# Supplementary material for: RNA-seq data of invasive ductal carcinoma and adjacent normal tissues from a Korean patient with breast cancer
Source: Data Brief. 2018 Mar 21;18:736–9. doi: 10.1016/j.dib.2018.03.079 (PMC5996721; doi:10.1016/j.dib.2018.03.079)
Supplement: Supplementary file 2 — Supplementary material [file mmc2.xlsx]

## Sheet: Sheet1
	FPKM	FPKM	FPKM	FPKM	FPKM	FPKM	FPKM	FPKM	FPKM	FPKM	FPKM	FPKM	FPKM
tracking_id	C0	C1	C2	C3	C4	C5	C6	C7	C8	C9	N0	N1	N2
A1BG	4.10185	4.7618	5.65032	0	5.74929	6.51158	5.1463	7.73518	4.5587	5.4194	4.17444	7.92438	7.50406
A1BG-AS1	2.63182	3.95224	3.71297	1.33773	3.42363	2.89197	2.85829	4.04224	3.63083	4.17182	3.93536	4.11956	4.22392
A1CF	0	0	0	0.010179	0.0083464	0.0208449	0	0	0.0175848	0	0.00622236	0	0
A2M	254.104	167.886	149.481	226.368	125.464	118.615	167.59	172.9	109.644	98.7459	199.156	163.859	182.012
A2M-AS1	1.17089	1.06367	1.44036	1.72373	1.19692	0.935802	1.3266	1.05362	0.748433	1.00518	1.05878	1.70119	2.17346
A2ML1	0.04311	0.0926211	0.0207792	0.110096	0.107107	0.099923	0.137425	0.105597	0.0897744	0.128752	0.0635311	0.0422061	0.0549497
A2MP1	0.400107	0.551316	0.456927	0.58879	0.473608	0.460148	0.592667	0.710667	0.332809	0.302769	0.352219	0.784914	1.52842
A3GALT2	0	0	0	0	0	0	0	0	0	0	0.0720918	0	0.117138
A4GALT	7.89967	6.76149	4.24506	0	4.39875	5.49979	6.59801	6.83781	5.74804	5.21996	5.26378	22.0457	22.5197
A4GNT	0.200264	0.215351	0.0959222	0.121958	0.0988949	0.123473	0.0824011	0.0984476	0	0	0.0368113	0.139791	0
AA06	0	0	0	0	0	0	0	0	0	0	0	0	0
AAAS	21.8204	29.9546	30.6822	9.27607	28.8452	32.98	28.0574	30.0925	27.1279	28.2264	28.9111	34.1879	31.0872
AACS	15.5846	12.4674	13.0922	4.15439	10.9072	17.3151	11.5471	11.3618	11.2538	13.2571	22.2593	29.5964	24.1042
AACSP1	0.0296034	0	0.0284874	0	0.0585252	0.0243481	0	0	0.0308177	0	0.0435997	0	0
AADAC	0	0.0483153	0.107436	0.0684847	0.110886	0	0.0462077	0.0552469	0	0	0.123798	0.0784491	0
AADACL2	0.182717	0.157248	0.0582062	0	0	0	0	0.119921	0.0633559	0	0.178979	0.170286	0.510479
AADACL2-AS1	1.47969	0.284034	0	0	0.484838	0.134784	1.48828	0	0.170587	0.156283	0.119839	0.465625	0
AADACL3	0	0.0182781	0	0	0	0	0	0	0	0	0	0	0
AADACL4	0.0574626	0	0	0	0	0	0	0	0	0	0	0	0
AADACP1	0.512782	0.567645	0.139636	0	0	0.120373	0.0602833	0.433357	0	0.0692642	0.3226	1.02563	1.92591
AADAT	1.70118	1.04114	0.92784	0.996509	0.362589	0.784511	1.22533	1.90891	0.763824	1.09082	2.32248	3.14316	2.75751
AAED1	9.05437	8.13317	5.9452	9.37637	5.31309	5.83521	6.6803	6.77636	6.81756	7.60384	8.24676	9.95072	12.583
AAGAB	20.8678	32.8273	36.9336	96.0387	41.1234	43.4146	33.3334	30.985	31.6233	31.4787	23.705	23.6632	21.5605
AAK1	3.35162	3.9252	3.8267	5.51731	3.97706	3.61513	4.11032	3.47889	4.53414	4.42695	2.43552	2.81963	2.59891
AAMDC	50.3684	42.7525	47.4163	38.0579	52.8102	49.1094	40.6661	57.7349	28.1364	30.5498	41.2121	113.792	119.833
AAMP	73.0533	70.6664	86.5195	14.2993	85.0884	93.3298	66.9723	79.3775	75.2694	85.5531	98.5951	111.772	102.427
AANAT	0.0980157	0.254391	0.464614	0	0.0966111	0.187754	0.177975	0.315012	0.62426	0.557224	0	0.137671	0.117125
AAR2	25.5914	34.1915	36.5909	32.7878	36.8642	38.2348	31.2475	33.4729	29.4972	35.6089	29.7583	26.6445	26.9284
AARD	76.2998	303.109	162.492	237.345	128.242	182.875	235.898	63.9478	94.8668	82.5301	34.5579	13.7035	11.2989
AARS	58.2157	58.5651	59.8548	61.522	59.2129	57.4277	54.1285	58.1945	55.8163	59.1381	62.8414	40.5435	41.3393
AARS2	8.18892	8.26434	9.44412	2.56119	9.19652	8.60489	7.99806	9.20429	9.8582	10.3005	12.2086	11.0816	9.54911
AARSD1	25.5626	24.8794	30.7285	33.6532	31.6621	28.8142	24.0653	30.0384	23.2368	25.2694	30.1939	38.0526	34.1307
AASDH	6.80006	6.99276	6.66281	16.5956	6.76245	6.97928	7.64898	6.32129	7.25755	6.92304	6.70597	6.81954	5.60902
AASDHPPT	16.8944	21.3703	19.3759	36.1492	18.4307	19.2471	20.482	19.0004	21.2325	22.1523	18.3719	12.7173	13.0266
AASS	9.17896	4.19344	3.16866	3.07905	2.414	2.77777	4.36255	5.28199	4.39128	3.73039	9.96642	11.7205	10.0752
AATBC	1.45469	0.647568	0.744074	0.0847606	0.727995	0.374899	0.533644	0.720873	0.492764	0.611166	2.4932	1.16976	0.929692
AATF	34.9214	46.2073	49.4184	97.5074	55.875	59.3833	44.2833	45.1706	45.5248	50.8972	24.7765	31.6201	28.6436
AATK	1.03917	0.473593	0.577655	0	0.311521	0.414717	0.635031	0.693869	0.639598	0.653001	2.31026	1.66388	1.51899
ABALON	3.04088	5.23955	6.52949	6.84944	6.56683	5.14171	3.90205	3.12473	4.91268	4.41133	0.836885	0.501477	0.240629
ABAT	11.5377	9.67961	8.28554	10.3745	9.32026	9.37114	8.43665	6.57727	8.95681	8.25212	21.194	6.68582	5.17398
ABCA1	8.11134	7.7655	8.0741	14.8879	8.87126	6.51589	7.32965	5.08315	7.36442	6.73682	3.31242	4.3675	4.35411
ABCA10	4.53693	1.07841	0.883751	0.53091	0.409115	0.465336	0.917914	1.72953	0.900614	0.484147	5.28594	7.8024	7.4267
ABCA11P	6.574	6.4909	6.61356	8.56353	7.40842	6.20407	6.74334	4.83952	6.13561	6.51208	7.15028	5.81418	5.38932
ABCA12	0.642012	2.94981	1.06248	5.41254	1.42434	1.02461	2.31349	1.9606	4.3161	3.10659	1.16223	0.756741	0.493163
ABCA13	0.0900274	0.0231963	0.00435587	0.00542643	0.0178167	0.0148181	0.0333385	0.0220064	0.0187554	0.00423919	0.106275	0.0249961	0
ABCA17P	0.0193503	0.149653	0.186631	0.04681	0.248763	0.111434	0.175162	0.0758162	0.100745	0.0729558	0.171127	0.188385	0.163251
ABCA2	18.5501	29.9004	29.3896	0.861952	26.8038	26.1564	23.9802	18.8558	22.9825	27.7377	21.7691	9.05567	8.82015
ABCA3	8.1081	9.06143	10.6289	0.722034	10.5285	11.257	7.21361	7.36149	7.88381	10.625	15.4584	8.55782	7.0563
ABCA4	1.22807	0.129559	0.135327	0.0520188	0.0959115	0.0886419	0.141839	0.358394	0.067317	0.142083	1.61267	0.703427	0.637052
ABCA5	4.99139	5.78785	4.83984	13.3904	5.47833	7.01634	5.81522	4.04732	5.80747	4.88151	5.42442	6.49085	5.61558
ABCA6	8.53306	4.91794	2.12871	2.57325	1.9718	2.00059	3.62909	5.10113	3.77466	2.77521	5.41105	9.06931	11.4023
ABCA7	8.51726	14.8533	11.3232	0.392306	10.3539	11.2954	14.1136	15.966	18.1276	17.984	10.2852	6.48152	6.17512
ABCA8	16.0244	5.53629	3.16944	1.7544	1.32823	1.31866	3.04338	5.89948	2.3161	1.79883	10.0665	16.0967	20.3451
ABCA9	11.323	3.97114	2.36021	2.64673	1.63211	1.48197	2.59119	4.72126	1.99379	1.81566	8.50681	13.3194	17.0653
ABCA9-AS1	0	0	0	0	0	0	0	0	0	0	0	0	0
ABCB1	8.17053	6.14527	5.45114	6.90087	5.42341	4.55746	6.46453	5.06276	5.99994	5.65782	5.42101	4.71499	4.48885
ABCB10	6.56993	10.0212	9.89834	16.0785	8.35571	10.149	9.03989	8.32021	9.06241	9.99681	6.07093	5.17213	4.91253
ABCB11	0.0336821	0.0723525	0	0.122151	0.116592	0.0831337	0.0277177	0.0329823	0.0876859	0.095229	0	0	0.0203054
ABCB4	0.835674	1.97592	0.698447	1.20716	1.48823	1.69196	2.47725	1.94174	3.44484	2.89027	0.271938	0.518907	0.353409
ABCB5	3.08968	0.564479	0.124745	0.188216	0.0548594	0.0852966	0.661802	1.78645	0.401316	0.104469	1.83898	7.15614	9.2008
ABCB6	6.91947	8.48927	8.58718	5.42128	9.20272	12.3739	7.24922	8.08643	6.75324	9.91569	8.36597	10.9726	11.1486
ABCB7	12.5039	14.1693	12.8657	27.0552	14.2042	14.9631	14.5085	14.163	13.6371	14.6427	10.162	12.292	12.2894
ABCB8	6.30302	7.02179	6.7352	0.469559	5.33525	6.51497	6.03276	7.20332	6.66063	7.1029	8.67083	8.86034	7.57775
ABCB9	4.74802	9.98523	14.1473	1.88059	12.0179	10.8999	8.28755	5.61164	6.1671	8.95829	3.8471	4.2371	4.02921
ABCC1	13.8592	15.5986	14.9514	6.19576	13.6738	13.2513	15.528	12.9491	17.1873	18.4378	13.4953	9.15928	8.85668
ABCC10	8.77099	11.9134	14.2658	1.90122	12.3551	10.0911	9.99271	10.0283	11.5458	12.5758	10.1019	7.88564	7.40761
ABCC11	2.67754	0.279802	0.288943	0.218761	0.178916	0.275355	0.173952	0.241513	0.605325	1.49419	2.06642	12.3728	6.45838
ABCC12	0.10847	0	0	0	0	0	0	0	0	0	0.0342695	0.797018	0.112124
ABCC13	0.406303	1.05817	0.508691	0.358826	0.265245	0.339264	0.561585	0.0290276	0.154408	0.279289	0.0653868	0	0
ABCC2	0.234671	0.403246	0.325698	0.620254	0.348169	0.410296	0.362092	0.45947	0.38185	0.359341	0.291948	0.550444	0.229972
ABCC3	11.246	9.93128	11.6501	4.1382	11.322	10.3111	9.04317	9.08386	11.3454	11.5472	12.5588	6.96053	6.42077
ABCC4	2.2621	3.38769	2.2056	4.13832	2.51458	2.65098	3.41645	2.05618	3.226	2.79955	0.660463	1.10476	1.19667
ABCC5	21.6071	31.2336	36.0696	38.062	38.0283	34.241	22.6881	31.1032	29.8222	44.3834	21.3054	24.2375	18.8701
ABCC5-AS1	0	0	0	0	0	0	0	0	0	0	0	0	0
ABCC6	2.43497	2.02542	3.98111	2.14201	3.54476	2.68356	1.67996	2.57073	2.58961	2.93677	3.28086	3.39922	4.29848
ABCC6P1	0.0615864	0.0264721	0.0888734	0.373421	0.121749	0.0759778	0.0760214	0.120818	0.160276	0.493747	0.317435	0.428873	0.444549
ABCC6P2	0.333127	1.00726	1.86684	0.41672	2.1283	0.955798	0.959497	1.32889	1.90106	0.475049	1.09259	1.17962	0.392355
ABCC8	0.981101	0.803864	0.654477	0.414143	0.756856	0.931957	0.651381	0.424342	0.748338	0.527318	5.29876	0.760452	0.531197
ABCC9	2.57714	1.15148	1.0676	1.54494	0.989897	0.753091	1.1031	1.25603	0.816074	0.69363	1.19749	1.86204	2.38159
ABCD1	5.75826	7.09699	7.95947	0.081041	6.59849	6.20566	5.58347	7.39195	6.76236	7.25902	6.62716	6.05517	5.75375
ABCD2	1.28736	2.54655	1.54634	2.89411	2.11725	1.74891	2.63618	1.64136	2.71245	2.38391	0.231747	0.520198	0.776322
ABCD3	21.2561	26.0452	29.8066	69.7087	30.4055	35.8986	24.2831	17.8894	21.3504	22.5965	32.223	16.6299	15.1328
ABCD4	14.2417	12.2867	11.5231	2.24221	10.1878	9.95784	11.3139	17.6764	13.3564	13.1752	19.7048	26.7212	26.8725
ABCE1	15.7287	19.061	17.9656	41.3885	19.4519	19.0749	21.2589	16.7115	20.622	19.3591	13.9541	12.5757	13.5333
ABCF1	30.7479	35.6971	37.1427	37.859	39.1678	38.7489	32.8337	32.597	37.3698	36.9687	27.8051	29.957	30.5234
ABCF2	17.659	15.5821	17.1929	16.5689	18.3535	17.41	15.9907	15.6182	18.1375	16.8805	18.8219	13.4391	15.4289
ABCF3	26.5448	29.0468	36.5001	17.3142	34.3385	31.2713	26.4805	28.9958	29.4398	29.1953	27.5244	30.7482	25.7929
ABCG1	17.2992	31.4351	31.5889	15.0221	34.5541	32.2517	25.7623	21.8653	27.8575	30.5515	7.36864	9.32791	9.18768
ABCG2	2.69496	0.71892	0.986947	0.899419	0.505086	0.533292	0.759677	1.26411	0.732922	0.606129	3.64103	1.94104	2.61617
ABCG4	0.0679867	0.13634	0.0218382	0.0274274	0.0448138	0.0559268	0.0704949	0.0639248	0.0235923	0.0213619	0.150281	0	0.109197
ABCG5	0	0	0	0	0	0	0	0	0	0.0288571	0	0.0426109	0
ABCG8	0	0.027136	0	0.0382842	0	0	0.0259753	0	0	0	0	0	0
ABHD1	0.254607	0.547847	0.607938	0.0777664	0.816792	0.261545	0.62857	0.12537	0.662081	0.360905	0.561029	0.890119	2.28542
ABHD10	14.3023	20.1685	19.2739	33.8533	18.2631	18.9616	20.4948	18.0742	18.9453	18.8728	12.7209	16.5008	16.4702
ABHD11	30.2513	34.2498	50.2587	8.76598	48.9695	43.1737	34.157	44.3101	36.8365	47.4783	51.3333	62.7186	55.0516
ABHD11-AS1	1.35457	0.294293	1.21964	0	1.3215	1.38175	0.835608	1.03448	0	1.6253	1.94971	3.4274	1.16509
ABHD12	22.2871	35.5176	38.34	29.7763	42.3119	39.4695	31.5319	34.7248	29.4129	36.7043	24.7571	38.6183	37.4438
ABHD12B	0.310222	0.0449327	0.059274	0.0757681	0	0	0	0.183267	0.0543392	0	0.364422	0.0867391	0.371378
ABHD13	7.02953	6.7914	5.50478	9.24171	5.46077	5.74642	7.38612	6.86726	8.05875	7.67607	5.31566	4.44539	5.38512
ABHD14A	8.67285	5.76592	5.5883	0	5.24656	5.17104	6.27593	10.6399	5.53103	7.20496	12.6071	25.1277	20.4878
ABHD14A-ACY1	0.326992	0.330369	0.255236	1.07992e-62	4.67859e-07	5.59297e-07	1.21748e-07	1.13505	5.33679e-06	0.276289	0.761477	0.000115383	1.10545
ABHD14B	38.5285	30.6941	28.235	10.6142	25.6167	29.2357	31.3135	39.0707	33.2795	37.7256	51.4857	66.0735	67.1397
ABHD15	10.5271	13.9409	13.1912	8.26089	13.5378	13.6451	12.3786	13.0358	15.9677	16.1955	8.76742	8.09356	8.95382
ABHD16A	26.6038	36.0591	41.9583	6.28261	40.8492	43.3223	31.7394	32.4373	28.4383	35.9897	35.1044	30.1185	31.4196
ABHD16B	4.8405	7.6843	6.97965	0	6.9986	7.67132	7.84355	9.46891	6.69811	9.80088	6.2742	6.26988	5.74597
ABHD17A	20.3952	25.0728	22.855	0.141502	21.8537	19.1118	26.5357	39.1478	28.8349	28.3211	32.1999	47.4528	50.3605
ABHD17B	6.59151	7.53791	5.47648	7.79135	7.04701	6.4265	7.52291	7.84202	9.8449	7.41744	5.59814	4.66107	4.03098
ABHD17C	4.62095	10.1815	8.63787	13.7631	8.59789	10.2719	8.94228	8.50412	8.90552	11.9213	7.12121	7.49663	5.94513
ABHD18	3.26628	4.43794	3.90314	5.04563	3.3451	3.53962	4.08076	4.08208	4.90857	4.34668	3.01434	3.29147	2.68321
ABHD2	21.0286	21.7511	22.2683	30.1235	22.8297	23.5778	20.7697	12.4724	17.6303	17.0251	12.6358	11.8908	10.1501
ABHD3	14.3631	17.5781	16.427	29.805	16.4318	16.4776	18.5233	17.7211	21.2152	19.8393	11.1581	19.3906	14.675
ABHD4	17.6702	14.3514	15.789	20.9513	15.864	14.0882	11.9882	12.8054	12.1451	12.4065	27.4314	19.7799	20.4373
ABHD5	15.5923	15.1936	14.5704	45.2507	17.933	20.8814	15.935	10.1868	12.1081	11.9074	14.4048	8.47526	9.7389
ABHD6	3.93929	4.00034	4.09532	4.34159	3.32884	3.73075	4.37812	4.43068	4.13366	3.22594	2.95279	4.50526	5.49633
ABHD8	7.07835	5.8738	6.9924	0.100636	6.21638	7.24961	5.72276	7.07393	6.50499	5.27398	11.5425	11.7186	11.0369
ABI1	30.2908	35.1338	32.7838	50.4044	33.8088	29.4912	35.7208	31.8842	39.7893	35.6267	25.3198	20.3394	20.852
ABI2	13.6433	8.96	9.6978	18.0599	9.44918	9.59348	8.57813	8.03809	8.0111	7.40994	15.8303	10.8563	11.1413
ABI3	11.8018	16.1394	16.4389	1.2572	16.8906	13.6136	15.3125	18.4731	20.6451	18.1828	4.09973	8.12315	8.51354
ABI3BP	28.1476	33.6425	19.9761	27.8846	21.0541	20.7945	37.5465	30.7706	32.8645	35.8842	10.8424	20.3548	25.8853
ABL1	29.6423	19.0385	17.7907	5.167	15.9917	16.2178	17.0447	17.3505	17.6447	18.474	36.1351	21.6093	25.8902
ABL2	5.80564	6.20741	5.03671	9.35645	6.0692	5.87485	6.65007	5.12855	6.37132	6.0319	3.26261	4.08818	4.76287
ABLIM1	35.2207	23.9575	18.726	28.458	19.1553	18.93	23.7306	23.8034	28.9093	26.4072	33.6826	34.9483	43.294
ABLIM2	1.51586	1.18266	0.94936	0.761277	0.815065	1.05566	1.20529	1.37802	1.07146	1.06031	1.46762	2.15119	1.78548
ABLIM3	10.2228	3.80484	2.65069	1.82149	2.11054	2.44662	3.5153	5.70739	3.69389	3.13838	19.1233	14.5596	17.7664
ABO	1.60412	0.640869	0.27397	0	0.339391	0.23544	0.612889	0.563758	0.417198	0.487069	0.547296	0.880573	0.617716
ABR	35.1305	28.1545	30.5231	10.7519	28.6437	27.6658	26.0214	29.1673	28.3075	30.351	44.3793	39.6578	35.986
ABRA	0.0304245	0.0261548	0	0	0	0.0250229	0	0	0	0.0286956	0	0.0423719	0.0366044
ABRACL	55.0671	70.5422	72.802	53.0676	68.1739	65.2077	75.9131	89.9117	83.7284	76.5926	49.4977	49.8877	50.2609
ABRAXAS1	5.44669	5.89921	4.41601	9.24924	4.88221	4.81671	6.21589	5.90885	6.71874	5.90386	3.53739	4.19588	4.06212
ABRAXAS2	9.78044	10.7716	9.38874	16.4654	10.4102	8.93582	11.2726	9.58996	11.368	11.0312	8.02182	6.92439	7.926
ABT1	21.9847	26.1278	24.0977	7.58339	26.2484	24.8304	24.88	31.3898	29.6952	30.1346	17.5438	19.8328	24.6004
ABTB1	25.7248	25.6938	25.0999	0.767066	21.1812	21.1099	23.8324	34.3516	27.6076	26.0903	31.2458	56.8358	53.6664
ABTB2	4.17637	3.74324	4.25201	0.791861	4.14674	3.90768	3.62552	3.22339	4.45139	4.72299	4.62385	1.8899	2.25132
ACAA1	34.4665	34.0857	35.7744	14.6397	32.7051	31.3704	31.4774	43.1983	33.6278	38.7567	66.4026	70.3246	58.9792
ACAA2	27.587	22.8724	22.8124	44.678	22.7396	19.9296	23.372	29.5956	21.4602	21.1323	29.4718	34.7045	45.1098
ACACA	10.085	12.4407	14.7725	29.9579	16.8873	18.2494	10.5612	5.99497	8.94689	8.71015	12.4699	7.74249	6.07414
ACACB	11.3241	6.04585	4.65122	2.29939	4.43282	7.36006	4.90686	5.14525	5.28419	4.94655	11.5384	16.0225	20.9012
ACAD10	10.1641	13.6886	14.8246	14.2217	14.5797	12.8004	12.0223	9.93262	12.0178	12.4225	14.0655	11.3198	10.5858
ACAD11	12.7696	17.5904	15.5169	33.9628	17.0909	16.5551	17.5285	16.246	15.3568	16.1357	16.2018	15.2613	14.5318
ACAD8	20.067	15.5104	15.746	12.9964	17.475	15.6341	14.2647	17.0581	14.9123	17.2783	26.5743	21.6085	19.9823
ACAD9	20.2839	24.478	30.1237	16.0512	28.6304	26.5524	23.7387	21.0614	21.0875	23.0488	25.1733	23.9543	22.7799
ACADL	0.476106	0.204672	0.0326936	0	0	0	0.083957	0.0667409	0.0353987	0.0320818	0.250347	1.99008	2.33085
ACADM	24.5034	26.3104	23.1983	43.0978	26.1303	28.7717	27.9981	25.6669	29.2345	25.9908	23.8275	16.5767	17.6999
ACADS	14.3611	16.4824	15.4517	0.164872	13.9208	14.5747	13.1846	15.654	12.7497	15.5052	25.847	31.0563	31.6224
ACADSB	11.5076	11.3617	9.95016	19.0876	10.6836	15.7467	11.9168	7.09136	10.7605	9.02565	9.94273	13.5219	9.7769
ACADVL	118.296	84.8461	108.759	65.0236	100.071	91.2554	82.177	104.178	74.4752	79.8681	201.457	189.793	195.461
ACAN	0.287698	0.147773	0.0857789	0.0443614	0.0363678	0.0378122	0.331526	0.3255	0.0369662	0.0519441	0.086735	0.151542	0.110944
ACAP1	18.0154	40.2308	32.727	3.2751	27.7076	30.0199	39.3676	48.6953	54.6771	50.0937	1.81301	3.90133	4.98987
ACAP2	11.4764	15.3749	13.1114	24.3994	13.3686	14.0652	15.8792	11.7258	18.5481	16.6953	7.8133	5.18742	6.30026
ACAP3	10.2929	11.7568	10.7176	0.210233	8.71758	9.07459	10.4538	13.5105	11.1014	11.3612	21.1844	18.2466	19.1503
ACAT1	27.1676	24.8931	25.7315	55.3728	25.924	23.0369	24.2532	31.5627	22.5102	20.8314	29.6871	41.2088	50.894
ACAT2	19.4161	27.9749	27.0023	59.7375	29.0383	27.5486	26.5041	25.0531	26.0311	26.9292	20.5631	22.3255	20.0659
ACBD3	27.605	34.2135	33.1599	69.4206	34.0899	44.2817	33.5551	24.6641	29.9385	29.2755	18.3401	12.3449	13.7878
ACBD3-AS1	1.1835	0.696635	0.351077	1.57273	1.15173	0.964309	0.973126	0	0	1.13943	0.848296	2.29601	0.448518
ACBD4	12.4294	13.9411	18.6082	2.36486	18.112	16.5478	13.1557	12.8148	15.1564	11.7108	19.3236	24.7348	23.6446
ACBD5	11.1139	11.091	10.6338	17.7979	11.3531	11.2332	11.526	7.93836	10.5744	10.6692	9.07614	5.97837	5.71237
ACBD6	25.2502	27.6737	25.385	31.8135	26.8037	27.4437	25.9624	32.5751	23.7177	26.167	27.406	30.1363	31.861
ACBD7	1.00125	1.40627	1.83512	2.95719	1.47284	2.16951	1.54743	0.837741	0.94075	0.944028	0.77359	0.645724	0.294091
ACBD7-DCLRE1CP1	0	0.175523	0	0	1.65534e-05	1.75508e-06	1.20776e-05	7.33872e-33	0	6.85481e-07	0	0	0
ACCS	10.3741	6.06294	7.02777	1.53814	5.20515	5.4787	6.27691	9.34425	7.35024	7.36208	15.6978	21.4266	19.6666
ACCSL	0	0	0	0	0	0	0	0	0	0.0457968	0	0.0677033	0
ACD	10.868	9.23791	9.54088	0.153614	8.03864	8.58669	9.76741	12.6055	11.7849	11.4471	15.8908	18.0817	17.3324
ACE	10.3353	5.70283	5.7833	1.25405	5.91573	6.80582	5.37548	6.39614	3.96876	4.2298	8.73527	16.572	21.1563
ACE2	0.467883	0.020106	0.157802	0.0849661	0.0462615	0.076976	0.0962579	0.137558	0.0487147	0.176446	0.293003	0.358078	0.817141
ACER1	0.181581	0.234658	0	0	0	0.29825	0.224142	0.538245	0.566248	0.429662	0	0.891738	0.216399
ACER2	2.60586	2.56727	1.69065	2.98151	1.99704	2.81757	2.21671	0.947573	2.16412	2.31955	2.71678	0.285399	0.281864
ACER3	5.22862	6.5742	5.35229	11.7895	6.17095	6.49777	6.37933	5.67647	5.86734	5.8504	4.44749	4.2253	5.11185
ACHE	2.28726	7.55352	4.52103	0	4.80387	5.33317	6.16536	7.83637	10.0448	11.5664	2.46716	2.41477	2.92336
ACIN1	61.5157	47.3102	48.16	38.022	45.4751	45.2741	49.778	59.2996	53.465	59.3759	81.6367	91.5518	78.6832
ACKR1	45.4638	36.8463	14.7434	2.00214	11.3363	16.6545	37.4467	60.4422	24.0157	23.2796	29.3838	150.527	182.227
ACKR2	1.51811	0.676644	0.432996	0.272572	0.389077	0.369973	0.647781	1.10267	0.55608	0.344657	1.07665	1.52653	1.75947
ACKR3	46.5636	39.4426	13.7124	4.40383	8.58279	9.51244	17.1094	40.2724	11.8686	9.51948	35.3194	69.7574	118.776
ACKR4	3.02505	2.06154	1.14597	1.53724	0.671264	0.618886	1.07085	3.14812	0.948375	0.653359	1.66823	4.09745	6.43973
ACLY	48.3237	67.0724	79.9035	72.6203	84.5459	84.7528	59.6988	43.7849	61.7022	60.2643	49.3054	26.1601	25.7124
ACMSD	0.380521	0.0655232	0	0.093233	0	0.0625153	0.12525	0.22518	0	0	0.726015	1.17251	0.272711
ACO1	14.3703	13.2163	12.3345	18.8786	13.1056	11.9861	12.3147	11.3583	9.39752	9.59333	12.9194	14.016	19.4799
ACO2	45.0415	50.5961	55.1523	14.1636	52.1086	54.7441	45.4217	44.443	50.6925	52.4888	54.2093	44.0746	41.976
ACOD1	0	0.0355988	0.158918	0.301907	0.122692	0.0680715	0	0.0406548	0.0430794	0.078133	0	0	0
ACOT1	2.81374	1.54952	1.77657	1.09821	2.16705	1.4339	1.8524	2.93462	1.52218	1.86049	4.1357	4.48157	4.85495
ACOT11	2.14194	1.63402	2.0575	0.251916	2.15677	2.34702	1.44938	1.10063	1.16531	1.06529	3.08006	2.53279	1.40808
ACOT12	0.0437957	0	0.0420125	0	0	0.0360085	0	0.0430263	0	0	0.128865	0.122189	0
ACOT13	6.66811	9.91937	10.8426	14.3953	10.9817	10.3339	10.2504	8.82552	9.14841	9.14642	5.80126	7.24274	8.64892
ACOT2	14.5559	13.6981	12.9777	3.38341	13.9649	15.1102	14.7722	19.1046	15.3068	18.2298	21.8104	17.524	19.8539
ACOT4	2.92006	5.68867	6.74825	12.8317	7.9429	8.28747	5.07802	8.7265	6.53447	8.6385	4.21136	5.77237	4.35791
ACOT6	0	0	0.0955711	0.372921	0	0.0828308	0.0830194	0	0	0.191082	0.147781	0	0.120037
ACOT7	13.7062	21.8851	28.0505	1.53879	29.8759	27.2112	19.1706	20.0922	24.454	24.3797	16.2476	10.9639	11.1651
ACOT8	12.063	21.8236	24.5188	1.31797	25.4257	21.5534	20.1744	22.0685	18.4689	23.215	12.9355	18.28	18.5934
ACOT9	23.7948	19.7234	16.2985	25.4718	16.3377	16.5861	21.9343	20.2466	18.9608	16.3202	18.4152	22.2477	23.7094
ACOX1	8.98012	11.1703	12.7901	26.0028	14.0835	14.1704	10.6739	8.35164	10.1609	9.81094	7.29137	7.82829	8.31261
ACOX2	8.17582	10.0521	10.8758	13.1182	9.24905	14.1461	8.49383	12.1654	7.58552	11.9378	15.7919	12.5816	11.8271
ACOX3	11.0948	9.99272	13.6696	7.22654	13.1771	9.50143	8.42433	8.37523	9.20589	9.98926	16.5059	11.9662	10.2834
ACOXL	0.394683	1.11064	0.482715	0.217806	0.638243	0.708149	0.91533	0.845186	0.784273	0.880155	0.105638	0.200015	0.129393
ACOXL-AS1	0	0.0221091	0.0247743	0.0311576	0.0254307	0.0211583	0.0211679	0	0.0267803	0.0242544	0.0189477	0.0716061	0.0619412
ACP1	58.3319	75.4669	84.0697	98.9552	92.5939	82.5965	73.5538	78.5725	71.4328	79.2685	53.0218	53.0742	57.1386
ACP2	25.2345	37.2018	44.4429	16.562	43.6111	38.2912	31.5392	31.8665	29.3879	37.5505	25.7936	24.7492	24.2035
ACP4	0	0	0	0	0	0	0	0.136762	0	0	0	0	0
ACP5	63.0978	96.2626	127.924	39.9339	113.685	95.3705	88.0876	91.3143	82.2731	81.2089	32.025	84.2415	88.1053
ACP6	5.2949	4.58193	6.1479	6.03199	4.76993	5.68711	4.45529	4.06898	4.37494	5.69988	11.7907	7.90412	6.53569
ACP7	0.0281029	0.31404	0.108209	0	0	0.138689	0.254392	0.0551132	0.17554	0.265023	0	0	0
ACPP	1.28549	1.11034	0.722778	1.01429	0.70071	0.629482	1.50096	0.694141	0.485004	0.634375	0.784058	0.868181	1.15517
ACR	0.407788	0	0.0648515	0	0	0.111695	0.11186	0.0669672	0.141374	0	0.399231	0.190188	0.812873
ACRBP	2.42061	2.80285	3.2132	1.30299	3.0348	2.71722	3.37105	2.79061	2.85794	2.68071	1.47212	1.23422	1.62003
ACRV1	0.0876582	0.0916954	0	0.215371	0	0	0.135399	0	0.091126	0.189568	0	0	0.126461
ACSBG1	0.224176	0.119944	0.0538492	0.033896	0.0830492	0.138274	0.138345	0.164844	0.175016	0.0527524	0.123321	0.699377	0.303551
ACSBG2	0.241779	0.37858	0.512564	0.904279	0.435181	0.529256	0.278735	0.498544	0.141026	0.376583	0.135429	0.519118	0.407291
ACSF2	21.713	14.598	15.9013	13.8207	15.7521	16.2124	13.3925	16.8609	13.8096	14.6046	32.8399	39.0767	31.2701
ACSF3	6.85258	5.42979	7.14367	0.885505	6.18988	6.26391	5.85589	6.45108	7.07087	7.87734	9.69822	8.99683	8.82648
ACSL1	37.0937	25.2735	21.4519	44.536	23.7581	17.98	23.6073	20.326	17.5314	16.8237	30.9187	47.7637	67.9709
ACSL3	21.7153	18.2255	21.1365	44.1621	22.1977	23.8605	18.8904	19.8116	19.0482	21.2334	32.7066	25.498	24.1862
ACSL4	16.9948	18.9543	17.6731	33.752	19.0257	17.3376	19.7989	15.1279	20.1492	16.7514	12.6387	9.07835	9.7999
ACSL5	23.3522	26.2503	24.9853	52.0714	25.2461	22.9064	26.5413	24.3069	28.1905	26.152	11.6779	14.3061	13.2155
ACSL6	0.759539	1.15807	0.633003	0.927976	0.935213	0.818017	1.35871	0.961639	1.7973	1.61414	0.107275	0.157541	0.167179
ACSM1	2.57934	0.654658	0.365224	0.771245	0.835604	0.83525	0.707351	0.955388	0.57213	1.11758	2.84204	49.662	16.0464
ACSM2A	0.0604829	0	0	0.0366659	0.0597851	0.0248709	0	0.0889859	0	0	0.0222672	0.16847	0.218321
ACSM2B	0.0706412	0	0	0	0	0	0	0.0346536	0	0	0.0259901	0	0.0424472
ACSM3	2.10449	2.33282	1.86357	4.86605	1.94729	1.3762	1.87751	1.9777	1.934	1.91026	2.25569	5.65339	2.39594
ACSM4	0	0	0	0	0	0	0	0.0501517	0	0	0	0	0.0611647
ACSM5	2.09762	2.37953	2.32773	1.10912	2.35143	1.62689	1.75278	1.90726	1.7345	1.23511	1.23135	2.60914	3.77706
ACSM6	0.208194	0	0	0	0	0	0	0.0511854	0.0541539	0	0.0382632	0	0.0624073
ACSS1	28.0853	51.1991	38.6065	28.9553	40.5923	50.6886	43.1007	44.3579	44.4319	59.459	28.0712	24.5945	17.9943
ACSS2	24.2325	21.8122	19.6723	25.2798	19.0761	20.9877	19.1497	18.9103	14.2369	16.7968	31.8868	33.7146	36.8856
ACSS3	8.22535	18.7155	12.4811	28.3856	14.1319	13.6072	14.7094	11.1077	14.4554	16.0422	6.48336	6.81168	5.90124
ACTA1	0	0.211015	0.351453	0	0.302561	0.403017	0.252217	0.120698	0.127526	0.463345	0.180125	0.257084	0.0733901
ACTA2	319.207	115.784	138.185	60.9401	69.3167	75.1242	129.415	255.182	63.6225	69.6274	500.386	530.059	435.139
ACTA2-AS1	5.19579	2.34007	2.00622	1.04265	1.15524	1.20689	1.74084	3.58029	1.44512	1.62573	5.87652	10.3801	7.61892
ACTB	1133.17	1143.92	1239.83	332.58	1116.27	1096.04	1131.1	1256.36	1333.76	1319.19	1243.48	1425.83	1533.11
ACTBL2	0.568983	0.0257434	0.0576305	0.0726166	0.0296012	0.0492601	0	0.117484	0	0	0.154363	0.250222	0.216191
ACTC1	0.0442619	0.0570583	0.0213319	0	0	0	0.0364241	0.0433701	0	0	0	0.03079	0
ACTG1	927.454	854.51	988.134	448.63	896.957	856.325	829.141	941.535	920.745	917.807	1329.06	1366.07	1438.38
ACTG1P17	0.488793	0.981305	0.727699	0.331063	0.48267	0.714277	0.983256	0.801367	1.2996	1.28238	0.918143	0.682748	0.260385
ACTG1P20	1.23691	1.06337	0.427078	1.03865	0.658301	1.12161	0.730787	0.497804	1.02346	0.867551	0.303569	0.220885	0.305199
ACTG1P4	0.703155	1.24734	0.716659	0.481072	0.73806	0.397462	0.75947	0.561286	0.960411	0.912613	0.775857	0.490456	0.369327
ACTG2	59.348	6.50549	11.7708	1.37855	3.16315	4.13085	5.63983	27.9039	2.58342	4.94676	129.737	89.6531	76.3733
ACTL10	1.75627	2.09993	3.57575	0.156263	3.80875	3.45158	2.04455	3.19796	2.67472	3.43663	2.9937	2.80818	3.60051
ACTL6A	38.1551	43.9166	40.8812	99.5126	45.3364	46.6717	43.9508	41.7344	42.6097	41.9808	30.7705	23.2831	26.9576
ACTL6B	0	0	0	0	0	0	0	0	0	0	0	0	0
ACTL7A	0	0	0	0	0	0.0489619	0	0	0	0.112566	0	0	0
ACTL7B	0	0.0566331	0	0	0	0	0.108288	0	0	0	0.0483182	0	0
ACTL8	0	0	0.0453124	0	0.0933865	0	0.0389012	0.0464609	0	0	0.104293	0	0
ACTL9	0	0	0.0614004	0	0	0	0	0.0633242	0	0.0607619	0	0.08992	0
ACTN1	114.067	51.223	63.6548	15.1328	48.8024	43.3879	55.7972	60.3474	48.8369	51.3237	162.255	85.8749	82.0655
ACTN1-AS1	0	0	0.200749	0	0.213109	0	0	0	0	0	0	0.30967	0.253906
ACTN2	0.163428	0.15446	0.12618	0.138273	0.113141	0.0672263	0.174832	0.208026	0.0510518	0.154012	0.120466	0.1136	0.157645
ACTN3	0.0283275	0.0487049	0.109084	0	0.0265493	0.0466072	0.0466275	0.0789885	0.0294904	0.0801534	0.0417283	0.0394415	0.0340926
ACTN4	164.804	119.086	158.605	42.3611	143.883	141.939	113.926	124.096	124.541	134.21	199.116	145.799	133.026
ACTR10	22.8771	20.5066	18.681	32.7469	19.4477	19.6141	21.3725	25.5213	20.9897	22.7305	23.4941	34.0578	36.4086
ACTR1A	41.9702	43.1942	45.0611	36.8631	42.1769	42.3317	41.8283	42.5548	37.7658	41.3351	47.8913	48.1687	48.3042
ACTR1B	33.7987	31.6729	33.7763	3.04097	28.4877	33.6886	27.3144	33.2558	29.8085	34.4691	47.4301	47.2205	46.952
ACTR2	96.3695	140.952	121.67	209.322	131.903	135.391	149.302	113.786	157.711	140.41	54.0248	41.7111	44.2332
ACTR3	43.9959	66.9199	63.8019	108.888	62.5046	63.0734	70.4943	63.339	75.0994	68.5059	25.0009	20.862	23.5339
ACTR3B	5.54866	2.87744	3.14663	4.20035	3.76029	3.87702	3.183	4.66793	4.53098	3.32954	6.77861	6.57187	6.90174
ACTR3BP2	0	0	0	0	0	0	0	0	0	0	0	0	0
ACTR3BP5	0	0	0	0	0	0	0	0	0	0	0	0	0
ACTR3C	2.91367	4.46664	4.12443	5.41955	4.29473	4.09984	4.18246	4.14914	2.79043	3.86156	3.66189	3.38476	2.13224
ACTR5	4.64784	8.40359	8.01628	10.5347	9.22068	9.078	8.0715	7.71321	8.82213	8.41471	5.53472	7.80928	6.41045
ACTR6	21.0342	32.6664	26.0896	66.4013	30.5002	32.0144	31.3383	30.8653	30.9863	29.1756	22.032	19.5697	19.7505
ACTR8	7.71207	7.22866	6.93304	10.9998	7.22416	8.16196	7.92377	6.31966	8.42889	6.20756	7.36024	4.70618	5.07968
ACTRT1	0	0	0	0	0	0	0	0	0	0	0	0	0
ACTRT2	0	0	0	0	0	0	0	0	0	0	0	0	0
ACTRT3	1.21649	0.971532	1.00033	1.00391	0.858427	0.857317	0.893826	1.02435	0.768623	0.902185	1.24644	1.57572	1.77357
ACVR1	18.0053	12.1048	12.4798	24.6605	12.1854	10.2719	13.1705	13.9782	11.251	11.4386	19.6211	16.1928	19.1962
ACVR1B	15.8234	11.8544	12.3225	11.9606	13.3818	15.9491	9.40098	8.19982	10.5497	11.5373	17.9625	10.8291	10.0374
ACVR1C	0.599842	0.508761	0.207768	0.412933	0.16833	0.309513	0.464275	0.297865	0.503752	0.393846	0.501979	1.15545	1.69232
ACVR2A	5.69281	4.61312	3.57282	8.6381	3.97225	3.65675	5.01151	4.35094	4.65111	4.4497	6.12028	4.88511	5.4573
ACVR2B	1.73373	2.30142	3.0156	7.08337	3.62739	3.12415	2.05267	1.17289	1.65594	2.11705	1.471	1.23708	1.07581
ACVR2B-AS1	0.537646	0.260014	0.290766	0.366976	0.365315	0.248714	0.497747	0.329717	0.3148	0.158496	0.7916	0.98315	0.969792
ACVRL1	14.0175	13.0044	10.7243	2.25918	9.65971	8.88714	12.1518	16.0244	12.2217	14.0032	8.15478	19.5112	22.8216
ACY1	11.3836	11.1623	16.4356	2.28268	15.0599	17.4707	10.7353	16.0237	11.6071	14.9811	24.7939	24.2629	17.8661
ACY3	1.37728	1.49784	1.58929	0	1.00137	1.36984	2.38611	2.5727	3.61841	3.49537	1.17056	0.507401	0.69309
ACYP1	12.5524	10.9614	10.3568	9.68142	8.98189	12.8858	12.4506	19.2602	12.6182	9.50091	17.9777	23.4803	23.2849
ACYP2	14.1802	10.0534	10.4977	8.04246	8.68758	11.8272	11.0938	15.5251	11.3046	10.6713	14.3961	19.0139	21.5404
ADA	7.44563	13.7657	13.2839	3.51138	14.599	12.039	14.3636	16.2698	15.6173	16.4576	4.12478	8.15554	6.74981
ADA2	31.8089	56.569	52.8646	59.4754	54.658	44.2072	49.4237	40.8065	47.7726	45.7991	6.12612	10.8195	12.8484
ADAD1	0	0	0	0	0	0	0	0	0	0	0	0	0
ADAD2	0.25966	0.0362267	0.0404224	0	0.0416163	0	0.173332	0.291229	0.0438373	0	0.154959	0.646281	0.630487
ADAL	2.85325	3.61225	3.72047	9.05244	3.75345	4.45667	3.30852	2.79785	2.68411	3.48525	2.88143	2.34792	2.68902
ADAM10	28.666	31.3006	26.5788	55.3598	29.5485	39.954	33.6984	23.6294	31.8	30.5582	25.8899	20.009	17.4832
ADAM11	0.602903	0.361076	0.282004	0	0.198842	0.270551	0.240439	0.358031	0.285365	0.258292	0.754229	0.99037	0.947394
ADAM12	13.0991	8.66007	7.33759	7.9001	7.52335	4.8405	13.91	15.8924	7.59786	7.28481	5.05044	4.31503	4.49018
ADAM15	54.309	40.995	39.4086	1.60303	36.7816	41.9256	36.9054	53.0323	31.8026	43.1119	65.5076	76.9889	80.228
ADAM17	16.8787	13.4258	14.414	20.6567	14.3205	13.7798	15.4989	13.1708	14.8289	14.5697	15.4037	13.7754	15.1647
ADAM18	0	0	0	0	0	0	0	0	0	0	0	0	0
ADAM19	7.9867	20.3442	13.3671	8.82376	15.2726	15.2306	20.9559	15.2406	29.3651	27.1489	1.01136	1.48423	1.47921
ADAM1A	3.11798	4.57676	4.13284	7.88076	3.89625	4.6209	4.74443	3.95214	4.86883	5.46513	3.79073	2.49861	2.47767
ADAM2	0	0	0	0	0	0	0	0	0	0	0	0.0475457	0
ADAM20	0.02997	0.0257636	0	0.109011	0.0888734	0.0985975	0.0986521	0.0587882	0.0935969	0.141331	0	0.166946	0.180301
ADAM20P1	0.164081	0.211557	0.210631	0.397642	0.24331	0.20244	0.31506	0.321753	0.19929	0.154729	0.342405	0.494924	0.296257
ADAM21	0.031558	0.162782	0.273196	0.49759	0.218345	0.0778635	0.103879	0.0309576	0.131403	0.148833	0.116179	0.0879133	0.0379613
ADAM21P1	0	0	0.0406257	0.205898	0.0418268	0.0348099	0.0348397	0	0.0440593	0	0.0311463	0	0
ADAM22	1.74577	2.42967	2.25916	4.06304	2.124	2.5876	2.20262	1.4809	2.357	2.45977	1.10159	1.2239	1.04374
ADAM23	0.905469	1.18329	0.505047	0.693112	0.542448	0.545656	1.07047	0.911183	0.942992	0.961284	0.470166	0.602564	0.815483
ADAM28	9.09583	16.601	9.83802	14.7255	11.7061	12.1166	15.9308	12.7301	22.8677	18.3805	5.16789	2.00254	2.1153
ADAM29	2.73809	15.1652	20.6506	55.08	21.1794	8.24217	15.4939	4.89925	6.08301	8.89117	0	0.0392969	0.101915
ADAM30	0	0.0238837	0	0	0.0274675	0	0.0228652	0	0	0	0	0	0
ADAM32	0.979407	0.237769	0.798262	1.92393	0.828293	0.41441	0.543227	0.62178	0.447873	0.2499	0.860539	1.03252	0.79247
ADAM33	14.8331	3.50065	2.3708	0.0970734	0.933426	0.938309	2.85099	9.99185	1.59702	1.20713	20.6115	44.9875	49.1391
ADAM3A	0	0	0	0	0	0	0	0	0	0	0	0	0
ADAM3B	0	0	0.104202	0	0	0	0	0	0	0	0	0	0.130953
ADAM5	0	0	0	0	0.051683	0	0	0	0	0	0	0	0
ADAM6	0	0.0411223	0	0	0	0	0	0	0	0	0.0351552	0	0
ADAM7	0	0	0	0	0	0	0	0	0	0	0	0	0
ADAM8	11.1436	24.7119	24.2026	0.166155	20.9325	19.8234	22.9168	22.0633	28.6371	28.4784	4.17597	4.31189	5.28042
ADAM9	36.9184	34.912	39.2798	98.5428	41.573	34.9684	35.2744	28.0825	27.3006	26.3104	31.4834	11.5131	14.8441
ADAMDEC1	10.2059	48.5331	43.7917	78.9086	48.8822	42.7441	47.8006	34.2594	48.8801	43.7861	0.0566447	0.0536564	0.138743
ADAMTS1	67.7896	40.5137	17.0421	13.1257	13.4771	17.1091	33.4144	35.151	22.3403	18.4731	29.7629	53.9302	63.1699
ADAMTS10	7.03938	7.43503	4.79963	0.02292	4.75524	4.13183	6.19133	7.68457	7.34924	6.52541	6.68363	10.2339	11.3078
ADAMTS12	2.87455	1.96638	2.1123	3.21537	2.22897	1.29374	2.66022	2.20376	1.52718	1.46802	1.53379	3.01631	3.35826
ADAMTS13	1.89692	1.79679	1.57877	0.041495	1.23454	1.62489	1.68086	2.01351	1.39327	1.91427	4.22221	3.50419	2.43232
ADAMTS14	2.46928	1.2949	0.914714	0.052025	1.00802	0.768284	4.01942	9.29182	1.37522	1.27104	0.518893	0.798564	0.727646
ADAMTS15	12.4279	5.21205	3.39002	2.39208	4.27815	8.85053	3.28194	6.33709	5.51336	5.82218	36.0087	14.2675	17.9215
ADAMTS16	3.75634	1.09202	0.637979	0.350741	0.30296	0.305072	1.31342	2.89814	0.453335	0.182316	2.16635	4.46017	8.86525
ADAMTS17	0.386804	0.686051	0.687011	0.391789	0.654161	0.985607	0.400454	0.610594	0.701715	1.5048	0.570422	0.693559	0.722626
ADAMTS18	0.699803	0.104022	0.0259937	0.0162504	0.0266141	0.132829	0.0996371	0.197522	0.112082	0.012676	2.65831	0.336541	0.389499
ADAMTS19	0.0611623	0.157651	0.0590435	0.110866	0.181482	0.100644	0.0754978	0.538924	0.445851	0.850131	0.236715	0.170043	0.221286
ADAMTS19-AS1	0	0.122379	0	0	0	0.2326	0	0.281946	0.147202	0.403799	0.414124	0	0
ADAMTS2	20.4784	13.4461	14.33	7.76788	13.4829	7.94776	16.9027	17.8667	10.6189	9.62445	14.6472	14.8666	20.7391
ADAMTS20	0.0518803	0.312	0.638887	2.19314	1.10334	0.554937	0.245487	0.0253893	0.486269	0.134427	0	0	0
ADAMTS3	0.875359	0.611048	0.33021	0.313925	0.243521	0.303851	0.45022	0.388258	0.413075	0.33508	0.836989	0.950461	0.74247
ADAMTS4	4.35019	6.54966	4.23804	0.629504	4.21015	3.96124	5.33921	4.38818	4.93635	3.20654	2.20593	2.66288	3.51815
ADAMTS5	4.70455	1.3563	0.69681	0.713158	0.272383	0.413126	0.812944	1.76632	0.430126	0.434756	4.89154	5.47685	7.04891
ADAMTS6	1.05069	0.70953	0.63715	1.03551	0.70874	0.485748	1.35853	1.30704	0.806137	0.721992	0.493514	0.449886	0.408147
ADAMTS7	1.46001	1.31649	1.2422	0.0349307	0.67201	0.987176	1.26095	1.99531	1.41507	1.40301	1.71581	1.22564	1.51691
ADAMTS7P1	0.0322024	0.096841	0.0621624	0	0.111473	0.105977	0.1325	0.157653	0.217972	0.106215	0.0474759	0.0671532	0.0194156
ADAMTS8	1.13429	0.574405	0.292979	0	0.180267	0.233284	0.483385	0.674647	0.442905	0.381857	2.10462	1.54956	1.65979
ADAMTS9	4.92256	2.00046	1.69301	1.02927	1.28118	1.48705	2.89351	3.23964	1.67265	1.76518	4.5531	3.97525	4.27077
ADAMTS9-AS1	0.29012	0.171274	0.128065	0.0536015	0.0656868	0.0546479	0.204492	0.0608569	0.161393	0.104377	0.198358	0.316832	0.573862
ADAMTS9-AS2	1.6918	0.198382	0.443138	0.140125	0.22796	0.221322	0.41134	0.566251	0.200093	0.36282	1.18841	1.50086	1.84806
ADAMTSL1	2.12829	1.18148	0.717996	0.436313	0.80446	0.371738	1.38792	2.05216	1.16668	0.870086	1.07354	1.25517	1.75702
ADAMTSL2	1.53431	2.07227	2.00739	0	1.69068	1.13606	1.4251	1.24576	2.14548	2.52113	1.56673	2.25678	2.50885
ADAMTSL3	2.3451	3.28984	2.67155	4.84392	3.22467	2.81484	2.46422	2.08955	2.81444	3.80043	0.991624	1.32378	1.80461
ADAMTSL4	10.4441	5.47108	3.6993	0.379407	2.35897	2.41578	3.64911	6.05558	2.80722	2.593	9.98938	16.0632	23.7122
ADAMTSL4-AS1	0.0967841	0.166802	0.0917704	0	0.477018	0.158947	0.318587	0.0956998	0.402362	0.0916376	0.496374	0.543609	0.691405
ADAMTSL5	1.54883	0.803873	0.478105	0.212554	0.491083	0.55282	0.889795	1.03173	0.669287	0.854381	4.06737	3.13335	2.63743
ADAP1	5.43377	6.84912	6.73286	0.0990449	5.72828	4.59779	5.55329	7.44505	5.18759	5.13637	5.32246	4.09162	4.96383
ADAP2	10.1354	9.05457	11.2231	16.1699	11.4996	7.42653	8.21932	10.6849	8.17294	7.16338	4.3859	9.70598	13.2731
ADAR	77.1028	105.351	116.929	197.731	134.462	122.79	96.9758	72.3172	110.875	117.793	51.3474	41.3179	41.0654
ADARB1	9.42461	7.27866	5.19163	2.43285	5.3569	6.11967	7.22939	7.64147	9.10929	9.15874	8.82572	8.87456	8.71963
ADARB2	0.102544	0.048047	0.0450559	0	0.0461131	0.0536972	0.0306857	0.109443	0.0194186	0.00878168	0.0618784	0.103594	0.135039
ADARB2-AS1	0	0	0	0	0	0	0	0	0	0	0	0	0
ADAT1	8.34924	10.0225	8.4038	13.8262	9.39965	9.21765	9.29762	6.85407	9.05981	9.11252	8.60147	4.99398	5.00279
ADAT2	2.96011	3.83527	2.58251	4.63768	2.62211	2.37303	3.54037	3.65884	3.30358	3.28737	2.71359	2.99501	2.95087
ADAT3	3.05376	1.66798	1.62279	0	1.72337	1.15383	1.48122	2.27006	2.2944	2.24364	4.05396	6.0194	5.06128
ADCK1	4.29997	5.28917	4.92067	1.56013	4.66615	4.32507	4.23361	6.74709	4.95483	6.19486	8.13684	9.2563	6.82781
ADCK2	17.0075	17.1333	18.94	4.2873	17.3058	17.5123	15.864	18.2491	17.7774	18.902	26.2033	23.9537	20.5739
ADCK5	8.4136	11.4952	13.872	0.0532973	12.6409	13.7271	10.6741	16.5316	13.3615	15.9247	12.8939	12.8373	9.41725
ADCY1	0.935039	0.559359	0.294877	0.13505	0.221603	0.271354	0.522204	0.474669	0.466573	0.739533	1.11129	0.933191	0.941592
ADCY10	0.0806064	0.0831105	0	0.0974262	0.0318882	0.0530545	0.132667	0.0947103	0.030606	0	0.0594189	0.0448236	0.0583188
ADCY10P1	1.18215	1.09158	1.22572	3.3706	1.30871	1.30643	1.52456	1.01947	1.37797	1.36358	1.23545	1.05496	0.999727
ADCY2	0.652948	0.0934907	0.0700863	0.0292029	0.0956888	0.0397972	0.119406	0.331341	0.125929	0.0341771	0.615208	1.04172	1.15261
ADCY3	21.9678	15.861	17.0664	4.12169	16.1178	14.1766	13.2463	11.8124	14.3911	14.0666	16.4893	15.8085	19.3416
ADCY4	12.0957	7.46547	5.44028	0.844995	3.34379	3.46828	8.25673	11.503	5.87598	6.77362	9.1471	20.214	22.0048
ADCY5	6.03773	4.22058	3.98652	1.0206	3.4035	6.61495	4.29981	3.49067	4.05666	4.12852	8.8995	7.06521	6.18555
ADCY6	32.7274	32.7713	34.7919	26.2687	37.0491	40.8157	28.5182	28.795	27.8445	39.6101	52.7935	26.8581	26.5843
ADCY7	19.461	29.5421	27.0446	22.2074	27.5886	23.0706	27.4806	20.2758	32.498	29.4567	5.72515	4.89099	6.15058
ADCY8	0	0.0340077	0	0	0.0391348	0	0	0.0193831	0	0	0.0583284	0.165128	0.238465
ADCY9	7.15583	6.45359	9.27027	2.89145	10.3666	9.53697	5.4441	4.02937	5.29767	6.10748	5.7584	4.58817	4.66297
ADCYAP1	1.86778	0.646623	0.674561	0.157108	0.435985	0.46944	0.939301	1.06809	0.945269	0.464759	1.01275	1.7332	1.31177
ADCYAP1R1	1.17194	0.157261	0.238322	0.0595764	0.0610029	0.111645	0.304542	0.313895	0.167018	0.209202	0.827755	1.26542	1.41974
ADD1	68.4968	56.8756	63.9833	51	57.9606	56.0648	51.7183	49.777	58.5699	58.6682	79.3868	68.6284	72.7612
ADD2	1.47841	1.48325	1.10802	0.313583	1.02277	1.21636	1.53034	1.40542	1.33095	1.6511	0.527694	0.653137	0.836262
ADD3	49.2805	42.877	34.4645	55.896	33.9897	32.4233	43.8665	43.0116	46.7807	41.3116	32.159	39.4962	46.5851
ADD3-AS1	0.529853	0.194683	0.212574	0	0.145843	0.123267	0.184609	0.443512	0.309383	0.427229	0.380292	1.44911	1.68275
ADGB	0.0151237	0	0	0	0.0149586	0	0.037337	0	0	0	0.0222986	0	0
ADGRA1	0.022181	0.0190625	0	0	0	0	0.0182534	0.0434699	0	0	0.0490317	0.03086	0.10689
ADGRA1-AS1	0	0	0	0	0	0	0	0	0	0	0	0	0
ADGRA2	30.1606	11.3541	9.14986	0.763927	6.39944	6.23386	11.1575	15.4375	9.6467	10.3045	25.6186	30.6718	40.3441
ADGRA3	11.368	4.38352	4.80294	9.34817	3.68354	4.74891	4.59033	5.30714	4.31965	4.29227	17.4474	13.4017	12.8748
ADGRB1	0.98186	0.334951	0.404305	0	0.128537	0.297004	0.41588	0.636076	0.405995	0.476209	5.10966	1.10383	0.539896
ADGRB2	2.35287	3.6156	4.22526	0.0904314	3.93568	4.85274	3.31168	1.72732	2.08673	1.79039	7.41766	1.34722	0.840967
ADGRB3	0.311235	0.0243091	0.0819625	0.0170914	0	0.0232799	0.0582096	0	0.0441984	0.0133305	0.344191	0.19663	0.18771
ADGRD1	5.69454	2.9687	1.35545	0.391962	0.934196	0.985338	1.7085	3.15724	1.43623	1.22973	4.16533	4.9678	7.61935
ADGRD1-AS1	0	0.198279	0	0	0	0	0	0	0	0	0	0.326851	0
ADGRE1	0.44743	0.534088	0.815124	1.20028	0.521074	0.440965	0.560452	0.930035	1.07443	0.695475	0.232622	0.224437	0.348828
ADGRE2	3.26084	5.04815	5.08438	5.89223	5.38266	3.95599	4.05221	2.65454	4.07635	4.87789	1.41801	1.11517	1.48539
ADGRE3	0.0848582	0.0649425	0.0407121	0.0515861	0.0373123	0	0.0698317	0.20941	0	0.165362	0	0	0.042145
ADGRE4P	1.44262	1.13463	1.12213	1.37717	1.75967	0.85831	1.18717	0.752671	1.05442	1.27381	0.452021	0.598481	0.258489
ADGRE5	41.5381	55.4132	52.0538	6.94488	47.3922	44.7208	47.8508	49.3334	55.7647	53.2939	17.3411	25.7924	31.6307
ADGRF1	3.04118	0.11106	0.155114	0	0.0625827	0.105073	0.180308	0.157276	0.0304193	0.0137625	3.48709	0.609022	1.09218
ADGRF2	0	0	0.0150866	0	0	0.0128589	0.0257231	0	0.0162757	0	0	0	0.0188478
ADGRF3	0.341756	0.378294	0.439563	0.111132	0.505704	0.280042	0.554677	0.280235	0.543282	0.256119	0.337769	0.192439	0.114949
ADGRF4	0	0.0231172	0.0518	0.391138	0.0797797	0.0429246	0.110688	0.0791197	0.0279993	0	0.039624	0.0374393	0
ADGRF5	12.2597	5.87341	4.5618	6.13669	3.84549	3.65353	6.81773	6.5038	4.5173	3.96366	5.83879	9.92583	11.9326
ADGRG1	29.0566	16.0022	26.5893	4.64128	20.8868	16.1183	15.3397	21.0848	15.272	21.0622	52.2713	30.2624	29.3445
ADGRG2	0.364866	0.584795	0.307944	0.369365	0.788039	0.719513	0.632019	0.824421	1.52182	1.43833	0.363778	0.380966	0.695866
ADGRG3	0.629597	0.243568	0.393686	0	0.33007	0.258903	0.414491	0.936168	0.625735	0.364469	0.231784	1.62849	1.68611
ADGRG4	0.00787321	0.00676281	0	0	0.00778959	0.0194368	0.0129581	0.0231039	0.00820045	0	0.00580736	0.0218691	0
ADGRG5	6.13125	11.5819	9.27591	1.86773	9.03485	9.32041	11.6576	10.5976	14.6666	13.8779	1.88915	2.1819	1.51621
ADGRG6	2.75726	1.81092	1.25905	1.25848	0.899607	1.27851	2.11231	2.31191	2.12406	3.61251	1.24665	1.2551	1.7189
ADGRG7	0	0.0316712	0.0353876	0.0447275	0.0260452	0	0.0303108	0.0361561	0	0	0.0388108	0	0
ADGRL1	7.72008	9.41731	13.8554	0.83603	11.62	11.6478	7.65007	6.83643	7.18315	8.52115	13.7117	11.2965	10.6269
ADGRL2	9.88036	2.49182	2.30935	2.51396	1.64455	1.78777	3.45105	3.84306	2.20622	1.98065	10.895	6.13039	6.27796
ADGRL3	0.358378	0.260048	0.0896511	0.0447049	0.0661577	0.0762735	0.0915231	0.202115	0.0900884	0.157116	0.733738	0.283125	0.320888
ADGRL3-AS1	0	0	0	0	0	0	0	0	0	0	0	0	0
ADGRL4	13.8867	9.62148	7.30227	10.2661	4.94219	6.30707	11.223	12.0342	7.06453	6.0341	6.8488	13.72	17.1367
ADGRV1	1.11933	1.39352	1.28547	4.61718	1.89446	1.63107	1.3206	0.729577	1.06148	1.16241	1.25212	0.662729	0.43138
ADH1A	0	0	0.0582062	0.0743649	0	0	0	0.0599603	0	0	0.0447446	0	0.364628
ADH1B	70.1225	23.7618	12.9642	5.82651	5.79702	5.46501	10.7824	34.3961	12.918	7.09142	45.3431	112.842	146.211
ADH1C	9.39245	2.8484	2.27337	1.1687	0.84783	0.664186	1.45444	6.70279	1.99658	1.00135	5.42055	20.9388	32.1277
ADH4	4.14797	0.772623	2.02365	0.422454	0.343175	0.249908	0.263646	1.15173	0.451873	0.245905	1.50929	5.69355	6.20396
ADH5	54.0024	47.4898	47.0896	78.9707	46.3197	46.788	47.5731	53.3806	46.6362	42.4679	54.3148	62.6249	71.5606
ADH6	0.0347199	0	0	0	0	0	0	0.0340725	0	0	0.0486104	0	0.0417441
ADH7	0	0	0	0	0	0	0	0	0	0	0	0	0
ADHFE1	5.4166	3.54411	3.19582	2.42258	3.2469	2.16952	4.00029	4.41313	4.19124	3.19048	8.17175	9.88411	9.4452
ADI1	38.6871	35.6302	43.3004	35.0418	41.3204	33.4252	35.66	46.3452	37.626	35.4245	44.294	71.7371	77.815
ADIG	0	0	0	0	0	0	0	0	0	0	0	0	0
ADIPOQ	19.1639	9.54661	0.937335	1.17084	0.417903	0.782232	4.79601	3.89025	1.37511	0.687638	13.1243	27.0779	49.7703
ADIPOQ-AS1	0.0824521	9.70659e-89	0.0403655	5.73787e-184	2.88303e-155	1.7814e-22	1.32055e-87	0.0312006	2.16241e-46	0.0337844	0.0794795	0	0.0634317
ADIPOR1	58.9239	77.9129	91.1237	155.148	88.832	82.4165	72.3041	68.158	68.2295	76.6513	57.2128	49.3862	54.1296
ADIPOR2	34.0488	67.8444	123.453	333.723	124.699	82.5633	56.4779	49.532	56.8958	79.2525	27.7811	22.9674	25.0376
ADIRF	140.333	161.097	106.568	0.677211	111.698	78.7307	155.901	189.062	138.281	158.334	120.651	375.719	381.902
ADK	20.6987	26.6933	25.082	64.1068	26.1301	23.9815	26.9745	24.4385	25.9028	25.5617	30.8015	21.6082	22.2016
ADM	12.33	5.47597	4.61979	0.831744	3.47836	3.40928	4.20829	11.3498	6.14763	3.59613	5.72058	22.2295	31.5198
ADM2	1.5917	2.99535	1.96235	0.121872	1.65369	2.25422	1.87358	2.66455	3.00004	4.04526	1.90049	1.7095	0.509881
ADM5	1.96345	1.12569	0.824561	0	0.606229	0.807225	1.24549	1.96845	1.23457	1.04231	1.29416	4.50631	5.99417
ADNP	24.7571	30.093	34.7657	98.9033	40.1434	37.9125	30.9002	23.762	31.575	33.2009	29.1396	20.1924	18.9303
ADNP-AS1	2.42901	2.9259	2.57182	4.45461	2.79498	3.66095	3.66776	3.00997	2.33727	3.36082	2.57685	1.37314	3.36072
ADNP2	7.477	6.30936	6.47392	7.08065	6.95523	6.10302	6.27507	5.46086	6.56596	6.24889	8.32297	5.19657	5.04576
ADO	10.3088	8.5389	8.60501	10.3526	7.91609	8.87723	9.62045	8.91882	11.3502	10.69	12.0562	9.21543	10.1205
ADORA1	8.89918	1.4639	2.93693	0.183715	2.51294	1.81269	2.11807	2.82497	1.81381	2.26488	15.9459	10.2732	10.2482
ADORA2A	6.48529	9.90859	13.0836	4.3517e-62	12.4655	10.2922	10.3289	12.4672	14.9405	13.2213	2.69103	4.2638	4.32135
ADORA2A-AS1	0.219989	0.323831	0.40749	0.140078	0.522399	0.191907	0.337778	0.218958	0.353916	0.387178	0.282577	0.082208	0.0710362
ADORA2B	2.42209	1.0417	0.93775	0.850303	0.920198	1.37859	1.41824	2.01413	1.30867	1.45111	3.52839	1.88497	2.01229
ADORA3	5.93917	5.04888	5.61637	11.8118	6.05873	4.23846	4.3415	5.87581	3.20878	2.81012	3.23123	5.73755	6.89987
ADPGK	28.7388	42.4984	36.9204	57.2484	40.3228	36.6635	42.2317	42.9593	44.1718	44.5963	29.9901	30.9969	31.796
ADPGK-AS1	0.233043	0.311018	0.224175	0.149005	0.229154	0.111628	0.218055	0.0327325	0.312205	0.145182	0.0483461	0.12996	0.0372158
ADPRH	6.88657	8.09005	7.68428	13.8177	8.1576	7.93281	7.87281	7.29546	7.26491	6.58882	4.73219	6.12608	7.40126
ADPRHL1	1.32347	1.10641	1.37068	0.512714	1.34083	1.55983	0.693339	1.10404	0.828018	1.09167	2.65712	3.9192	2.07827
ADPRHL2	21.2426	20.8676	24.6878	6.82653	21.3952	27.1047	18.5682	25.102	20.3971	19.0635	30.1433	35.7914	31.3588
ADPRM	9.2768	11.2443	5.78712	10.8442	8.7034	8.1916	13.6848	13.3478	14.6033	12.2964	5.62628	6.54801	9.4636
ADRA1A	0.206386	0.0458527	0.0430381	0.0215056	0.0216381	0	0.0585512	0.0348392	0.0555669	0.0167631	0.147231	0.698263	0.765441
ADRA1B	0.646156	0.261472	0.109525	0.0461679	0.0375584	0.0312553	0.125115	0.373152	0	0	1.28671	1.11267	2.19239
ADRA1D	0.189192	0.0271079	0.0909906	0	0.0623327	0	0.0778452	0.0309319	0.0328237	0	0.116083	0.483122	0.26551
ADRA2A	7.27704	4.73545	3.83244	0.712563	2.45406	2.68178	4.88076	5.23378	5.69377	6.12622	6.91205	11.4395	12.6201
ADRA2B	6.05443	0.482595	0.893746	0.0591247	0.434468	0.522122	1.16522	1.53138	0.533768	0.621477	7.89529	9.13915	9.76071
ADRA2C	3.21047	2.83803	2.69431	0.162726	2.59889	1.90636	2.56859	2.8915	1.80967	2.94634	3.37825	5.78538	6.47677
ADRB1	0.145837	0.200583	0.224563	0.247502	0.0864961	0.191917	0.216023	0.200229	0.182184	0.137539	0.257753	0.487377	0.947667
ADRB2	7.52278	5.88502	2.93636	2.22212	3.86306	4.29831	6.68035	6.42924	6.63466	4.33237	3.87716	9.78116	7.85971
ADRB3	0.0953849	0	0.0611628	0	0.062852	0.0522984	0.0261648	0	0.0330973	0.0299906	0.0936391	0.22144	0.0382449
ADRM1	61.5983	90.6467	118.764	5.04997	108.563	116.706	90.1468	95.0645	87.2255	98.056	66.9952	89.5464	91.6294
ADSL	25.232	31.8799	27.6646	46.1187	27.7469	28.1825	31.3141	35.9464	31.5921	32.2541	27.0733	31.0319	30.5474
ADSS	30.0281	33.7803	38.4756	73.8749	40.6265	37.887	33.8474	36.6226	36.6781	39.4453	26.3657	21.6633	21.8297
ADSSL1	4.07327	1.44475	1.43311	0.78313	1.38544	1.31111	1.50498	2.09678	1.02725	1.92297	6.52664	6.6228	5.32614
ADTRP	1.76414	1.22249	1.26777	0.980045	0.87121	1.24885	1.89535	1.63789	2.39652	1.61942	3.38713	1.29967	1.1169
AEBP1	139.946	94.7233	120.9	10.7894	94.6242	60.6288	82.4218	94.9017	75.0217	59.0189	98.7694	186.193	220.746
AEBP2	7.39962	6.25665	6.68185	9.94051	6.08117	6.02606	7.05808	5.99412	7.26659	6.37762	7.21786	6.61749	5.68723
AEN	15.1262	15.8807	16.2296	6.98889	16.0052	15.1533	16.998	20.3808	20.176	22.8366	10.0645	13.396	13.5693
AES	172.27	138.322	140.583	28.905	131.167	128.9	134.935	173.853	168.492	162.694	245.819	349.444	333.775
AFAP1	9.82989	7.45362	6.88094	2.86085	5.78871	5.77275	7.18847	6.13595	6.58579	7.35012	8.66919	5.55066	6.25229
AFAP1-AS1	0.116464	0.0900471	0.0676219	0.0140624	0.0576046	0.0766646	0.0670888	0	0.0727764	0.120699	0.0257642	0.0485472	0.0281076
AFAP1L1	3.67048	2.60089	2.90551	1.39039	2.53895	1.65618	3.54165	3.2707	2.07196	1.67791	2.28827	3.47016	4.58684
AFAP1L2	19.4376	8.56813	13.1421	9.36254	9.10416	8.39579	8.48356	7.69517	7.27549	6.29742	35.1327	14.918	14.5119
AFDN	23.0126	11.4601	13.6744	18.8328	13.219	11.6719	12.6646	9.94479	11.877	12.9203	25.8531	17.7902	15.85
AFDN-DT	0.92397	0.444914	0.284061	0	0.620876	0.334315	0.547458	0.471632	0.384679	0.38359	1.46886	0.669677	0.71072
AFF1	16.6186	17.9992	17.5047	33.8448	20.8765	17.1519	16.9268	10.7541	17.2753	15.6955	11.6807	10.9283	10.425
AFF1-AS1	3.36986	2.62793	1.89601	1.58519	2.61877	1.99483	2.47734	1.89837	2.80542	2.20552	2.47867	2.00601	2.80458
AFF2	0.158396	0.114291	0.0612873	0.185428	0.219871	0.210798	0.16164	0.105341	0.316797	0.167096	0.154246	0.0703838	0.0841913
AFF3	10.2449	12.4879	8.725	9.62083	9.03195	20.1561	11.2414	7.02352	11.8431	13.4659	18.7537	6.22881	4.29023
AFF4	17.8746	16.6239	17.5749	38.6664	19.8021	18.3661	17.5531	11.5154	18.0813	17.6758	15.2811	10.586	9.67601
AFG1L	0.944388	0.925247	0.525286	0.851224	0.649078	0.818959	1.1328	1.11274	1.03758	0.814553	1.09024	1.04587	0.965294
AFG3L1P	11.0861	11.5883	11.5852	6.01351	11.0261	10.041	12.3944	12.1829	13.5145	12.7264	17.5693	14.5011	14.6964
AFG3L2	25.236	29.7716	30.1222	53.3064	30.7873	35.0183	25.6207	26.2057	28.8575	31.0634	26.8875	24.1709	23.6627
AFM	0	0	0	0	0	0.035844	0.0358757	0	0	0.0411495	0	0	0
AFMID	16.65	9.89675	13.9999	7.35285	13.9943	11.1509	11.403	9.50056	9.01602	8.43253	23.0582	47.67	32.6083
AFP	1.38718	0.119315	0.0886613	0.0562639	0	0.190074	0.266358	0.499843	0.721747	0.392864	2.51657	1.80664	1.27633
AFTPH	22.6679	28.7742	28.5002	73.6814	30.2257	37.9828	29.9657	23.4984	31.0574	31.6775	21.2822	16.106	15.7886
AGA	16.2447	16.8936	16.1034	17.6043	16.1313	16.0866	17.7513	17.9287	17.4906	15.0634	17.9229	15.0834	13.462
AGAP1	7.85868	3.86876	5.4177	3.51359	5.24946	5.52564	4.28662	3.34126	4.41357	4.99381	8.89447	5.64416	5.27104
AGAP1-IT1	0.733486	1.10954	1.02392	0.230255	0.720424	1.50255	0.452696	1.28273	1.33129	1.04697	0.266966	0	0.646231
AGAP11	4.27503	2.05142	1.38915	0.921393	0.88158	1.05708	2.17988	1.97979	1.55639	1.53331	6.43307	6.82689	7.26235
AGAP12P	0.806421	0.624147	0.541927	0	0.677264	0.530472	0.26545	0.791919	0.41964	0.418568	2.37345	0.84335	1.01714
AGAP2	6.95755	11.6835	9.50934	0.776909	10.123	8.8528	10.7338	11.3149	15.3508	15.1352	2.9624	1.51529	1.78733
AGAP2-AS1	9.45143	3.90199	4.71752	0.0784795	3.34417	3.26363	4.81816	7.58644	5.53815	4.89695	14.7379	16.683	17.6101
AGAP3	27.2305	18.0924	20.8977	1.09967	16.0955	17.0965	16.4829	23.1787	16.7912	18.4284	44.3971	52.1131	46.4933
AGAP4	3.15119	3.43826	2.0606	1.66396	3.20101	2.83256	3.64831	3.60331	4.3146	4.13956	4.88185	3.91127	4.06699
AGAP5	4.69095	6.71212	5.24893	2.59205	4.35912	5.23954	4.46527	3.88215	5.64791	4.2274	6.75135	4.24399	3.78785
AGAP6	11.932	11.7376	9.76576	5.97019	9.49515	8.72045	12.7524	15.1102	14.5595	12.5074	18.1508	17.7529	15.9189
AGAP7P	0.706304	0.698383	0.882462	0.385826	0.558404	0.609879	0.813728	1.17841	1.066	1.23276	0.83183	2.11615	1.1463
AGAP9	1.42582	0.888815	0.650859	0.605832	0.986333	0.82077	0.821338	0.839629	1.03886	1.37883	1.60047	0.7948	1.07126
AGBL1	0	0	0	0	0	0	0	0	0	0	0	0	0
AGBL1-AS1	0	0	0	0	0	0	0	0	0	0	0	0	0
AGBL2	0.934497	1.66503	1.05439	3.20045	1.14936	1.34996	1.59431	0.960413	0.901793	1.09588	1.37703	1.17339	0.878572
AGBL3	0.389585	0.189879	0.0918649	0.116334	0.510203	0.404522	0.457489	0.323043	0.434863	0.402019	0.236904	0.371781	0.438445
AGBL4	0.393413	0.338174	0.757439	0.306498	0.580643	0.503499	0.231243	0.110225	0.116999	0.238545	0.227649	0.0782533	0.10146
AGBL4-IT1	0	0	0	0	0	0	0	0	0	0	0	0	0
AGBL5	16.1354	12.4009	13.838	17.5883	15.7471	15.406	10.9377	10.1211	11.7733	11.5753	21.78	12.5581	11.6003
AGBL5-AS1	0	0	0	0	0	0	0	0	0	0	0	0.702509	0
AGER	5.70156	8.31974	7.69175	1.6941	5.68813	6.69528	8.81573	12.2308	10.0874	11.0071	9.72031	12.2255	12.3172
AGFG1	9.20085	11.4591	9.28967	19.1279	9.67774	9.93223	11.6569	10.3545	11.6396	13.013	7.77368	8.36185	8.92862
AGFG2	7.51867	8.26921	9.61006	3.02958	9.30336	9.47122	8.01597	9.24384	9.41279	8.06203	7.90677	8.47893	8.50144
AGGF1	10.9706	12.9791	12.432	26.5735	13.4514	14.0759	13.6672	12.3741	14.3311	13.0385	11.8848	9.20782	8.73769
AGK	11.9904	13.4652	11.3219	19.8834	12.3879	11.4082	13.8516	15.4165	14.8842	13.7788	12.2913	9.55696	9.32318
AGL	7.43575	9.30694	9.37296	24.8845	11.2009	11.0905	9.0565	6.07814	8.98016	8.25957	8.19387	5.2026	4.70674
AGMAT	1.2331	1.98448	1.79388	1.27133	2.17877	1.81275	2.22381	2.41772	3.30506	3.09241	0.328528	0.3652	0.25269
AGMO	0.445077	0.235488	0.0329122	0.0415502	0.033836	0	0.169045	0.43675	0.142548	0.161492	0.100812	0.381628	0.411661
AGO1	8.42289	8.09543	8.38884	14.205	8.52229	9.6747	7.86802	5.41982	7.63915	7.64992	8.18503	6.66435	6.41213
AGO2	6.45049	10.6215	9.86716	13.7317	12.485	11.9848	10.0008	6.15615	9.83635	10.0075	4.36065	3.47253	3.40205
AGO3	2.77544	2.93184	2.76887	7.49771	3.817	4.13562	2.43797	1.49548	2.8743	2.77177	2.01744	1.46766	1.14264
AGO4	10.2366	8.7772	7.77607	10.7567	7.55646	8.28441	9.11973	8.12709	8.53523	8.00827	9.25349	6.27425	6.59559
AGPAT1	37.5202	34.5962	41.7667	16.8997	35.8095	34.5896	32.279	37.1894	32.8593	38.741	48.4536	45.7174	47.1978
AGPAT2	25.6216	18.355	17.9679	0.143164	16.72	18.142	17.0644	27.4049	20.0307	22.7899	37.7781	88.0957	128.045
AGPAT3	21.3592	22.4087	23.3907	8.42248	24.5951	22.9277	20.0793	18.0409	20.3168	22.584	24.6169	17.7557	14.8696
AGPAT4	2.5076	1.41604	1.0911	0.832031	1.27497	0.8303	1.47984	2.10158	1.2174	1.16703	2.60822	2.84511	2.58055
AGPAT4-IT1	0.570801	0.409166	0.501513	0.115805	0.23492	0.312844	0.391439	0.654535	0.346474	0.718536	0.454745	1.99158	1.76929
AGPAT5	6.45084	6.83474	4.17562	6.85032	4.63522	5.1291	7.30817	5.96103	7.04926	6.10589	10.0235	4.84505	4.90223
AGPS	8.83968	13.6067	13.2714	29.8516	14.5308	12.7546	13.982	9.75546	12.6001	12.0557	4.48753	5.52619	5.9673
AGR2	138.32	320.286	293.84	925.683	294.908	669.954	357.624	476.694	344.298	595.923	198.628	230.416	196.473
AGR3	55.4655	104.312	143.372	374.008	145.566	167.607	100.543	109.677	92.1126	120.672	81.4936	60.3739	50.2266
AGRN	47.8328	14.3944	25.4118	0.169037	16.9408	15.6136	16.1459	20.8366	16.0401	18.5981	135.972	44.9506	34.3697
AGRP	0	0.127628	0	0	0	0	0	0.147097	0.15346	0	0	0	0.174622
AGT	0.815974	0.252546	0.251099	0.158387	0.193554	0.0268428	0.188016	0.352243	0.203851	0.184729	0.480593	0.81843	1.17765
AGTPBP1	4.95568	7.04489	4.88363	11.6533	4.90457	5.13905	6.91788	5.84611	6.50455	5.72737	3.67312	4.02818	4.43653
AGTR1	8.11692	16.8692	11.6413	12.8045	12.5816	7.18365	12.4747	3.77941	10.3486	4.65175	9.1505	8.52702	13.6351
AGTR2	0	0	0	0	0	0	0	0	0	0	0	0	0
AGTRAP	36.096	28.3299	41.4761	0.200114	35.4752	29.6945	30.5085	36.3115	25.4689	31.5466	51.574	58.3579	59.8843
AGXT	0	0.0486022	0	0	0	0.092852	0.0464816	0.0555767	0	0	0	0	0.203032
AGXT2	0.0458766	0	0	0	0.0453177	0	0	0	0.0477393	0	0.0674844	0	0.0424752
AHCTF1	5.43309	6.29313	7.1495	18.0984	7.2933	8.01516	6.65788	5.34219	6.4664	7.16546	5.49341	5.25378	5.21351
AHCTF1P1	1.2783	1.3497	1.26153	3.60993	1.66867	1.70204	1.36607	0.564481	1.27593	1.38812	0.602356	0.4069	0.257202
AHCY	51.3805	63.5812	89.4353	50.6785	88.6276	86.2502	58.5492	64.3108	61.9555	75.0477	80.7114	61.5248	63.7065
AHCYL1	46.4302	38.743	43.3353	100.892	47.5824	48.8601	36.989	28.3273	35.7452	36.3223	43.2624	37.682	41.0995
AHCYL2	7.63548	7.80488	6.02362	11.7542	6.49936	6.87253	7.34599	5.83185	8.53813	7.55668	6.61906	4.17409	3.93463
AHDC1	13.9374	5.73496	6.91833	0.150688	4.87535	5.26684	5.83226	7.66906	5.80864	5.90164	26.4786	13.1603	11.9083
AHI1	5.39775	5.38018	4.98971	14.1806	5.31898	6.08932	4.64386	4.1022	4.76899	4.34498	5.50135	6.1945	5.49666
AHNAK	179.741	171.142	149.682	274.392	176.478	178.645	156.65	102.761	136.044	138.064	137.437	118.085	128.161
AHNAK2	3.95104	1.25287	1.4364	0.974075	1.03949	1.05354	1.77444	1.96688	1.10311	1.23361	2.82726	4.19778	4.37768
AHR	26.5352	16.5189	15.4668	22.8538	14.5446	14.7125	18.1134	15.4109	17.3777	15.4464	17.8694	18.667	24.0877
AHRR	0.355722	0.317836	0.28851	0.0171891	0.225185	0.374632	0.351278	0.376079	0.355632	0.442454	0.608438	0.316411	0.29177
AHSA1	64.0982	62.7423	70.6181	117.714	77.6919	76.2991	64.6506	86.6878	72.6849	78.6186	56.8391	77.8862	80.246
AHSA2P	68.0056	84.5389	78.407	89.877	83.707	76.0906	76.5856	68.2681	83.1953	76.9685	80.7033	64.1891	55.1347
AHSG	0	0	0	0	0	0	0	0	0	0	0	0	0
AHSP	1.3284	0	0	0	0.343856	0	0.872324	3.73421	0	0.338793	0	0	0
AICDA	0.386119	1.15655	0.600202	0.218597	0.851422	1.34358	1.51541	1.51481	2.92844	2.15696	0	0	0.0722869
AIDA	11.1406	15.2792	12.3753	29.3791	14.0467	13.529	14.8779	15.3688	16.2604	13.7645	8.75486	8.62102	9.51637
AIF1	108.88	116.296	104.874	156.311	120.819	87.3871	110.597	170.955	103.69	94.6898	34.2192	129.656	152.897
AIF1L	23.7342	6.26355	5.85099	5.00782	4.00655	4.99522	6.74133	13.0925	5.79977	9.55721	21.2767	24.1203	24.3305
AIFM1	22.6639	27.8314	30.1827	54.8649	33.5452	35.5782	26.0075	28.5637	26.4965	30.255	24.5157	18.9767	16.5734
AIFM2	8.2334	8.17052	9.91559	1.41597	9.49776	8.88557	7.65551	6.92533	7.46396	5.5366	9.3991	13.8968	18.671
AIFM3	0.77019	0.68812	0.773197	0.0450772	0.836374	0.897425	0.519548	0.96405	0.302863	0.583466	1.56149	2.05188	1.75718
AIG1	34.8801	20.9073	26.5248	65.5173	32.4338	29.2584	23.6532	25.6286	16.3502	19.4171	50.2235	40.5033	41.04
AIM2	5.54901	20.3949	14.0909	19.6825	15.5852	15.3574	20.6668	16.73	29.9781	24.49	0.336522	0.582404	0.455892
AIMP1	23.6523	27.2736	29.977	75.6981	31.8153	29.357	30.9704	32.506	27.3876	28.8815	22.5158	30.9021	32.1497
AIMP2	17.4543	30.6054	35.683	17.8165	42.3949	37.3966	29.3948	30.6091	23.6127	28.0972	20.3652	26.3967	24.265
AIP	60.5453	77.8484	87.5254	2.02382	83.9105	77.2046	80.1396	93.1791	85.3091	82.7805	54.8853	92.7972	98.4466
AIPL1	0	0.0516212	0	0	0	0	0	0	0	0	0	0	0
AIRE	0	0.0319658	0.0357137	0	0.073471	0	0	0.109478	0	0.210458	0	0.0518164	0.0446784
AIRN	0.0184779	0	0	0	0	0.0152017	0.0505652	0	0.019241	0.0585293	0.0136185	0.0770884	0.0222732
AJAP1	0.229051	0.318508	0.247052	0.0690917	0.169052	0.0344085	0.281461	0.288831	0.118688	0.322824	0.707404	0.0793704	0.102906
AJM1	0.969406	1.82411	1.84189	0	2.22758	2.47834	1.57393	1.20719	1.85484	1.70466	0.791245	0.218818	0.126172
AJUBA	5.55664	1.27307	1.80339	1.82141	0.976728	1.07541	1.5005	2.19299	1.44377	1.23529	9.21445	4.90655	3.22424
AK1	11.6776	11.1446	11.5781	0.550693	9.07748	10.8763	12.2512	15.6176	10.9727	12.1957	14.7384	22.1741	23.1608
AK2	70.6391	72.7871	78.9215	74.7106	90.0442	93.7429	74.3746	67.9263	65.5405	66.5722	57.751	83.6309	79.2904
AK3	17.3776	23.7696	29.116	90.026	34.4515	27.1031	22.2355	21.6262	25.6703	19.9496	19.3614	22.7131	23.9345
AK4	8.50797	4.97518	7.80767	18.3541	7.29398	7.89821	4.62111	4.65016	4.14136	4.51049	11.6804	7.58209	7.64614
AK5	32.6279	1.68241	3.10975	1.38031	0.906412	2.14798	1.77397	6.13021	2.47654	2.42968	37.5609	38.1393	35.0306
AK6	36.4135	37.7397	33.137	65.1965	39.4988	37.7715	36.4177	39.9615	35.0458	35.6967	25.5249	37.6086	44.1657
AK7	0.829877	0.137515	0.391168	0.353154	0.235785	0.283367	0.26525	0.262769	0.248302	0.199907	0.703487	0.67707	0.297149
AK8	1.23081	1.79988	1.10269	0.886404	0.932548	1.11352	1.28328	1.53151	1.02501	1.62663	2.86812	1.60236	2.16877
AK9	2.45463	2.49003	1.4966	2.83896	1.44295	2.12509	2.42439	1.78362	2.05692	2.12507	3.10888	1.94976	1.07588
AKAIN1	0	0	0	0	0	0	0	0	0	0	0	0.0517392	0
AKAP1	29.8874	18.3621	28.4995	24.4478	27.4632	23.7176	16.9545	15.1596	16.4713	17.4313	37.504	28.1658	26.7722
AKAP10	10.9663	14.1793	13.7812	28.7917	16.1349	15.0193	14.4624	12.9085	15.1586	15.0489	10.4238	7.53569	8.02093
AKAP11	9.09602	9.53963	7.92652	14.0737	8.60948	9.87215	10.7091	7.57127	12.2244	10.3053	6.77326	4.8933	4.53966
AKAP12	18.6307	8.75345	4.07182	4.25356	2.87991	2.73735	6.5344	9.69567	4.21828	3.18624	9.71473	17.0915	20.6444
AKAP13	33.0777	33.6827	27.4076	32.0652	29.5213	28.3232	33.6748	25.2379	36.7679	35.2272	20.4018	17.0773	16.8947
AKAP14	0	0.2983	0.308713	0.446794	0.334751	1.12014	0	0	0	0	0	0	0
AKAP17A	0	0	0	0	0	0	0	0	0	0	0	0	0
AKAP2	25.4152	30.3392	20.7232	25.0058	21.566	25.3669	30.4587	21.5902	33.525	31.5853	14.2331	15.5449	19.8512
AKAP3	0.838366	0.42386	0.665119	0.567348	0.585094	0.428962	0.689913	0.507538	0.517086	0.627718	0.871912	0.760336	0.687781
AKAP4	0	0	0	0	0.0289963	0	0	0	0.0305395	0	0	0	0
AKAP5	1.97957	3.64273	3.45866	6.59609	4.07351	3.63973	3.53962	2.1885	3.57603	3.4539	1.6669	0.662217	0.545529
AKAP6	0.631605	0.458558	0.37083	0.843555	0.424043	0.38363	0.414572	0.27212	0.391585	0.35412	0.521354	0.417691	0.254219
AKAP7	4.19874	4.91936	3.38801	6.63987	3.05854	4.14065	5.39297	5.74827	5.80707	5.72997	5.41498	3.75807	4.5287
AKAP8	18.881	19.9855	19.4216	11.9607	19.1262	19.7191	19.8219	17.8	21.3208	21.7708	18.6329	15.5828	15.273
AKAP8L	29.2794	35.9327	40.6578	27.8657	35.3437	35.6121	33.1468	38.3368	33.3527	37.2303	38.4954	37.4124	30.6839
AKAP9	12.6254	16.2089	12.6663	33.6171	15.2881	16.5214	18.0232	12.9383	17.1849	19.4015	9.48623	6.22683	6.23081
AKIP1	16.1693	14.2826	17.412	11.8757	17.0832	13.2008	13.5897	15.8336	11.4683	13.0617	15.2743	22.2899	21.9667
AKIRIN1	28.5388	27.8407	23.7306	32.2319	22.3193	27.5947	28.8033	27.1963	30.8465	26.612	30.0766	26.2517	28.111
AKIRIN2	26.3067	22.8217	24.4892	22.3107	22.1403	21.6285	23.9214	23.2243	27.9879	28.0817	24.1449	27.0386	33.0434
AKNA	30.5966	49.385	40.153	3.22331	36.9157	37.1298	46.3691	41.2804	65.4348	60.6509	10.6355	9.98981	10.8228
AKNAD1	0.189593	0.0931229	0.0275419	0	0.0565829	0.0470753	0.0706518	0.159328	0.0845913	0.0539765	0.18969	0.339348	0.391254
AKR1A1	89.383	99.7296	94.4227	40.4328	98.7791	97.5044	93.7951	118.814	89.6622	95.9707	89.734	107.19	108.904
AKR1B1	45.3237	50.8632	56.0886	41.5333	55.43	42.3864	51.1086	57.9121	48.2031	44.4484	29.2277	54.3267	61.7713
AKR1B10	0.169701	0.0486745	0.0541115	0	0	0	0.0465506	0.111319	0	0	0.249426	0.158071	0.135554
AKR1B15	0	0	0	0	0	0	0	0	0	0	0.0406989	10.7529	3.25172
AKR1C1	14.3612	6.09409	2.44503	2.96804	1.46394	1.05267	3.49554	14.0831	1.683	1.78442	12.1296	56.6927	86.6956
AKR1C2	5.93717	2.22116	0.853322	1.73391	0.655928	0.487	1.1436	4.43576	0.56535	0.422496	4.36351	21.0204	32.305
AKR1C3	34.0886	15.7033	6.2031	5.50931	3.55327	4.81416	11.8276	29.1377	7.55573	7.83337	26.7314	64.8602	110.171
AKR1C4	0	0	0	0	0.15937	0	0	0	0	0	0	0.113211	0.0964259
AKR1C6P	0	0	0	0	0	0	0	0.196141	0.0690279	0.0627267	0	0	0
AKR1C8P	0	0.0339027	0	0.0479024	0.0389546	0.0324179	0.0324433	0.0774225	0.0410317	0.0744071	0	0.054967	0.0473649
AKR1D1	0	0	0	0	0	0	0	0.0319748	0	0	0.0239945	0.992041	0.223534
AKR1E2	1.87619	0.706979	0.54973	1.80335	1.13393	0.600674	0.811423	1.02387	0.626897	0.620858	1.21546	2.45903	2.0957
AKR7A2	13.2166	9.62363	11.0719	1.59933	8.96293	10.5814	9.74106	13.3446	10.5778	12.0725	30.3523	29.665	27.0801
AKR7A2P1	0.425226	0.122028	0	0	0.0699353	0.116463	0.0583218	0	0.368522	0.268005	0.260133	0	0.0847248
AKR7A3	4.53101	3.90166	4.02256	0.0941081	3.86397	6.56152	2.90712	7.65088	5.82946	9.00593	18.2579	15.49	9.08063
AKR7L	0.721341	0.787986	0.519882	0.531637	0.353692	0.563534	0.644856	0.991206	0.450491	0.680574	2.17683	2.11114	1.10019
AKT1	68.6083	60.5709	64.041	3.5494	58.6323	61.3804	54.751	68.2758	66.5208	80.5796	114.255	81.8149	80.3253
AKT1S1	15.8947	13.2696	20.9191	2.12311	17.6259	18.3488	12.9884	17.7364	16.0548	16.9384	25.2355	35.2067	36.6276
AKT2	29.6627	30.6922	35.8415	4.46769	35.5101	38.4027	26.0932	30.541	34.278	37.9755	36.0099	30.3498	30.0502
AKT3	10.1816	6.41184	5.55233	6.61294	4.78342	4.7471	6.70579	7.77651	7.61716	6.50664	6.29905	9.85572	10.9905
AKTIP	13.7132	12.4547	13.4932	21.5985	10.9914	11.6068	13.8613	17.6234	13.974	14.4594	14.8902	15.7566	17.62
ALAD	34.4186	25.6569	24.255	18.0937	23.3131	22.8732	24.2662	25.0082	23.6883	26.0236	50.5136	31.7511	31.4542
ALAS1	24.3912	27.1775	34.4131	45.0736	33.4704	32.861	27.1046	22.9113	22.5138	26.1596	21.1481	20.0195	20.0908
ALAS2	0.182844	0.0393131	0	0	0	0	0.176354	1.37284	0.142701	0	0.0672383	0.0597823	0.0548574
ALB	2.11896	0.219895	0.070205	0.487971	0.216616	0.120172	0.150322	5.45076	1.52103	1.51668	3.54937	3.05511	2.81037
ALCAM	28.5675	29.8948	47.2143	132.727	58.6279	45.9918	30.5011	18.3356	26.4153	24.1411	43.0811	31.8627	29.0737
ALDH16A1	17.3342	24.2588	26.1395	0.239115	22.3471	21.6676	20.9453	31.0892	25.8745	28.7611	26.5936	25.5121	24.0356
ALDH18A1	26.7595	27.0284	27.614	45.9313	28.507	29.1123	26.7261	27.5313	25.9852	28.0259	28.2556	24.0518	24.1561
ALDH1A1	62.4776	39.2548	39.8294	59.9668	36.0931	26.8421	31.8012	44.0329	24.4331	18.3147	31.4865	78.7047	92.6466
ALDH1A2	6.01389	0.957734	1.35839	1.18618	0.651607	0.296726	0.684127	2.2225	0.851785	0.642705	3.39714	8.85296	14.1201
ALDH1A3	47.3616	14.2793	13.1743	10.2528	10.9695	12.7308	18.1665	18.429	11.0633	14.7377	25.4912	43.6606	51.6246
ALDH1B1	10.0774	10.0091	8.48042	5.63044	9.10778	8.64453	10.9609	10.357	9.16945	10.3946	8.13881	6.13057	6.53703
ALDH1L1	2.58287	0.883502	0.294873	0	0.0825793	0.27531	0.371387	0.909279	0.16205	0.307315	3.04317	4.66602	6.58617
ALDH1L1-AS1	0	0	0	0	0	0	0	0	0	0	0	0	0
ALDH1L1-AS2	0.110235	0	0	0	0	0	0	0	0	0	0.0270443	0.0512143	0.0441646
ALDH1L2	3.10553	1.58989	1.54721	2.57491	1.36543	1.18885	2.39213	1.82116	1.5253	1.07373	2.46758	0.921231	1.26207
ALDH2	72.3229	74.6945	75.1734	25.2345	70.6936	60.6894	61.35	71.3899	64.2638	72.1116	83.8373	138.797	190.612
ALDH3A1	0.743867	0.144409	0.130569	0.0682235	0.147942	0.183931	0.0460344	0.35681	0.174602	0.377087	1.31523	2.37471	1.89435
ALDH3A2	25.4642	30.3014	30.1279	53.7624	29.742	28.9775	24.4366	28.2998	24.0564	31.7939	25.0581	28.2502	31.1511
ALDH3B1	7.5121	5.74213	7.98325	0.908754	6.39929	5.5829	6.45347	6.4741	6.17541	6.42842	7.33407	6.3516	6.80651
ALDH3B2	62.1482	53.4533	50.7285	6.84899	44.8385	72.2768	46.2058	35.3862	47.1832	50.67	135.628	103.446	51.4971
ALDH4A1	10.4954	6.22129	7.0416	0.471214	7.18676	6.62159	6.40421	8.22339	6.45668	8.85077	31.9528	16.2279	16.7053
ALDH5A1	5.05283	9.31095	8.34048	11.8685	8.95655	11.027	8.88451	6.96537	10.2016	10.9059	3.57469	3.03864	2.61715
ALDH6A1	7.75105	4.26263	4.24548	5.55996	3.9263	4.08936	4.03078	4.65529	4.89691	4.64401	9.42406	7.26421	7.94845
ALDH7A1	17.3522	7.28005	9.37042	12.1675	7.7687	7.81387	7.21337	10.7644	5.91035	6.95794	28.2074	18.5848	15.8055
ALDH8A1	1.4196	1.06014	1.11941	0.858212	0.815737	2.00986	1.07837	1.57687	0.886844	1.12088	1.20721	2.2113	1.83949
ALDH9A1	59.486	50.2709	50.6144	89.6893	50.6597	54.2667	50.2898	50.7959	46.7304	48.4195	60.2907	50.6151	60.7415
ALDOA	331.337	438.702	709.047	109.636	671.314	646.136	419.792	466.143	472.333	557.992	455.744	545.594	508.218
ALDOB	0.0350071	0.0300992	0.067294	0	0.0345962	0	0.0576163	0.103066	0.109314	0.0330265	0.0257685	0.146344	0.0841744
ALDOC	22.0114	18.9387	18.5174	14.5773	18.7302	16.6188	17.6218	17.215	16.4544	16.1696	26.6051	28.4683	43.3195
ALG1	6.461	8.24795	7.62676	5.1256	8.52941	8.71736	8.26346	9.23085	7.78	7.94433	7.11767	7.44448	7.55979
ALG10	1.77431	2.16245	2.04012	5.55037	3.4035	2.87532	2.44081	1.79141	2.83977	2.89672	1.24839	1.43768	0.701388
ALG10B	2.32233	4.00067	4.0496	8.99438	4.73051	4.26272	4.20461	3.16306	4.56187	4.46992	2.43366	1.9182	1.69565
ALG11	6.53787	6.1003	4.8447	7.97278	5.60411	6.54765	5.81731	4.10158	5.91753	5.50035	3.14612	2.48027	2.83813
ALG12	13.3475	12.4021	10.3094	0.304928	8.11987	9.9731	10.3344	11.8678	11.3906	12.0513	19.992	17.7513	18.762
ALG13	17.97	21.281	17.4634	26.348	19.6721	18.6838	23.1554	23.6849	26.0895	22.3394	17.9097	19.3627	19.2437
ALG14	17.4401	18.2763	16.4563	20.5292	17.1359	20.7471	17.5577	19.4759	14.7956	17.9382	13.402	15.6152	19.8746
ALG1L	0.135722	0.936995	0.975013	0.505777	2.48827	1.06408	0.373068	0.404547	0.845599	0.128803	0.441303	0.621753	1.18977e-70
ALG1L2	0.105782	0.547107	0.300317	0.652455	0.521172	0.347373	0.261154	0.418849	0.329756	0.300629	0.0774506	0	0
ALG1L9P	0.253182	0.689222	0.494234	0.360282	0.911369	0.827843	0.456833	0.534128	0.840608	0.56836	0.608154	0.526228	0.545425
ALG2	16.8638	14.4088	14.5744	27.2375	13.7335	13.7268	15.0731	15.405	15.2216	15.2196	16.6296	18.2269	16.2332
ALG3	14.9428	22.3835	28.3883	8.16418	28.3331	25.6459	21.3139	21.7778	21.2807	24.3081	16.1958	19.155	16.7691
ALG5	28.9235	30.8969	26.3282	40.7902	27.9083	24.15	28.6794	34.0734	28.0197	26.9086	25.7999	36.2061	40.0999
ALG6	4.95584	7.40678	5.99751	13.8943	6.58943	7.872	6.42881	7.27404	7.16774	7.2966	3.72283	5.06221	4.73336
ALG8	14.5335	21.9804	23.3212	64.1502	22.1279	23.9739	19.8942	19.0936	17.9292	20.6709	12.768	16.7626	16.4369
ALG9	4.18353	4.89038	3.87798	7.42202	4.09396	3.78966	4.18588	3.70386	4.0417	3.77229	4.61866	4.41832	4.25902
ALK	2.15976	0.318356	0.291745	0.0816953	0.101167	0.138418	0.141683	0.132096	0.0131955	0.0635105	1.80495	0.556197	1.14403
ALKAL1	0	0	0	0	0.0814925	0	0.067993	0.0815563	0	0	0	0.115814	0
ALKAL2	0.331547	0.171232	0.189885	0	0.130892	0.0544895	0.163703	0.391938	0.206904	0.125344	0.730419	1.76242	1.03127
ALKBH1	4.79587	5.97437	6.11793	9.65747	5.93313	6.1712	6.22871	6.84979	6.07896	6.80127	6.3171	5.81744	5.17943
ALKBH2	21.8197	20.6679	23.9717	9.89868	28.6101	27.1074	21.9009	31.5762	22.5722	26.4752	19.2072	32.1729	27.6061
ALKBH3	11.487	12.0205	10.4335	14.0153	10.3726	10.2954	11.6856	14.3718	13.2711	12.1056	15.1429	21.2949	21.4365
ALKBH3-AS1	0.136321	0.0390845	0.130723	0	0.0448876	0.0747185	0.037394	0	0.141858	0.128687	0	0	0
ALKBH4	4.79187	6.4958	7.39529	0.38416	6.20923	6.62908	5.91348	7.29537	6.95447	6.69861	10.2879	9.60005	9.22844
ALKBH5	31.6696	22.7543	24.079	8.20239	24.5197	26.9372	22.2598	25.0794	25.2221	27.0602	41.0548	32.6449	34.9702
ALKBH6	5.35249	3.77623	6.68515	1.38785	5.87974	6.31637	5.83627	6.70628	6.08736	5.69604	5.37451	6.97289	7.97667
ALKBH7	22.6729	23.0957	28.8752	0	27.7243	25.5723	23.6994	35.3941	24.3852	26.2271	33.1346	60.2136	59.8541
ALKBH8	4.60138	5.85928	3.91124	9.38801	4.9186	4.95057	5.85447	5.04547	5.53402	5.38971	3.65905	3.02725	3.04092
ALLC	0	0	0	0	0	0	0	0	0	0	0	0	0.0763068
ALMS1	3.19328	3.74994	3.35662	10.0441	4.47462	4.60252	3.86502	2.36419	3.33868	3.63625	2.67514	1.40281	1.79402
ALMS1-IT1	0.251984	0.520266	0.386197	0.859417	0.348415	0.165718	0.331783	0.495512	0.576814	0.618647	0.185268	0.281442	0.543984
ALMS1P1	0.340413	0.292918	0.217082	0.692075	0.896307	0.512963	0.186757	0.111653	0.354144	0.428747	0.667106	0.475633	0.135954
ALOX12	0	0.0310706	0.0694457	0.0877468	0.0357097	0.0594316	0.0594735	0.0354676	0.150446	0.170467	0.159581	0	0.0868721
ALOX12-AS1	1.51425	1.30919	1.2315	0.237995	0.929318	1.55074	1.55761	0.946446	2.35541	0.900904	0.964076	0.537677	2.44362
ALOX12B	0.0338265	0.0290829	0	0	0	0.0278187	0.0278367	0.16596	0.140841	0	0.0249017	0.0471296	0.0406755
ALOX12P2	0.873601	0.441637	0.364665	0.235457	0.361604	0.230375	0.417502	0.393377	0.461098	0.235673	3.0316	1.01764	0.734364
ALOX15	0.8735	2.25281	1.89061	1.24854	2.68266	2.2835	1.97677	1.74429	1.75364	2.26572	1.60791	0.347609	0.375285
ALOX15B	5.24727	9.51343	6.43405	2.88731	7.2043	12.3994	6.42527	7.34866	8.09235	13.0617	5.4059	41.5008	34.3882
ALOX15P1	0.179914	0.621996	0.16756	0	0.176737	0.147436	0.296109	0	0.559843	0.342344	0.131	0	0
ALOX5	34.7468	40.9309	35.8048	15.9343	35.961	31.9169	40.1481	35.786	46.8595	43.3458	22.2384	17.9453	21.5073
ALOX5AP	39.4112	53.0767	44.4382	51.1671	40.1884	37.0091	63.2439	77.6625	69.7223	66.0343	12.4664	29.5309	42.2434
ALOXE3	0.229871	0.461018	0.295207	0.15468	0.202011	0.588264	0.189167	0.452143	0.58502	1.15572	0.225772	0.177745	0.215269
ALPI	0	0	0	0	0	0	0	0	0	0	0	0	0
ALPK1	11.658	12.0981	11.5478	20.4505	11.3795	10.2522	11.8669	10.6965	11.7666	11.4253	12.0454	9.37165	9.53363
ALPK2	0.627023	2.34033	1.77593	1.67052	2.65226	2.94445	2.55327	2.70808	5.56208	5.65256	0.247142	0.135177	0.208753
ALPK3	0.886051	0.51556	0.359348	0.456815	0.509032	0.505702	0.664468	0.873615	0.558202	0.679772	0.927684	1.04192	0.802472
ALPL	17.8985	6.87501	4.86455	0.235651	2.97667	3.38161	6.10499	12.8003	5.13295	4.57115	13.8644	26.1333	34.2215
ALPP	0	0	0	0	0	0	0	0	0	0.0264048	0	0	0
ALPPL2	0	0	0	0	0	0	0	0.0333108	0	0	0	0	0
ALS2	6.55664	6.07474	5.88974	14.1158	6.96375	6.88543	5.83077	4.85328	6.38843	5.82144	6.15959	5.092	4.64178
ALS2CL	10.6046	4.89244	4.80824	1.02414	4.12238	3.7763	5.07821	7.75644	5.00793	5.69019	10.3684	15.7158	15.247
ALS2CR12	0.0992172	0.298738	0.285172	0.345319	0.19599	0.28548	0.204124	0.195089	0.206476	0.327898	0.150093	0.138507	0.307648
ALX1	0.0729741	0	0	0	0	0	0.120105	0.287789	0	0	0.428495	0	0.436051
ALX3	2.54181	2.45437	2.36933	0.227142	2.38677	2.24179	2.90801	2.99102	2.77297	3.04615	3.1879	2.77369	2.9687
ALX4	2.92214	0.301274	0.521947	0.0353068	0.245675	0.120213	0.300587	0.472009	0.136939	0.165213	5.99972	1.09666	1.51553
ALYREF	30.721	39.2352	57.4094	6.73469	55.7117	55.9204	40.9527	44.4616	45.0073	42.9333	36.9409	67.0453	67.9882
AMACR	5.66668	4.96968	6.13031	10.6093	6.53839	5.81372	5.04798	6.37368	5.57428	5.8872	7.95576	6.15652	6.50597
AMBN	0	0	0	0	0	0	0	0	0.0452389	0	0	0	0
AMBP	0.386102	1.16313	0.553064	0	0.444624	0.846114	0.423645	1.83796	1.27174	1.76359	0.850733	0.899965	0.462049
AMBRA1	12.3829	10.78	11.9104	5.70143	11.4111	10.7411	10.1692	9.47113	11.1677	12.0813	15.5883	9.50117	9.54337
AMD1	27.4892	24.5735	19.3997	35.3409	19.4485	22.4871	27.5829	25.3235	27.2094	24.6444	22.5322	26.495	24.0276
AMDHD1	1.13078	2.18799	1.97727	1.71781	1.55619	1.26187	1.7614	1.62603	1.47107	1.79128	3.00123	1.12626	1.01875
AMDHD2	21.2866	20.1855	20.4014	0.139151	17.6951	17.4016	20.9747	24.958	17.2774	22.3382	28.5387	26.7026	25.6958
AMELX	0	0	0	0	0	0	0	0	0	0	0	0	0
AMELY	0	0	0	0	0	0	0	0	0	0	0	0	0
AMER1	1.54427	1.57427	1.53772	1.86364	1.67503	1.73006	1.6	0.891924	1.34679	1.86661	0.823335	0.50397	0.628876
AMER2	0.00786562	0.0405424	0.00760575	0.0379609	0.0452932	0.032367	0.0323675	0.00769385	0.0163862	0.0296388	0	0	0
AMER3	0	0	0	0	0.0127221	0	0	0.0125884	0.0133945	0	0.018975	0	0
AMFR	39.4432	34.2109	35.3196	31.7004	34.1562	44.1991	31.3395	30.7349	37.7783	36.8461	73.1018	40.5761	40.3373
AMH	0.19003	0.73558	1.1384	0.0578295	0.703884	1.05454	1.01647	0.84049	0.543781	0.986752	0.45418	0.596725	0.51303
AMHR2	0	0	0.0417751	0	0.0430683	0	0	0.0510801	0	0	0	0	0.0622779
AMIGO1	4.70572	4.29669	3.52303	5.98717	4.02447	5.43054	3.75742	3.16272	3.50953	4.24422	4.90006	3.15205	3.25886
AMIGO2	16.3782	14.7773	17.1939	38.1076	18.0758	15.589	13.4714	14.2703	14.7005	12.7837	29.8323	20.4039	17.2245
AMIGO3	2.8829	3.17582	3.55658	0.0678408	2.98825	2.80862	3.38587	3.45806	3.20524	3.56334	3.21575	3.03956	2.49288
AMMECR1	2.74345	4.98017	4.28624	11.0493	4.88711	5.14534	4.63651	3.55708	5.09942	4.99498	2.29431	1.94854	1.83603
AMMECR1L	11.1824	10.4665	11.2401	16.5761	11.9262	11.7882	9.59954	8.68529	9.60302	10.2252	11.1578	9.56683	10.6183
AMN	0.0582529	0.100256	0	0	0.115028	0.0478785	0.23969	0.286651	0.303001	0.33019	0.171217	0.0814076	0.139557
AMN1	5.54111	5.57988	6.05189	10.7188	5.12618	5.11482	6.40797	7.90466	7.41203	7.08093	7.00279	7.58905	7.47617
AMOT	7.241	2.72262	3.56545	6.73589	3.46234	3.4878	3.05711	3.19827	3.26718	3.35924	6.6184	5.42648	5.8144
AMOTL1	10.8942	4.50692	4.27644	3.21067	3.30978	3.28927	4.85654	4.71646	4.12072	4.87551	10.8422	7.63678	7.73588
AMOTL2	22.5525	14.9869	14.7494	6.41979	14.4163	11.1764	14.4736	12.8913	11.0599	12.5291	24.1125	17.9501	23.3755
AMPD1	1.42117	0.702619	1.12678	1.3802	0.807562	0.730442	0.643232	0.767138	0.628679	0.469281	1.59526	2.72317	1.62295
AMPD2	16.6557	15.8316	18.958	3.37667	18.5279	16.6002	15.5312	18.2133	15.0464	15.803	19.0281	17.3124	16.5276
AMPD3	9.15636	15.8315	12.2291	10.4475	11.9465	11.6999	14.8027	11.7742	18.7251	17.198	4.67834	4.07649	4.5617
AMPH	2.44782	0.880311	0.860603	0.907613	0.568051	0.637005	1.27456	2.13029	0.728238	0.494633	1.39354	1.89866	2.73205
AMT	16.8343	13.8518	15.7978	10.0253	12.5556	11.6685	13.4804	18.3391	13.5153	14.7426	33.0736	36.5973	30.0069
AMTN	0.201635	0.347967	0	0.24845	0.099363	0	0.165602	0.499627	0	0.573738	0.147687	0	0.119961
AMY1A	0	0	0	0	0	0	0	0	0	0	0	0	0
AMY1B	0	0	0	0	0	0	0	0	0	0	0	0	0
AMY1C	0	0	0	0	0	0	0	0	0	0	0	0	0
AMY2A	0.106571	0	0	0	0	0	0	0	0	0	0	0	0
AMY2B	14.5687	12.4619	10.5037	14.7705	7.93466	9.37008	12.8385	15.3161	14.0487	11.9069	19.0788	31.9296	30.4636
AMZ1	0.874593	1.72811	1.54664	0.787917	1.39029	0.682942	1.79773	1.18717	1.26153	2.98376	1.38586	0.147102	0.0546977
AMZ2	38.7832	50.4026	65.8437	154.273	66.0413	62.504	53.4313	50.0564	53.6494	47.9307	38.8962	53.5297	52.9492
AMZ2P1	3.27023	3.61073	4.30091	7.91903	4.5078	3.94672	4.32155	3.97703	3.37998	3.08322	3.14782	5.68011	5.49098
ANAPC1	4.55101	5.44004	5.26424	10.4704	6.05335	6.03198	5.42918	3.84521	5.8321	6.0234	3.57403	2.53177	2.34712
ANAPC10	10.02	11.4948	10.7451	17.7574	10.0854	10.3291	12.0719	13.7514	9.38149	9.02915	7.36715	10.6252	10.1448
ANAPC11	51.8122	68.7985	109.129	0.972908	105.397	90.5667	71.6813	82.9281	62.822	69.5832	52.946	119.592	114.445
ANAPC13	44.5176	54.2348	56.3922	154.605	59.1896	55.9035	58.2621	57.2274	45.3741	47.79	47.1799	68.2488	73.4108
ANAPC15	23.31	20.8152	22.806	15.3775	25.6021	25.466	24.1217	29.8359	22.4841	25.2049	27.6891	44.8164	37.7437
ANAPC16	39.368	40.1291	40.1992	46.5802	39.2793	38.2167	42.2328	47.2398	47.1514	40.1351	40.1235	57.2061	58.3463
ANAPC1P1	0.0500659	0.129211	0.191844	0.182938	0.19779	0.164631	0.0412005	0.0492238	0.0520937	0.141824	0	0	0
ANAPC2	20.8645	22.7485	21.2977	0.188551	19.6702	21.5075	20.1126	21.1374	21.4606	22.6418	26.2152	26.0719	21.7333
ANAPC4	14.4357	17.3289	16.3034	30.5113	15.632	14.7151	16.6651	17.955	19.61	17.4141	14.6099	20.8527	19.6687
ANAPC5	56.7428	89.1753	84.1799	120.451	87.6251	94.8184	91.4001	85.897	80.9249	83.7204	57.3481	57.03	56.9449
ANAPC7	21.6237	36.9817	33.9388	71.4516	35.8062	44.1091	34.9322	33.0067	33.254	36.2286	23.2223	24.9057	23.8546
ANG	14.2586	7.41738	5.29727	2.67439	4.61142	5.46636	5.73807	8.4289	6.41321	4.86432	20.1216	37.7767	43.8689
ANGEL1	11.0916	11.6683	11.0965	11.149	12.4127	10.7647	10.9953	8.3711	10.2136	12.7802	10.7047	7.98794	8.03933
ANGEL2	8.82566	11.1317	10.5027	14.0332	9.92521	9.7605	10.8946	10.1056	12.1406	11.2348	8.73642	7.664	7.74087
ANGPT1	2.05532	1.13264	0.83958	1.11918	0.695833	1.67285	0.868209	0.882716	0.867653	0.523745	1.48802	1.57472	3.01704
ANGPT2	3.08402	1.26574	0.689214	0.810712	0.450597	0.649596	1.73686	2.453	1.1704	0.975984	1.21805	1.56887	2.09777
ANGPT4	0.779311	0.117901	0.0852512	0.0640962	0.0174721	0.0581533	0.183489	0.319133	0.0367996	0.0666185	0.657405	1.16855	0.683422
ANGPTL1	7.37447	2.40402	1.67084	1.20337	0.708581	0.456397	1.94044	6.63774	0.770222	0.95896	2.48667	8.42761	9.43954
ANGPTL2	43.9695	14.7055	12.2017	5.80295	10.6137	7.05658	16.5912	26.8372	10.6749	6.63851	34.3387	53.3923	70.2309
ANGPTL3	0.0282068	0.0242464	0	0.170928	0.0557674	0.0696007	0.0232121	0	0	0.0266005	0.0207736	0	0
ANGPTL4	6.12023	1.51958	1.28199	0	0.940997	1.19428	1.53646	2.88073	0.861926	0.738503	6.85495	23.7977	31.6969
ANGPTL5	0.359649	0.216467	0.138241	0.0436647	0.0355414	0.0295757	0.118386	0.423594	0.0748687	0.0339321	0.291188	0.501222	0.518788
ANGPTL6	0.465399	1.43809	1.27883	0.153162	1.07486	1.50412	2.19857	2.31737	2.46498	2.20852	0.384143	0.179639	0.224007
ANGPTL7	2.53905	2.24748	0.502177	0.226735	0.25828	0.214932	0.491634	0.623122	0.194316	0.387544	1.59385	4.99641	4.21818
ANGPTL8	0.855642	0.738005	0.115263	0	0	1.70528	0.100591	0.727454	0.253928	0	0.715087	3.09932	4.05886
ANHX	0	0	0	0.0612232	0	0	0	0	0	0	0	0	0
ANK1	0.936917	1.02769	0.602421	0.194669	0.773319	1.00799	1.08105	1.40198	2.01051	1.54867	0.338629	0.487883	0.76234
ANK2	10.4188	7.10804	4.639	9.28384	4.71132	4.3339	6.19598	8.36924	7.20748	5.23506	5.09922	15.0196	18.5324
ANK3	6.58375	2.62595	3.14106	4.65642	2.6447	2.63263	3.38723	2.59033	3.04087	2.98379	8.90574	3.70368	3.6431
ANKAR	0.74996	0.581559	0.705851	1.57047	0.723583	0.662138	0.888107	0.644934	0.990452	0.913726	0.620148	0.406985	0.507136
ANKDD1A	3.22452	3.22974	2.87403	2.67975	2.58184	2.93724	2.32458	3.42255	2.94086	2.63855	2.1984	4.78543	5.45377
ANKDD1B	0.794216	0.369862	0.254561	0.281057	0.196239	0.163292	0.190627	0.389625	0.310021	0.343383	1.26686	0.875947	0.43777
ANKEF1	3.26255	2.51297	2.8358	5.45295	3.88364	3.54395	2.37187	2.09591	2.91786	2.68181	3.07005	1.2201	1.46376
ANKFN1	0.105021	0	0.033647	0	0.0345962	0	0.0288082	0.0687107	0.0364381	0.0990796	0.128843	0	0
ANKFY1	18.3289	17.1521	16.9674	21.1575	17.0997	17.4974	17.0306	13.293	17.6271	17.248	17.4646	11.6845	12.7331
ANKH	15.8388	9.42952	10.0923	7.69244	8.7484	7.91452	9.26171	8.09918	10.6554	10.0884	24.1603	13.148	12.8115
ANKHD1	22.5888	23.7463	23.2584	52.067	27.9765	24.8913	24.9427	18.3578	24.4845	24.5812	14.3118	14.6076	14.0574
ANKHD1-EIF4EBP3	8.44423	8.1079	5.84558	16.4892	5.80209	7.27349	5.57594	4.18081	7.42682	7.68178	8.26008	6.20326	5.14001
ANKIB1	13.8805	17.8988	17.4079	42.7973	19.3152	19.6156	18.446	12.5881	18.4166	17.6843	11.7666	6.82957	6.16536
ANKK1	1.26244	0.656942	0.47916	0	0.164173	0.464474	0.628804	0.554142	0.933707	0.846162	2.00555	3.4713	1.75791
ANKLE1	0.359391	0.926731	0.822732	0.2383	0.78693	0.790247	0.683777	0.905918	1.25618	0.847188	0.605109	0.53597	0.481517
ANKLE2	23.3005	33.4673	35.7	34.6845	39.9429	39.9536	32.1995	29.08	36.5632	35.6732	22.2565	20.0814	18.3421
ANKMY1	8.51854	8.74346	8.49184	2.28415	9.05477	8.10447	8.98492	8.78324	9.71836	10.2202	10.1045	7.95307	5.6879
ANKMY2	14.2112	13.2409	11.7582	27.9085	12.9023	13.2638	14.0065	12.322	10.355	10.9739	16.8857	11.8789	13.3148
ANKRA2	11.3393	11.2977	11.1892	18.0047	12.1315	10.9639	12.3882	9.90515	11.1912	10.9955	11.1927	9.32184	9.06688
ANKRD1	0.176705	0.113987	0.211871	0.107468	0.0872826	0.0726424	0.109062	0.130207	0.0919442	0.0833986	0.0324954	0.0616284	0.0530342
ANKRD10	54.1175	50.9355	47.3958	54.0871	44.6932	43.3665	57.6434	66.7831	61.9212	61.555	72.8344	94.453	80.7532
ANKRD11	21.1112	16.8999	15.3532	4.7387	14.4269	14.9943	16.9159	14.7848	18.8197	17.4165	23.8547	11.0941	11.757
ANKRD12	8.54558	12.2108	8.81951	17.9788	10.6274	10.4097	12.6732	8.66062	14.7312	12.4815	4.98314	5.70378	5.24938
ANKRD13A	26.1843	35.3191	26.4311	41.9901	27.9933	33.6388	39.2041	31.9995	47.1753	38.5064	20.8759	16.9802	16.0389
ANKRD13B	2.86724	3.53987	5.02054	0.599934	4.71581	3.77349	3.17462	3.34742	2.65945	2.75277	4.78077	4.4264	4.70728
ANKRD13C	6.27465	7.49407	6.46647	10.9967	6.51255	7.22313	7.23592	6.30749	7.70657	7.21162	5.83963	3.81301	4.78561
ANKRD13D	17.1662	20.5172	25.1894	0.391798	20.1765	19.8674	19.2283	24.1658	22.8778	25.7752	25.5685	28.0606	25.0894
ANKRD16	4.19682	4.37637	4.6664	2.02538	4.54937	5.34814	3.83528	4.66209	3.71157	4.04579	5.13513	5.10339	3.59415
ANKRD17	16.734	16.5488	15.5295	41.2534	18.8108	18.454	16.793	11.6126	16.7766	17.6235	14.7583	7.68812	7.67376
ANKRD18A	0.191896	0.0989395	0.0776514	0	0.0199041	0.0331207	0.115967	0.0394396	0.0209584	0.018973	0.424269	0.224013	0.0970385
ANKRD18B	0	0	0	0	0	0	0	0	0	0	0	0.0628423	0.0272042
ANKRD18CP	0.0415254	0.0356854	0.0200191	0	0.0821247	0.0341609	0.0341722	0.061023	0.0216189	0	0.107099	0	0.0250182
ANKRD18DP	0	0.0494825	0.0831055	0.0348872	0	0.0473458	0.0473707	0	0.0599261	0.190006	0	0	0.0346371
ANKRD19P	0.518429	0.732352	0.35576	0	0.512301	0.395867	0.121894	0.290801	0.539596	0.419277	0.272539	0.412913	0.311541
ANKRD2	0.341635	0.207768	0.0651807	0.0835462	0	0.0561346	0.16868	0.297094	0.188331	0.171054	0.0886498	0.337474	0.578278
ANKRD20A1	0	0	0	0	0	0	0.0192162	0	0	0	0	0	0
ANKRD20A11P	0.272371	0.156438	0.1724	0	0.0895176	0.149125	0.149428	0	0	0.257797	0.133099	0	0.216399
ANKRD20A12P	0	0	0	0	0	0	0	0	0	0	0	0	0
ANKRD20A19P	0	0	0.0151796	0	0.0155537	0.0129385	0	0.0153971	0.0491291	0	0.0115926	0	0
ANKRD20A2	0.0233512	0	0	0	0	0	0	0	0	0	0	0	0
ANKRD20A3	1.26313e-05	0	0	0	0	0	0	0	0	0	0	0	0
ANKRD20A4	0.0349917	0.06927	0.00738758	0.0454031	9.12862e-07	6.18733e-07	0.0767702	0.0344715	0.0885453	0.131926	1.7458e-07	0.0465521	0.112608
ANKRD20A4-ANKRD20A20P	0.174983	0.0719252	0.0830061	0.253755	0.182162	0.121231	4.06004e-07	0.171238	0.0451432	2.61662e-06	0.108606	0.168178	0.110826
ANKRD20A5P	1.43269	7.80427	4.97155	12.8846	6.21141	5.54833	6.07635	3.30435	5.02596	7.1271	0.730821	0.367981	0.265536
ANKRD20A8P	0	0	0	0	0	0	0	0	0.0231976	0.0420074	0	0	0
ANKRD20A9P	0.0248345	0.021345	0.119617	0.240605	0.0982137	0.0204281	0.0408738	0	0.0517122	0.0468313	0.0365893	0	0
ANKRD22	5.55219	13.1912	14.7819	27.832	15.3407	11.0662	13.9251	12.2182	10.6485	12.9109	1.429	1.13573	1.50045
ANKRD23	2.67869	4.32506	4.33514	0.792621	4.58471	4.13733	4.32807	3.17292	3.91049	4.34486	2.06832	1.31972	1.06078
ANKRD24	0.968645	0.433542	0.583796	0.0244133	0.5388	0.680659	0.69748	0.909367	0.714428	0.494573	1.53173	2.49815	1.5807
ANKRD26	2.26526	1.98559	1.53439	3.94736	1.77867	2.21914	1.96987	1.66784	2.01903	1.66106	2.18688	1.86611	1.54982
ANKRD26P1	0	0	0.0250672	0	0.0128361	0	0.0106788	0.0127012	0.0270287	0	0	0.0180337	0
ANKRD26P3	0.0438419	0.0376776	0.0211304	0.0265297	0.0216754	0.0360656	0.0541177	0.0214787	0.0912971	0.020665	0	0	0
ANKRD27	11.6218	13.3204	14.9029	19.2272	16.4961	15.9007	11.772	12.927	13.4423	15.9775	11.3986	7.86622	7.51844
ANKRD28	11.7639	13.3917	15.8005	43.5175	16.8287	17.3104	14.1854	12.1151	12.6949	12.8274	11.072	9.94741	9.75466
ANKRD29	4.79637	2.81112	2.2305	1.17835	1.561	2.15366	2.19853	4.65377	4.02953	4.36154	4.43484	8.16599	7.88968
ANKRD30A	18.12	37.4444	28.7861	81.6376	39.4126	38.6263	33.3242	10.1847	35.235	41.0364	12.6115	6.19748	2.56448
ANKRD30B	1.16916	3.8535	9.88362	24.5154	10.3547	3.81883	3.43206	2.10193	3.92498	4.37466	1.7621	0.897759	0.483868
ANKRD30BL	0.129575	0	0	0	0	0	0	0.0638066	0.0768386	0	0.142844	0	0
ANKRD30BP2	0	0	0	0	0	0	0	0.0235719	0	0	0	0	0
ANKRD30BP3	0	0	0	0	0	0.0587771	0	0	0	0	0	0	0
ANKRD31	0.131718	0.0905297	0.152657	0.556837	0.169377	0.151729	0.065036	0.0644619	0.123457	0.161341	0.0388468	0.183052	0.0476716
ANKRD33	0.0894411	0	0	0	0	0	0	0	0	0	0.0797775	0.0757987	0
ANKRD33B	2.03913	2.02548	2.04453	0.961859	1.74345	1.72633	2.14071	1.53503	3.51353	2.88514	0.649886	0.920748	1.14483
ANKRD34A	0.770114	1.14851	0.829542	0.0548341	0.515109	0.782567	0.82014	0.998795	1.08484	1.45205	0.834422	0.567265	0.245562
ANKRD34B	0.186104	0.373171	0.219318	0.275206	0.204477	0.238154	0.544531	0.486193	0.559806	0.604256	0.0609506	0	0.0249168
ANKRD34C	0.0147293	0.02531	0	0	0	0	0.012121	0	0	0	0	0	0
ANKRD34C-AS1	0	0	0	0	0	0	0	0	0	0	0	0	0
ANKRD35	4.66274	1.01353	1.52246	0.259748	0.980251	0.903756	1.43347	2.65365	1.14359	1.1119	5.84212	9.88601	8.96815
ANKRD36	1.69895	2.23873	1.2754	2.91744	2.37344	2.43698	2.34372	1.48583	1.93675	2.13836	0.822886	0.809064	0.702545
ANKRD36B	1.6709	2.73974	1.82589	1.8578	2.10505	3.25749	2.84223	0.782752	2.69307	2.84749	1.4002	0.710228	0.38469
ANKRD36BP1	5.09282	4.50364	3.05656	6.31535	4.56029	4.53907	4.19101	0.935637	4.11075	3.14556	1.6801	0.531422	0.513983
ANKRD36BP2	2.26386	5.17892	3.4984	6.20594	4.31909	3.4259	4.40342	3.13685	5.03214	3.59543	0.945648	2.08342	0.740365
ANKRD36C	2.38728	0.401774	0.583918	0.77618	0.404869	0.705588	0.617428	0.371801	0.690099	0.660906	1.50192	1.29944	1.23497
ANKRD37	6.86255	4.93964	4.00701	2.43896	5.68159	4.70235	4.73296	7.84786	4.24025	5.06249	7.76028	21.9025	20.5175
ANKRD39	10.6782	14.0657	18.6089	0.290276	17.3356	16.5648	14.0019	16.0522	13.2868	16.7967	9.27075	14.5369	14.762
ANKRD40	18.0247	18.6135	21.5286	38.9709	24.4392	24.6342	17.057	14.1322	16.8654	18.0709	15.7195	14.2246	16.9429
ANKRD42	8.50087	10.3157	10.7201	20.1962	11.9445	14.7617	9.30626	6.28974	9.3198	9.65663	7.62258	6.83173	6.93296
ANKRD44	10.659	20.019	13.369	20.2034	14.9403	15.5094	21.3957	16.0664	25.6578	22.4203	3.7322	2.34434	1.82194
ANKRD44-IT1	0.185785	0.240109	0.0881551	0	0.274746	0	0.229332	0.275424	0.386219	0.263798	0	0.130374	0
ANKRD45	0.377602	0.0541037	0.0908041	0.267153	0.0933064	0.129398	0.181264	0.123471	0.0982681	0.118722	0.370701	0.175317	0
ANKRD46	11.1523	18.1089	17.6874	46.5507	18.7616	22.7865	16.7157	15.0849	16.8151	17.434	8.66029	10.9844	9.59861
ANKRD49	10.7218	17.8113	15.2218	33.1493	16.3185	17.819	21.3197	19.2185	22.2185	20.4606	9.00254	10.0809	10.5484
ANKRD50	7.14785	7.5128	8.46138	23.882	9.25279	7.24198	8.23231	4.73938	5.8757	5.87817	7.42235	3.10235	3.15059
ANKRD52	11.7692	12.9448	12.5517	4.95662	13.3569	13.4824	11.7221	8.62207	11.5403	12.2226	12.8465	6.92701	6.60034
ANKRD53	0.755657	0.263063	0.195494	0	0.334804	0.179625	0.251701	0.257557	0.227354	0.123727	1.19124	1.09843	2.38284
ANKRD54	9.39662	8.7133	9.37368	2.74104	8.59481	8.86685	8.07927	10.3263	7.75202	8.73858	15.584	17.2531	15.6515
ANKRD55	0.541705	0.582176	0.878836	0.369768	0.40153	0.75177	1.47665	1.36209	1.37442	1.3095	0	0.0943432	0.488537
ANKRD6	4.5797	2.21359	1.95295	1.84602	1.70298	1.64505	2.07652	2.4568	2.08076	1.78775	5.10989	4.14256	4.11766
ANKRD60	0	0	0	0	0	0	0	0	0	0	0	0	0
ANKRD61	0.259593	0.558599	0.309836	1.03105	0.704627	0.533316	0.373845	0.383531	0.810029	0.245332	0.333643	0.272306	0.0776571
ANKRD62	0	0.0146061	0	0	0	0	0	0	0	0	0	0	0
ANKRD62P1-PARP4P3	0	0	0.0565134	0	0	0.0485828	0	0	0	0.0558452	0.173729	0.0826157	0.0707968
ANKRD63	0	0.0495444	0	0	0.038011	0.0474324	0.0316308	0.0188247	0.0200119	0.054344	0	0	0
ANKRD65	7.27357	3.8391	3.8392	0	2.21334	3.96324	4.10174	6.74271	4.09876	3.65065	12.203	21.3785	17.8393
ANKRD66	0	0	0.268309	0	0	0	0.0775783	0	0	0.0892448	0	0	0
ANKRD7	0.0687616	0.0591935	0	0.168214	0.0678595	0	0	0.067759	0	0.0649989	0.050486	0.192437	0
ANKRD9	7.02164	2.98341	2.90998	0.360006	3.04161	3.53766	2.44999	3.14916	2.68692	3.13308	10.2107	8.25257	6.78181
ANKS1A	15.29	9.68013	9.99116	4.61635	9.34175	9.46651	8.83038	9.24279	8.2481	9.52172	22.3272	11.6305	12.8112
ANKS1B	2.153	1.34449	1.31496	3.60996	1.49395	1.31884	1.16785	1.64317	1.59995	1.15393	4.92238	5.8379	6.27606
ANKS3	7.6347	6.69816	7.3019	0.229537	6.24807	5.21743	6.03043	8.30788	6.02061	7.38788	12.9065	20.4343	16.8519
ANKS4B	0	0	0	0	0	0	0	0	0	0	0.0211246	0	0.0345203
ANKS6	2.04649	2.73161	2.88117	2.55037	2.82994	2.81563	2.17304	3.26224	3.10541	4.0219	1.26574	2.12485	2.4432
ANKUB1	0	0	0.0411165	0	0	0	0.0352647	0	0.0445968	0	0.0296981	0	0.0408739
ANKZF1	25.8356	28.3709	24.7003	13.6858	23.1583	25.8313	30.2378	32.6769	33.2158	33.0972	25.1446	28.8762	27.8069
ANLN	2.23812	8.44054	7.98583	26.7094	10.1679	12.4207	9.78567	5.78569	7.41664	8.99676	2.59542	0.358988	0.249027
ANO1	48.2528	21.5638	30.6306	16.4166	22.6812	29.7942	19.8059	23.0562	19.2197	23.8097	82.8628	45.4337	36.1934
ANO1-AS2	0	0	0.128949	0.17047	0	0	0	0.13633	0	0	0.200424	0.387233	0.16232
ANO10	15.6852	16.209	18.0455	40.2837	17.7854	18.51	15.1396	15.6195	13.928	16.2323	22.6428	19.4871	20.7999
ANO2	0.728417	0.37936	0.212723	0.0266459	0.0872573	0.798952	0.379479	0.886763	0.804397	1.20691	1.5776	1.01336	0.930665
ANO3	0.120622	0.0245398	0.0137905	0.0517633	0	0	0.0587658	0.0139812	0	0.06214	0.0737071	0.0992548	0.175037
ANO4	0.171857	0.0184597	0.0414172	0.0519901	0.0636566	0.0176704	0.159103	0.38206	0	0.0202491	0.348386	0.119538	0.18983
ANO5	0.523194	0.122583	0.0919002	0.100508	0.152913	0.117409	0.176133	0.221047	0.482968	0.145639	0.4121	0.280881	0.387398
ANO6	21.7563	16.3004	14.6651	31.4913	15.7522	13.6836	16.6261	14.2638	14.4857	14.9022	19.1786	17.2102	18.1271
ANO7	0.334042	0.803185	0.303209	0.0713058	0.452716	1.97798	0.520746	0.192479	0.143223	0.390277	0.492346	0.573917	0.42626
ANO8	6.5226	6.24273	6.70508	0.968494	6.87506	6.76372	5.76936	5.93007	5.42936	5.7615	9.61377	4.48156	4.89548
ANO9	9.2582	18.0334	17.627	1.51279	13.6791	13.3501	16.2423	18.5347	19.2843	21.186	11.7761	9.76756	8.15092
ANOS1	2.72682	2.58014	2.81602	6.11589	3.26912	3.11219	2.29567	2.37362	1.84524	1.71675	3.66914	2.49708	2.31966
ANP32A	60.2949	66.5002	66.7503	83.6072	69.8147	72.2012	66.959	75.9332	72.4932	74.7179	59.7702	66.8655	67.9502
ANP32A-IT1	0.30165	0.367296	0.411633	0.548003	0.397643	0.475576	0.33098	0.22176	0.654285	0.40293	0.166657	0.244901	0.121075
ANP32AP1	1.71252	1.34443	1.89471	4.85687	2.90872	2.42549	3.20295	2.63595	1.61577	3.40201	0.794925	2.42242	1.28569
ANP32B	69.5077	73.141	76.3151	133.78	74.412	72.8471	79.4925	100.029	93.4212	95.6649	71.6078	137.521	145.078
ANP32C	0	0	0.155898	0.208833	0	0.27368	0.412113	0.66593	0.173201	0.476098	0.121661	0.23645	0.196596
ANP32D	0	0	0	0	0	0	0	0	0.527935	0	0	0	0
ANP32E	22.0762	36.7087	36.2697	73.3981	41.1804	37.7038	38.5556	29.2378	40.313	35.37	14.2245	12.4629	13.3907
ANPEP	102.394	10.516	17.4529	2.95667	9.90519	9.14399	20.8582	21.2792	16.5438	14.1131	154.537	116.739	82.5027
ANTXR1	38.0849	18.5749	21.289	21.6476	16.4785	11.638	19.0992	18.8898	15.6384	14.9825	27.4577	29.6717	36.886
ANTXR2	19.6628	13.3646	10.028	11.8137	10.3972	9.18551	12.8037	9.37311	12.2816	11.9062	9.18259	13.4893	14.8514
ANTXRL	0.117415	0	0	0	0	0	0	0.0734892	0	0	0.316827	0.864501	0.82549
ANTXRLP1	1.36347	2.10772	1.18636	1.22471	1.64048	1.2577	3.04502	2.73413	3.89084	3.30453	0.15156	0.11658	0.497548
ANXA1	303.77	160.484	128.878	162.002	100.065	104.81	168.96	244.625	126.562	127.022	253.514	397.672	518.392
ANXA10	0.0635987	0	0	0.0777006	0	0.0522655	0	0.0626321	0	0	0	0	0
ANXA11	59.6811	62.3665	68.1045	31.6937	55.8352	56.5226	55.6922	60.5285	60.5178	59.7673	78.1182	94.3948	99.3498
ANXA13	0.491565	0.0528764	0.117425	0.0750262	0.121311	0.151492	0.184019	0.423466	0.116319	0.17417	0.781687	0.863049	0.441388
ANXA2	201.23	143.645	161.483	268.611	156.66	124.072	154.426	207.088	122.628	120.424	268.536	327.793	372.57
ANXA2P1	0	0.119905	0.0664267	0	0.206175	0	0	0	0	0	0.0511283	0.0974596	0
ANXA2P2	222.095	169.574	181.895	312.455	168.563	136.758	164.332	217.027	138.447	136.863	286.157	268.377	320.058
ANXA2P3	0	0	0	0.08465	0.0682895	0	0	0	0	0	0	0	0
ANXA2R	5.843	9.54614	4.99591	1.65162	6.43006	7.87769	11.4045	15.9567	15.5795	12.7506	1.26442	3.67158	4.38534
ANXA3	38.1261	3.92707	7.56193	4.27626	2.85783	3.84292	6.18339	15.8255	4.74821	5.78301	80.0122	50.231	50.2235
ANXA4	50.5069	46.0503	46.1298	49.4421	42.1971	38.9519	43.8263	51.6386	35.7493	37.2482	44.4998	48.4985	48.4611
ANXA5	177.113	150.895	149.83	236.962	130.24	119.505	157.921	205.591	130.707	132.86	158.45	236.654	284.645
ANXA6	96.6968	120.772	107.315	90.7648	101.093	109.651	126.81	135.858	140.572	137.317	99.0654	78.7635	90.574
ANXA7	64.2329	79.9307	86.0044	162.246	80.4912	80.6864	79.559	70.9318	69.5103	66.5644	61.3106	59.6487	71.8907
ANXA8	0.588461	0.0722985	0.443709	0.204408	0.16611	0.0345554	0.726389	0.371571	0.0487329	0.0793422	0.834941	1.11727	0.454302
ANXA8L1	2.26559	0.283403	1.81875	0.0552156	0.529083	0.298518	2.1017	1.45642	0.257226	0.171373	3.06105	3.47137	4.05698
ANXA9	5.75744	11.6533	15.5787	8.60021	17.3947	16.785	11.9046	9.369	7.70255	14.7547	10.3175	6.07774	5.16595
AOAH	17.2481	28.5918	23.9076	32.8955	27.0818	21.5107	30.6005	24.1717	24.3685	23.2311	2.91438	4.34562	5.09286
AOAH-IT1	0	0	0.215981	0	0	0	0.38615	0	0	0	0.170165	0	0
AOC1	1.21964	4.30657	4.91593	0.084577	4.8558	4.89383	3.75662	2.82715	3.44377	3.61628	0.0256412	0	0.209479
AOC2	1.04182	0.56622	0.36203	0.266269	0.49601	1.0211	0.438764	0.932505	0.742994	0.621282	0.738968	1.51864	1.32821
AOC3	27.3349	11.6255	7.07036	4.0083	6.21358	5.02261	9.48384	13.5301	8.33502	7.73362	24.1059	56.7252	89.3155
AOC4P	0.083559	0.179655	0	0	0	0.0343525	0.0343814	0.123106	0.0434804	0.0788627	0.245903	0.174802	0.301054
AOX1	13.1486	6.02632	3.95788	3.61915	2.68779	2.70447	3.58891	6.91529	4.6093	2.63774	11.3717	7.82783	11.5575
AOX3P-AOX2P	0.0951006	0.045673	0.0341896	0	0	0.0291533	0.0437411	0.015519	0.0184498	0	0.292151	0.0440693	0.0764545
AP1AR	8.73637	9.56418	10.2876	20.2576	11.2436	9.63642	10.0162	6.65486	9.82671	9.51373	9.09492	5.50532	4.24058
AP1B1	37.8947	36.8575	38.7573	4.15568	35.9573	37.2558	33.8559	34.7369	40.7258	41.6957	42.674	32.2887	35.0028
AP1B1P1	0	0	0	0	0	0	0	0	0	0	0	0	0
AP1G1	22.3693	22.4461	20.1481	48.8883	22.5605	22.2976	22.6895	17.4545	23.8227	23.4394	25.7505	16.666	16.0237
AP1G2	53.3704	52.9471	55.1281	10.1697	51.984	51.5781	53.4905	59.827	59.9924	60.1007	92.9296	62.2003	51.7889
AP1M1	20.1146	20.9674	23.6741	4.17393	23.9237	23.2411	20.0413	20.8444	22.2552	24.782	20.5311	20.566	24.9577
AP1M2	36.5632	42.8361	61.4508	29.8796	62.9884	66.3549	38.9794	37.9381	37.0376	46.1601	69.8588	45.4559	32.6634
AP1S1	28.0646	27.0196	30.8812	9.97952	31.9639	29.9941	31.2883	32.432	25.5844	31.991	34.0513	34.8435	33.975
AP1S2	13.1002	13.099	11.9819	17.8285	10.5811	10.1666	15.4136	15.5299	14.8982	11.7006	5.76825	12.9761	15.5683
AP1S3	1.76689	1.86743	1.88005	1.8919	2.1288	2.2054	2.40665	1.88587	2.36845	2.3164	2.17009	1.24299	1.15933
AP2A1	29.386	30.3928	41.5459	2.49932	35.9402	34.8129	26.3037	28.1754	29.4488	31.3629	35.4118	26.9	27.7167
AP2A2	21.7736	15.4414	16.4073	3.48136	14.6948	13.9473	13.6664	17.4019	14.0459	13.7032	28.3495	26.8547	29.0693
AP2B1	47.974	54.7343	59.8633	164.255	66.0632	69.8767	54.2878	41.7462	52.5247	57.0738	56.9526	32.4848	31.055
AP2M1	169.095	151.265	166.415	131.889	152.323	151.815	151.881	177.529	148.991	158.678	189.22	182.786	198.979
AP2S1	44.343	43.7146	55.3905	28.1795	53.7899	52.7598	45.3076	59.5737	39.916	48.6235	46.7152	92.1944	91.8117
AP3B1	17.9081	19.6602	19.1126	44.9841	19.0807	20.7743	20.4166	16.1239	20.5508	19.5533	14.9615	10.0754	11.93
AP3B2	1.55676	0.129291	0.253266	0.104064	0.209909	0.52468	0.521336	0.813072	0.230203	0.410035	2.55806	4.02954	2.0409
AP3D1	33.1748	25.447	27.5171	5.36537	24.4643	24.2349	22.5877	22.8552	26.1367	27.6801	45.8128	29.8956	30.4196
AP3M1	12.9231	21.4261	19.5377	50.7306	21.3409	22.3017	19.6429	14.0597	17.4462	17.1526	12.3716	10.1998	9.04999
AP3M2	10.3296	17.4589	19.138	53.5319	22.9086	21.6606	16.8154	14.3884	16.1265	16.6505	7.57603	7.25487	7.40934
AP3S1	35.4479	45.5208	47.0802	87.2735	46.5496	45.0033	46.9563	54.556	47.2891	43.7992	36.8574	43.5876	53.3416
AP3S2	7.52242	7.10486	8.63172	22.5696	9.92626	9.00864	7.78129	8.62799	7.83434	8.94426	9.14184	6.97574	6.33355
AP4B1	9.41076	11.7866	11.4058	23.395	11.8009	11.337	12.1723	13.9459	13.3638	13.971	7.79098	10.0781	10.2108
AP4B1-AS1	2.25894	3.00768	2.90419	6.11337	2.78113	3.12309	3.16213	2.05172	3.98158	3.22027	1.90767	0.538466	0.523665
AP4E1	3.62975	5.05968	4.78515	9.71193	5.36205	6.3443	4.98636	3.78133	5.69	4.60018	2.88381	2.40784	2.43018
AP4M1	10.0724	10.2106	13.3076	4.81221	12.3668	13.1952	8.72203	10.8807	9.26471	10.4143	14.9739	14.8449	13.2732
AP4S1	2.72211	2.29473	1.71673	1.34379	1.97675	1.75716	2.71652	2.8817	3.1198	2.60891	2.54186	2.83999	3.68012
AP5B1	8.82854	8.06952	8.12277	4.52542	7.58071	7.294	7.31462	6.46536	8.0812	8.4198	7.82968	6.09205	6.52212
AP5M1	13.7649	14.5894	11.7847	22.0632	12.6549	12.0968	14.1889	12.8688	16.8676	14.3325	13.1368	9.65236	9.99406
AP5S1	8.59365	8.39302	8.82843	0.654665	7.7927	8.00455	7.64674	8.6113	7.03666	7.8637	12.4071	10.14	11.2128
AP5Z1	9.38699	14.5891	16.7583	0.384457	14.6353	14.6257	13.9617	14.6265	15.1981	15.3056	11.1005	11.1376	11.5665
APAF1	5.1622	5.79427	5.33554	8.77737	5.26688	6.22423	6.82092	5.87672	6.55829	6.17418	4.11585	4.48803	4.31397
APBA1	2.12975	0.744264	0.650946	0.159828	0.368981	0.356422	0.782241	0.800743	0.714285	0.521484	2.67948	1.93947	1.98906
APBA2	2.95599	6.09712	5.34324	0.275175	5.00103	4.18159	5.85633	7.30553	7.61368	7.83195	1.13896	1.17545	1.47536
APBA3	10.0997	11.26	10.6167	0.0970196	8.71698	10.1757	11.3008	14.2688	13.6274	13.9387	11.7496	13.0247	11.2698
APBB1	18.9857	15.0347	16.4589	1.96253	13.7672	14.0638	15.4221	17.7903	18.2117	16.2222	22.4383	25.7551	26.153
APBB1IP	19.1808	21.9773	20.7811	22.0658	18.548	19.082	21.4835	21.1961	28.0725	24.5346	5.66296	9.69129	15.3169
APBB2	11.16	7.86119	8.19812	19.4405	9.71643	7.46437	7.23344	6.97959	7.21323	7.3606	14.9636	12.1326	11.5731
APBB3	16.437	13.0689	13.1359	1.4553	11.471	12.3971	13.3248	14.8071	12.3027	14.4111	20.211	23.5582	20.522
APC	4.88579	5.93811	4.51464	12.3327	5.63721	6.03016	5.61392	3.86752	5.63333	6.01199	3.42132	2.52384	2.68099
APC2	0.0863606	0.0876686	0.106282	0	0.0932113	0.064606	0.129217	0.138233	0.122661	0.0517682	0.237434	0.0763232	0.104274
APCDD1	32.9163	4.4758	5.89315	0.51969	2.50753	3.27884	5.88391	12.9958	2.05788	3.13923	36.3864	36.0334	42.4396
APCDD1L	4.22232	0.391756	1.84918	0.0871385	0.54555	0.414416	0.927887	2.25719	0.399645	1.03935	10.0761	5.07448	4.10277
APCDD1L-AS1	0.866448	0.141932	0.277212	0	0.122294	0.101776	0.10186	0.121566	0	0.194697	1.60889	0.632923	0.891994
APCS	0	0	0	0	0	0	0	0	0	0	0	0	0
APEH	40.6127	47.9958	69.4405	25.746	65.8455	66.5799	46.6947	49.0108	49.5823	59.7348	58.1778	38.7929	37.2407
APELA	0.289048	0.027611	0.216219	0.155833	0.126973	0.0792401	0.0792882	0.189045	0.100295	0.0908831	0.803961	0.17895	0.231778
APEX1	151.446	135.487	147.443	107.127	150.14	142.552	143.193	158.794	141.166	144.217	160.082	132.672	133.354
APEX2	18.3707	21.8903	24.8747	14.1288	27.0735	22.105	21.2576	21.4397	20.9932	21.8264	23.4479	16.4722	14.1812
APH1A	83.9177	86.1112	103.687	90.3854	102.885	107.539	85.0692	96.286	88.4247	97.3446	106.727	120.313	122.792
APH1B	10.4721	10.9799	10.8049	16.0518	11.0832	11.2873	9.84597	9.58453	10.1582	9.10155	9.81309	8.03654	8.94847
API5	33.2191	37.1863	32.6238	65.5247	34.0953	37.949	40.2064	34.4422	40.5312	36.0273	32.1126	28.6395	29.3281
APIP	17.8603	24.3752	24.4343	34.3976	25.2267	21.676	23.7238	25.6498	23.9675	20.4621	19.6349	21.9635	24.2629
APLF	1.63025	0.800571	0.91854	0.896669	0.418713	0.53993	1.1325	1.16162	0.992025	1.03783	1.74731	2.12058	1.8112
APLN	1.05038	1.87169	1.3818	0.837842	1.49437	2.54984	1.18062	1.15522	1.46698	1.52186	1.50972	0.820139	0.616924
APLNR	11.6539	6.72683	4.8626	3.94127	3.86509	4.37501	7.93766	10.8501	5.55781	6.52064	6.00853	9.88068	12.9389
APLP1	0.846038	0.436438	0.455492	0.0410395	0.467934	0.723299	0.584724	0.895989	0.739745	0.893874	2.86497	1.41413	0.731839
APLP2	204.037	100.732	108.78	124.624	101.288	96.1371	100.476	114.105	98.3239	93.3053	245.781	173.968	170.9
APMAP	80.884	110.96	107.593	88.8238	110.433	122.344	97.1231	102.9	92.8709	112.353	104	80.8126	78.4739
APOA1	0.111411	0.288344	0	0	0.219602	0.0914472	0.0916783	0.662648	0	0.211249	0	0.626235	0.264833
APOA1-AS	0.484177	1.04844	0.444944	0.61614	0.474343	0	0.398381	0	0.501414	0.23114	0.701847	0.692095	0
APOA2	0	0	0	0	0	0	0	0	0	0	0	0	0
APOA4	0	0	0	0	0	0	0	0.0619549	0	0	0	0	0
APOA5	0	0.0789899	0	0	0	0.0377361	0	0	0.0477592	0.043326	0	0	0
APOB	0.0109905	0.00943962	0.00531644	0.00662604	0.00543741	0	0.0135665	0.0107474	0.0114479	0.00517548	0.0162163	0.0152594	0.033188
APOBEC1	0	0	0	0	0	0	0.102371	0	0	0	0	0	0
APOBEC2	0.0550159	0.142011	0.210582	0.0670836	0.162975	0.0904429	0.045274	0	0.0572373	0.311783	0.0404356	0.153706	0.0659344
APOBEC3A	0.255033	1.26216	1.03532	0.244904	1.32163	0.681154	0.934142	0.879105	0.663196	0.482018	0.0980573	1.12095	2.13659
APOBEC3A_B	6.45637e-09	2.36078e-29	3.6654e-135	9.38467e-46	1.22213e-24	7.54409e-21	3.92286e-100	1.27333e-73	6.7756e-60	1.55526e-34	1.12483e-119	1.79653e-137	2.39635e-08
APOBEC3B	3.66489	9.7667	8.98563	7.898	9.33745	13.4574	11.0422	9.30894	9.40825	10.5547	4.03919	2.39586	1.48673
APOBEC3B-AS1	0	0	0	0	0	0	1.60597e-70	0	0	1.11715e-276	0	0	0
APOBEC3C	31.3556	40.7467	37.9459	16.6516	38.2555	35.2096	38.0492	31.4107	43.4603	39.3977	22.9225	14.6613	16.473
APOBEC3D	6.55943	11.3664	9.91448	3.81582	9.02242	8.95364	11.241	9.48869	12.9869	11.9293	3.78339	2.7323	3.08997
APOBEC3F	6.6138	7.14293	7.08955	3.11746	6.88724	7.26059	7.57439	8.369	8.09047	8.54245	5.5246	5.40307	5.38249
APOBEC3G	34.2121	57.6851	57.7282	40.0112	56.311	49.6524	60.5085	56.4725	58.9291	57.7857	14.9919	17.9319	15.8917
APOBEC3H	3.78708	9.98679	9.61085	4.49597	10.0707	7.83455	9.24689	9.36433	8.39448	9.09505	0.281714	0.822991	0.911934
APOBEC4	0	0	0	0	0.0297882	0	0	0	0.0313715	0	0	0.0419684	0
APOBR	7.24977	5.56479	6.13867	0.0520664	5.93492	4.67204	5.9306	7.1664	5.84625	6.20558	2.94839	5.83587	4.87274
APOC1	75.3871	157.098	249.93	47.8625	242.202	169.331	129.656	122.469	116.555	117.274	22.3815	107.294	105.704
APOC1P1	0.199151	0.17224	0.565143	0.501938	0.296556	0.214238	0.372194	0.398803	0	0.521587	0	0	0
APOC2	4.64299	15.3855	18.5106	19.2818	22.8698	15.529	11.9826	18.409	25.623	21.1394	0.7564	1.56764	1.17563
APOC3	0	0	0	0	0	0	0	0	0	0	0.363366	0	0
APOC4	0.310755	0	0.577193	0	0.298521	0	0.171016	0.0207439	0	0	0	0	0.356868
APOC4-APOC2	0.104592	0.0597583	8.59594e-07	0.0838625	0.31311	0.171828	9.30054e-07	0.196822	1.67824e-07	0.0654863	0.0513106	3.53952e-07	0.129261
APOD	376.211	129.821	145.689	45.8743	50.2232	49.9257	93.5687	164.544	59.1465	63.491	384.266	967.998	930.611
APOE	254.861	482.227	696.642	4.19312	638.423	471.386	415.71	408.902	381.648	399.797	239.064	308.404	317.11
APOF	0	0.0910528	0.101318	0	0.0522557	0.0434972	0.0870912	0.364305	0.165165	0.549713	0.311185	0.1478	0.190315
APOH	0	0	0	0	0	0	0	0	0	0	0	0	0
APOL1	59.004	78.5001	95.4476	75.6601	92.1815	66.5599	67.3953	59.3096	57.1138	61.439	15.8194	41.548	53.6514
APOL2	34.8198	48.3715	62.6519	43.6171	64.3	49.874	43.1585	43.7064	40.9437	44.2752	17.9121	31.7231	33.8105
APOL3	59.1222	78.5876	90.5831	78.3815	85.9948	72.2619	69.3959	65.8277	69.1389	74.689	19.9024	43.0743	55.7586
APOL4	11.2594	9.98725	11.6827	17.0161	10.5852	8.17339	8.69021	8.20567	4.95967	4.78615	14.8569	6.23369	6.75125
APOL5	0.0641338	0.0552004	0	0	0.0633046	0	0.0527774	0.0631631	0	0.060608	0	0	0.0767517
APOL6	17.5657	29.6667	29.4177	52.303	33.7748	28.1109	26.8173	17.2346	29.3184	27.5156	4.86662	5.72683	6.88691
APOLD1	31.1923	18.1018	9.31899	11.802	7.93954	9.34292	18.7536	18.8476	11.2478	9.52921	11.7298	25.0009	32.3596
APOM	3.07123	2.39362	3.01569	1.42622	1.11404	2.53574	4.67169	4.85651	2.53719	4.29781	4.38763	6.90214	7.86189
APOO	7.17239	10.4869	10.4593	14.5324	11.0424	15.1209	10.7477	8.90406	7.02922	6.61372	8.57895	10.4322	9.64717
APOOL	5.38164	6.83499	7.47239	15.781	8.44	7.93834	6.15373	4.52306	6.67715	6.07532	4.82695	3.33878	3.16535
APOOP5	0.0949755	0.0818372	0.180182	0.11687	0.0936278	0.0779918	0.0781582	0	0.19743	0.0899156	0.208785	0.133333	0.226226
APOPT1	16.2806	12.7591	11.8882	6.81952	12.4813	13.0805	14.7623	19.5596	15.4445	12.1833	18.9953	32.3697	33.0564
APP	405.16	158.028	173.278	191.381	149.457	137.999	180.167	192.618	137.162	157.57	495.056	271.988	299.395
APPBP2	9.78127	10.9118	10.9687	24.36	11.1716	12.2229	9.81564	7.88971	9.99622	9.38084	8.53437	6.96397	7.33182
APPL1	14.7701	13.3205	12.6057	23.6072	12.5859	14.4195	12.9427	10.1942	14.2073	13.1629	13.3275	9.86215	9.02028
APPL2	23.7891	23.1537	19.8444	37.7518	19.7858	22.4428	22.5027	22.0675	19.0901	19.3668	26.9514	23.002	23.9101
APRT	66.5084	69.4339	81.9769	0.22518	80.683	74.2291	78.506	118.761	77.0465	84.8542	83.3515	140.625	138.496
APTR	7.83664	6.20223	5.10769	4.60207	5.65279	6.06636	5.49845	5.63621	5.52287	5.34395	8.68756	11.4382	9.33623
APTX	15.4856	14.0468	13.6402	24.0395	14.9183	14.5367	15.4322	17.6972	15.2691	14.4369	18.9347	23.1955	23.1409
AQP1	161.409	76.4787	50.3456	16.9853	31.5496	40.2021	69.0025	100.763	49.8682	44.582	149.051	202.707	251.03
AQP10	0.0494168	0	0.0473461	0	0.0488077	0	0.0406664	0	0.102838	0	0	0.0689838	0
AQP11	1.56096	1.9275	1.69079	1.31323	1.38414	2.56706	2.30561	1.41493	1.70789	1.0576	1.61979	1.28358	1.34628
AQP12A	0	0	0	0	0	0	0.0750717	0	0	0	0	0	0
AQP12B	0	0	0	0	0	0.0723279	0	0	0	0	0	0	0
AQP2	0.0193946	0	0.0187057	0	0.0191794	0.0159555	0	0.0189975	0	0	0.0142932	0	0.0467496
AQP3	15.0338	10.709	8.04631	1.85238	7.47138	8.14969	8.96946	9.91049	12.2217	12.2416	11.5054	22.4881	21.8738
AQP4	0.139169	0.0265655	0.0895632	0.0735353	0	0.0381623	0.0254506	0.0908336	0.0483061	0.0145707	0.148194	0.107483	0.261084
AQP4-AS1	0.0355623	0	0	0	0	0.0292449	0.0292651	0.104708	0.0370156	0	0.261761	0.0991172	0.042751
AQP5	2.65931	0.124778	0.417024	0	0.0955146	0.238498	0.238737	0.95056	0.352181	0.365209	10.1332	4.2517	3.19043
AQP6	0.158446	0.0272433	0.274324	0.192182	0.18793	0.0781869	0.104311	0.0621735	0.0329873	0	0.186657	0.264841	0.22871
AQP7	5.78978	1.65757	0.446928	0.0795843	0.246304	0.41591	1.65624	2.59711	0.659692	0.337139	6.57589	21.3559	33.9664
AQP7P1	0.234032	0.111753	0.125216	0.0314997	0.0771239	0.128335	0.213989	0.331391	0.0812174	0.171637	0.287312	0.361951	1.65928
AQP7P3	0	0	0	0	0	0	0	0	0	0	0	0	2.20078
AQP8	0	0	0.137172	0	0	0.0591094	0.177607	0.212759	0.0748154	0	0	0.100707	0.257969
AQP9	0.252254	0.42389	0.911258	3.03201	1.27572	0.564184	0.338176	0.402922	0.3993	0.284271	0.0928627	0.454816	2.51664
AQR	10.7605	13.8412	11.3004	28.9273	13.4517	14.5131	14.1396	9.16076	13.8838	13.8576	8.94422	5.94415	5.99344
AR	9.42494	0.960914	1.59947	2.19739	1.62655	0.804521	0.710574	1.36035	2.45511	1.32113	21.509	14.224	9.37437
ARAF	35.7336	41.8369	43.5303	17.4405	44.5754	42.4655	36.2509	37.9896	40.1338	43.9788	42.0458	46.1642	46.4472
ARAP1	65.4429	79.5773	83.9119	9.51088	74.4133	68.1218	69.3761	69.3669	74.2029	76.1228	65.4285	55.643	55.6066
ARAP1-AS2	0.628964	1.4159	1.39183	0.967339	1.19554	1.07459	1.19601	0.85605	0.95727	1.28083	0.355776	0.472713	0.290222
ARAP2	6.00917	11.7567	8.75653	18.8812	9.66132	9.41713	11.5642	7.89514	12.8342	11.7828	2.30788	1.84945	1.89705
ARAP3	6.03646	2.84798	2.70088	0.385857	1.84981	1.56378	2.89043	4.64454	1.90012	2.59345	9.24763	8.62366	8.65543
ARC	2.85206	1.9176	0.407727	0	0.334976	0.92904	0.790088	2.1598	0.911319	1.73096	3.55622	2.90941	3.60248
ARCN1	42.9048	42.1418	39.4751	77.103	41.3164	42.282	41.4961	36.0706	41.4851	41.4122	32.2005	30.5498	31.8833
AREG	95.323	61.6361	72.3835	161.166	63.9696	53.8768	55.857	48.4972	64.7212	101.358	247.28	43.1069	42.9884
AREL1	11.9412	11.9358	12.1523	20.7205	13.8424	11.9009	13.1103	10.3688	14.4978	14.3764	10.285	6.25996	5.98041
ARF1	185.109	218.324	251.057	33.8576	247.436	254.126	205.235	221.801	205.073	222.226	216.316	248.104	248.871
ARF3	74.6188	90.607	104.031	154.146	111.024	118.721	76.3993	65.9917	78.512	88.7939	64.9495	54.1234	56.0099
ARF4	104.104	100.509	99.6063	182.052	88.7313	107.803	97.1511	126.738	88.1109	85.131	101.223	111.745	116.261
ARF4-AS1	1.7544	0.88395	0.23371	0	0.989486	1.31157	0.839295	0.672678	0.835081	0.48733	0.87007	1.76963	0.919265
ARF5	86.3362	63.2226	73.9584	8.40086	59.9449	63.1507	65.72	96.3151	71.1428	67.6682	149.255	196.96	191.875
ARF6	43.6044	40.4717	39.833	42.1856	39.8503	39.3208	42.6313	44.924	52.8014	51.2671	44.2936	41.8345	45.3493
ARFGAP1	40.0714	57.2021	60.8815	1.87034	55.6651	58.1097	48.9544	64.0959	48.6176	60.5825	56.9819	63.208	52.389
ARFGAP2	39.9836	42.5579	43.3779	31.2979	42.7623	45.929	39.8021	45.1658	42.6737	46.271	53.4414	55.7152	51.4441
ARFGAP3	26.6926	25.8616	19.464	23.4207	20.7001	22.7546	25.5339	25.8459	23.7959	21.1409	21.8502	22.6025	24.6771
ARFGEF1	14.3034	20.623	21.8247	58.3199	25.197	25.8587	19.4857	14.9906	21.6453	24.5417	12.6671	8.04611	7.13421
ARFGEF2	14.9583	20.0737	18.611	44.0097	23.344	25.6999	18.5574	11.3113	18.8171	19.5446	13.3574	7.18351	6.00201
ARFGEF3	4.74062	5.23943	4.85884	9.59746	6.32999	6.58942	4.09408	2.55213	3.98294	5.23007	6.6874	3.79716	2.76879
ARFIP1	23.1415	25.2724	23.8418	51.4241	23.8113	25.0341	27.3875	23.3378	26.7754	24.8654	24.5154	19.7885	19.0329
ARFIP2	17.4785	17.8917	21.8848	8.33286	18.447	19.9504	15.9568	20.4243	16.1855	18.7914	30.4186	32.1016	28.1713
ARFRP1	17.831	20.6306	23.8763	5.64507	25.4102	24.6906	20.23	25.4253	22.0407	26.3265	21.083	34.7385	33.3399
ARG1	0	0	0	0	0	0.0511841	0	0.0613374	0.0647731	0	0	0.087106	0.0745779
ARG2	10.723	2.48221	2.54698	3.90512	2.65159	3.02817	3.02231	3.92377	2.72992	3.011	5.85124	9.10972	8.7424
ARGFX	0.0158271	0	0	0	0.0156538	0.0130217	0	0	0.0329634	0	0	0	0
ARGFXP2	0.15954	0.27479	0.379598	0.48909	0.0786878	0.262118	0.328226	0.0787127	0.0829415	0.22636	0.23408	0.111775	0
ARGLU1	102.53	91.7845	73.2286	52.2211	70.246	72.3995	98.9866	95.6257	115.654	97.4885	82.2823	93.0728	86.8211
ARHGAP1	43.3657	31.5339	35.5819	8.31319	29.8416	28.9261	31.2136	34.9072	30.1087	31.7601	57.9952	42.2986	44.2751
ARHGAP10	8.17274	5.83469	5.85592	8.45514	5.15368	5.13663	6.05523	7.26757	5.68173	5.88896	8.75926	9.03396	10.4262
ARHGAP11A	2.39189	6.59378	6.44478	19.7365	8.40376	10.2806	6.95122	4.16058	6.49993	5.92915	1.64111	0.324436	0.375472
ARHGAP11B	1.99584	4.40124	4.8915	5.94636	5.91915	5.36298	3.721	1.50363	4.52301	3.55423	0.949138	0.0856704	0.352091
ARHGAP12	15.3114	10.3393	8.5853	16.6634	9.0072	8.70419	9.67964	9.99979	9.71192	9.67857	20.1619	14.2586	14.5459
ARHGAP15	23.2133	48.7094	34.4649	66.1408	32.9438	35.5519	55.5227	56.0178	64.6361	51.8448	4.341	9.44086	11.8018
ARHGAP17	20.6128	17.2586	16.0873	13.0782	15.1878	16.2028	18.0502	19.6978	22.1872	21.035	16.5589	23.3174	22.7966
ARHGAP18	17.4715	19.1074	17.6945	26.2059	16.9733	14.0441	18.7586	16.6856	16.7502	14.1505	9.45095	9.98566	11.7787
ARHGAP19	9.53715	8.72194	8.09481	13.0485	8.18537	8.19887	8.13288	7.36449	8.99431	8.66091	9.88162	7.312	6.82707
ARHGAP19-SLIT1	1.44006e-76	2.31369e-34	2.23008e-232	0.0697419	0.24379	1.13617e-111	3.30093e-63	1.36163e-203	7.20643e-67	5.22227e-143	1.33138e-225	0	0
ARHGAP20	2.42838	1.47593	1.61558	3.76449	1.5613	0.999023	1.57019	1.18849	1.08181	0.579524	2.21816	2.06245	2.52261
ARHGAP21	15.8116	10.2323	9.36931	15.8964	9.82098	9.48363	10.8356	10.4155	8.77887	8.75094	15.6659	13.2574	15.2788
ARHGAP22	4.67856	6.1191	5.29932	1.38084	5.88037	4.36365	5.36626	6.70549	6.6498	7.43511	2.88634	4.28135	4.68699
ARHGAP22-IT1	0	0	0	0	0	0	0	0.0841353	0	0.0806235	0	0	0.101637
ARHGAP23	7.99032	4.2601	3.79976	0.488289	2.57234	2.64972	4.71257	4.73489	3.84492	3.42798	9.01071	7.88386	9.05397
ARHGAP24	6.97821	6.07468	4.98766	7.70627	4.51149	4.69435	7.48963	6.80596	7.6523	6.71204	3.88624	5.2602	5.34823
ARHGAP25	17.8027	36.7756	29.5852	27.3568	29.2774	28.6745	39.3706	38.4081	47.7134	44.1226	5.34766	9.59994	9.56688
ARHGAP26	7.07509	4.33016	4.87741	5.85566	4.49809	3.82979	5.08194	3.95573	4.90175	4.43653	4.52597	3.9797	4.65148
ARHGAP26-AS1	0	0	0	0	0	0	0.0860957	0	0	0	0	0.14705	0.497649
ARHGAP26-IT1	0	0	0	0	0	0	0	0	0	0	0	0	0
ARHGAP27	14.7967	17.1883	17.3145	1.79028	14.7246	15.7818	17.4819	19.4776	20.4452	19.9373	12.2382	10.7401	11.5191
ARHGAP27P1	5.72023	5.95545	5.90554	0.422337	5.29011	4.05749	6.05056	8.4794	5.59807	5.75852	10.0138	9.78151	9.18034
ARHGAP27P1-BPTFP1-KPNA2P3	12.8914	9.66268	9.05711	15.4512	8.84215	7.96672	10.2194	10.4746	10.0441	9.23429	15.0498	8.28758	8.5728
ARHGAP27P2	0.491948	0.799526	0.836958	0.0666453	0.701679	0.53916	0.854655	1.23674	2.21787	1.60045	0.441934	2.36697	1.5723
ARHGAP28	2.1935	2.31853	1.90891	2.9989	1.61293	1.21109	2.7195	3.05143	1.51786	1.59099	1.2235	1.68489	2.05392
ARHGAP29	9.96537	5.36788	4.92335	8.15454	4.7878	5.63425	5.41277	5.6021	4.01087	5.06934	12.1483	7.70725	8.35723
ARHGAP30	33.5954	52.4055	45.9127	24.1877	44.7876	43.439	53.5465	54.9326	66.3153	64.0551	6.3169	9.86098	11.5653
ARHGAP31	7.82716	8.1621	5.89043	6.16863	5.77868	5.61563	7.99535	5.51488	7.55389	7.13507	4.02788	4.23292	4.54769
ARHGAP31-AS1	0.608582	0.350942	0.563996	1.79098	1.19448	1.16297	0.66772	0.406408	0.420586	0.579768	0.589828	0.288598	0
ARHGAP32	9.03679	6.42482	7.28458	14.8259	9.74868	8.14744	5.60559	4.31594	6.22792	6.84231	10.5797	5.45853	4.49457
ARHGAP33	6.56028	6.49942	9.02825	0.301619	7.21716	7.0432	6.34736	7.10734	5.75485	6.37822	17.0555	11.8971	8.49093
ARHGAP35	20.7533	16.023	24.6098	25.2662	25.9008	26.0667	15.0017	12.7149	17.489	17.5297	27.0536	14.1189	11.9413
ARHGAP36	0.617678	0.0282889	0	0	0	0.0270606	0.0481682	0.516726	0	0	3.22211	0.916851	1.10807
ARHGAP39	6.78819	13.4657	11.7662	1.1818	12.2868	19.2444	9.94064	13.2324	13.9423	19.8142	13.1722	5.80044	4.53031
ARHGAP4	31.5001	58.9978	48.9849	0.620715	42.7938	42.0958	58.0122	74.9551	73.1385	71.1943	14.439	21.2795	25.3356
ARHGAP40	18.0158	14.2976	6.26068	1.64161	6.28536	11.6701	10.6105	19.5739	9.19356	24.8481	103.773	72.6797	39.8504
ARHGAP42	2.02021	1.56317	1.14792	1.67604	1.40231	1.22157	2.21471	1.5461	1.71573	1.9398	1.37033	1.2373	1.84976
ARHGAP44	3.57578	1.30788	1.00744	0.385124	1.22817	0.907107	1.24938	1.23328	1.05609	0.926932	6.45705	3.2614	2.90394
ARHGAP45	34.893	65.6945	48.2059	1.34596	43.9526	47.5422	64.5046	75.1677	85.9223	88.4253	12.1506	15.1272	18.0567
ARHGAP5	10.2922	6.74062	6.83971	13.3024	6.92544	7.47035	7.7922	5.88266	7.27407	6.90872	9.60449	6.81289	7.477
ARHGAP5-AS1	3.9864	2.86027	2.46226	0.994415	2.40367	1.81956	2.73376	2.76605	1.53536	2.51291	5.25554	5.27159	6.43946
ARHGAP6	2.78874	0.838327	0.869293	0.303515	0.729788	0.486818	0.87777	1.1788	0.810328	0.455675	1.68454	2.30942	2.64767
ARHGAP8	17.5197	13.0134	7.95681	1.86982	7.43395	14.1134	10.9538	14.1905	9.49841	17.2282	39.1084	35.517	22.1882
ARHGAP9	18.729	40.9463	33.0252	4.30254	33.254	32.4308	44.8839	53.1903	55.5177	54.5792	3.77353	6.36298	7.34833
ARHGDIA	104.443	112.14	159.619	2.83744	135.121	122.07	97.5317	113.147	114.011	118.313	128.558	173.732	191.61
ARHGDIB	225.764	311.637	273.591	265.468	286.246	321.591	345.12	355.292	365.185	353.73	153.636	226.244	233.619
ARHGDIG	0.219799	0.0947479	0	0	0.108273	0	0	0.108843	0.114186	0	0.160881	1.39114	1.95873
ARHGEF1	68.4664	123.501	104.415	1.30813	86.5876	91.1451	111.492	138.71	145.95	145.931	48.8377	63.8056	50.8974
ARHGEF10	10.3537	4.93039	3.98631	2.23518	3.20598	3.62172	5.37397	5.64748	4.00197	5.10685	13.2478	9.57909	10.2738
ARHGEF10L	23.0736	17.6921	18.2725	0.476833	14.5601	13.5875	13.6828	16.547	11.682	14.1805	37.6969	30.616	29.0434
ARHGEF11	14.249	14.7122	18.4667	9.86683	17.9924	15.5726	12.1393	10.6958	11.9825	14.1554	16.7589	9.78111	9.59281
ARHGEF12	19.9226	12.3234	13.0341	25.8574	14.0069	13.3478	13.1232	8.8233	12.4266	11.5884	24.5831	12.7848	11.8986
ARHGEF15	5.25107	2.96283	2.68425	0.663445	2.05531	1.87609	3.15809	4.68663	2.65945	2.52077	4.56274	10.3258	12.9601
ARHGEF16	4.99485	2.54162	3.59181	0.104384	3.1498	3.61241	1.79534	3.18096	2.89876	2.40942	21.0982	12.3508	7.53108
ARHGEF17	16.5794	8.11036	9.99523	0.948781	8.30681	8.44945	8.27217	7.97034	6.11706	7.1833	27.2389	15.9298	13.2535
ARHGEF18	16.2476	22.9617	19.7838	3.00184	19.1252	22.4029	20.6088	19.7762	28.5232	26.8394	14.9211	10.1887	9.76508
ARHGEF19	8.23304	5.4872	8.33503	0.83582	6.99448	7.48196	5.61892	6.45087	4.92748	6.04273	16.343	13.4476	9.11293
ARHGEF2	34.465	35.3714	31.3495	11.5682	27.8759	37.1597	32.7278	32.015	34.7829	38.6187	40.822	25.4502	27.2465
ARHGEF25	17.1446	5.58332	6.99364	1.7596	4.50107	4.07606	6.65166	13.4712	4.56488	3.99507	24.8202	34.1576	35.1213
ARHGEF26	2.50369	2.45658	2.35719	7.42003	2.98682	3.63668	2.26384	1.57365	1.38411	2.05665	4.77228	3.17887	2.66297
ARHGEF26-AS1	0.129778	0.306826	0.218412	1.02334	0.160336	0.160098	0.133497	0.127322	0.101319	0.122418	0.477737	0.225982	0.195111
ARHGEF28	6.42124	2.28445	3.08019	6.02656	2.52998	2.86869	2.87086	2.5634	1.79745	1.68235	9.1457	7.02388	6.51753
ARHGEF3	30.3729	28.1691	22.287	35.6421	24.0896	22.2935	27.8067	22.2165	32.4784	29.5468	26.3175	17.3566	16.955
ARHGEF3-AS1	0	0	0	0	0	0	0	0	0	0	0	0	0
ARHGEF33	0.190203	0.172114	0.138606	0.181862	0.231429	0.139176	0.171026	0.143731	0.195729	0.114257	0.493962	0.567005	0.631854
ARHGEF34P	3.75035	1.599	1.8292	1.14219	2.15354	1.98335	1.19725	0.868351	1.33559	1.40934	3.76736	1.25974	1.28194
ARHGEF35	6.16537	1.44301	1.38293	3.03454	2.80965	2.87317	1.52209	1.88224	2.03222	1.90646	6.27834	5.34153	4.36555
ARHGEF37	23.3325	5.3064	6.62952	4.4511	5.30772	6.39882	5.54419	5.99871	4.64277	6.33365	32.9373	20.2257	16.7448
ARHGEF38	6.49307	1.57895	1.39911	1.29118	1.24066	0.933204	2.03114	1.77718	2.02967	1.69482	10.8828	4.40257	3.67307
ARHGEF38-IT1	0.743051	0	0	0	0	0	0	0	0	0	0	0.539172	0.42391
ARHGEF39	1.26129	2.26065	2.46743	3.11727	2.2516	2.44891	2.23458	2.29454	1.89334	2.25965	1.90556	2.48962	2.27734
ARHGEF4	2.5	0.672914	0.727206	0.05415	0.430274	0.367085	0.891566	2.03542	0.501023	0.553343	6.86628	4.67852	4.69062
ARHGEF40	20.9342	10.8441	12.136	2.62078	7.80892	9.69225	10.2892	13.3949	8.32526	8.99198	25.7606	18.3349	21.7414
ARHGEF5	6.7509	2.81258	3.42762	2.54896	3.35306	3.25607	2.55025	2.16496	2.69699	2.56375	9.6215	6.04671	5.21195
ARHGEF6	25.6102	27.2488	20.505	35.0463	22.6864	26.3587	29.662	23.3362	28.5437	27.2935	21.1176	14.8987	16.0443
ARHGEF7	18.9946	16.501	14.5527	10.3721	14.6259	15.6954	16.98	16.3008	18.4676	17.8541	22.0285	19.8175	18.7845
ARHGEF7-AS1	0	0	0	0	0	0	0	0	0	0	0	0	0
ARHGEF7-AS2	0.153904	0.0662637	0	0	0	0	0	0	0.121948	5.63277e-164	0.0666517	0.167294	0.367626
ARHGEF9	9.22176	7.17249	6.97359	13.1553	7.80567	7.38515	7.26578	6.85223	7.28913	7.22744	8.9147	6.5948	6.83138
ARHGEF9-IT1	0	0	0	0	0	0	0	0	0	0	0	0	0
ARID1A	24.5769	20.923	22.7764	16.549	23.292	23.1739	19.2162	14.2456	23.1016	22.1522	26.316	12.9684	11.7613
ARID1B	16.1549	12.8529	12.1705	8.34265	12.1513	11.3353	12.2022	9.55003	14.5104	14.4332	17.0096	8.92261	8.57507
ARID2	6.56923	7.82153	7.01662	19.1357	9.03956	8.86196	8.44066	5.68056	8.48118	7.84971	5.41401	3.78728	3.18529
ARID3A	2.29147	3.17222	3.40774	0.3608	2.79457	3.18192	2.79183	1.86796	3.87249	3.05933	0.98615	0.953171	1.11005
ARID3B	2.97421	4.83297	4.73357	1.23722	4.53197	4.08479	4.55188	3.89513	5.71843	4.96393	3.05772	1.73882	1.644
ARID3C	0	0.0662637	0.0732825	0	0	0.0632187	0	0.0759057	0	0	0.169394	0.107788	0.183813
ARID4A	9.01224	9.3673	6.87878	13.588	8.36827	8.07419	10.098	7.61941	10.7475	9.54527	5.27781	4.76055	4.72813
ARID4B	14.038	18.0324	16.0379	34.7658	17.7791	19.2693	19.0672	13.5788	19.9836	18.2572	12.4764	9.37936	8.85122
ARID5A	84.9516	36.8939	39.0364	0.152	29.2218	28.8006	40.5492	54.9474	46.8879	48.4846	115.278	129.02	125.441
ARID5B	28.2096	17.1659	14.233	14.9443	14.1118	12.8929	19.4354	15.1538	21.8607	18.5058	20.2314	21.8856	24.0021
ARIH1	19.5359	17.754	17.2117	38.2473	21.0106	21.5649	19.1865	15.6054	20.3125	20.1327	16.1543	15.9296	14.5738
ARIH2	32.6413	36.7712	41.2683	66.4713	42.7111	39.7196	35.7758	38.0362	40.079	40.2132	38.0775	42.636	42.5121
ARIH2OS	1.24263	2.86753	2.26936	0.688959	2.17506	1.99844	1.90803	2.50095	2.58232	2.50766	1.57736	2.52535	1.75961
ARL1	33.6844	45.2661	42.263	83.734	45.3051	52.4963	43.8817	41.8781	42.7502	45.8482	28.7754	28.5946	33.6775
ARL10	2.36383	1.53025	1.26959	0.642023	1.26284	1.33513	1.50238	0.653957	1.38643	1.549	1.13083	0.812067	0.544649
ARL11	1.54132	4.17901	3.7459	2.52207	4.33609	4.71459	4.25177	3.7861	4.27205	4.31806	0.575847	1.20804	0.732318
ARL13A	0.0864611	0	0.0565567	0.106185	0	0.0486205	0.0486819	0	0.0615395	0.111779	0	0.0826803	0
ARL13B	5.90267	6.0875	6.02664	11.9598	5.97482	6.34171	6.26756	3.79926	6.14038	5.06322	4.78361	4.08883	4.01375
ARL14	0	0	0	0	0.144699	0	0	0.0722962	0.0762521	0.0693311	0	0	0
ARL14EP	19.4373	20.8678	18.5412	32.3328	19.1731	18.1038	24.4202	25.1553	24.7398	20.9389	15.6505	16.9113	19.1055
ARL14EPL	0	0.167409	0	0	0.19007	0.31719	0.159314	0.581133	0.401484	0	0	0	0
ARL15	14.8538	10.164	9.17044	15.0907	8.31646	7.70479	11.3264	8.99276	10.1066	8.77401	11.6117	6.97779	8.39778
ARL16	23.9331	30.3398	39.9662	23.4596	38.1511	32.083	29.5292	37.6343	29.9913	30.727	32.7432	63.0243	55.1886
ARL17A	1.10799	1.6993	1.51738	2.95292	1.62908	1.76079	1.49883	0.945155	1.51737	1.43035	0.669808	0.449487	0.3661
ARL17B	0	0	0	0	0	0	0	0	0	0	0	0	0
ARL2	53.9343	55.4605	62.0083	14.3459	52.5782	50.5086	49.4458	74.6654	47.9625	49.8404	55.9119	123.716	135.738
ARL2-SNX15	0.724924	0.479243	0.691082	0.000104575	0.000140523	7.51885e-05	5.05585e-05	4.59024e-05	7.02227e-05	0.000100375	2.70635e-05	2.72277e-05	3.47149e-05
ARL2BP	34.7477	33.9192	31.2579	48.6923	30.7109	36.9327	36.4211	40.6767	34.2347	33.3376	36.3796	37.8355	36.8888
ARL3	7.84274	4.80642	6.14239	6.38585	5.28102	5.48317	5.88298	6.44772	4.64133	4.10284	10.0089	11.4656	11.0966
ARL4A	21.3455	8.34343	8.53356	12.3654	8.22224	7.35949	10.1597	14.0278	7.30748	9.54184	28.4658	28.4743	39.7392
ARL4C	39.8535	30.1823	24.4729	17.0655	24.9051	22.1135	34.4355	36.2974	37.9379	33.2825	28.312	19.9181	21.3841
ARL4D	5.9314	3.877	2.94577	1.04362	3.54765	4.07829	3.14456	4.65804	3.32263	3.17863	10.6874	11.9535	13.7343
ARL5A	15.8708	21.4916	20.9178	42.5089	22.6375	18.3074	20.1638	19.2206	22.7281	18.5974	11.639	10.6924	11.3351
ARL5B	5.32293	5.31925	4.51376	10.5964	5.57738	5.80122	6.16825	4.61331	5.52113	5.42411	3.67701	3.33545	3.13333
ARL5C	0.220116	0	0	0	0	0	0.0905704	0	0	0	0	0	0
ARL6	2.916	4.35659	4.54977	9.52505	5.0713	4.93219	4.6131	3.65284	3.54888	3.7349	2.54263	2.07023	2.48043
ARL6IP1	92.1226	146.16	149.915	386.837	164.577	164.312	147.555	120.363	140.986	135.544	93.2868	78.128	83.2639
ARL6IP4	76.3572	92.0773	104.374	21.0831	101.952	104.364	87.686	113.006	94.3756	93.6325	88.7771	198.871	186.782
ARL6IP5	126.538	132.048	115.282	163.647	110.919	102.179	136.539	145.734	137.982	130.402	127.243	102.023	123.449
ARL6IP6	12.9059	17.1886	16.9771	35.778	17.0107	16.4483	15.754	15.1431	16.5753	15.6251	10.4157	8.70605	8.26806
ARL8A	25.9769	24.3134	30.7786	12.2513	28.2424	26.6475	22.034	22.7513	21.3135	22.9584	33.3644	41.833	41.0176
ARL8B	39.1383	59.0241	64.9765	156.166	67.1093	67.2244	56.8279	47.4173	55.0424	54.877	39.8832	39.3648	36.4787
ARL9	3.50251	0.895345	1.22125	1.93091	0.638491	1.4901	1.06753	1.15909	0.269435	0.369183	1.51693	1.82903	2.3049
ARMC1	14.5172	22.9584	28.8212	64.922	29.3234	28.0787	23.983	19.4917	21.9033	24.163	12.883	8.80877	9.41034
ARMC10	11.7734	11.8206	12.7165	31.7114	13.3712	12.6263	13.8355	12.2166	12.2192	12.473	14.1848	16.552	15.8819
ARMC12	0.546946	0.605625	0.520742	0	0.15416	0.607519	0.982885	0.847927	1.50593	0.241861	0.499868	0.597372	0.406535
ARMC2	1.16022	1.11178	0.969227	0.687785	0.561948	1.00694	1.07925	0.921706	1.00139	0.806814	1.49783	1.42925	1.05334
ARMC2-AS1	0	0.280999	0	0	0.159901	0	0	0	0	0	0	0	0.383383
ARMC3	0.033602	0.0866709	0.0646143	0.0530076	0	0.101999	0.0208431	0	0.0349773	0	0.173162	0.0936333	0
ARMC4	0.146989	0.157451	0.169712	0.249415	0.116292	0.0742875	0.0565095	0.14413	0.18354	0.10642	0.048284	0.319787	0.0707354
ARMC4P1	0	0	0.0197514	0.0247823	0.0202556	0	0.0337131	0.0200671	0	0	0.0301892	0.11397	0
ARMC5	5.22646	5.81215	7.11491	0.270785	5.56909	5.28227	4.87601	7.10179	5.7155	5.6428	8.49728	11.0346	9.56092
ARMC6	12.6571	18.1314	21.6954	1.04201	20.2557	20.025	15.3207	18.4859	17.7419	19.3	20.7632	16.5199	16.5375
ARMC7	8.02876	11.0667	14.7667	4.23928	14.1776	12.522	11.327	11.1519	12.233	10.0603	14.1515	13.1575	11.0606
ARMC8	11.3373	15.3081	14.1796	33.6432	15.3906	16.3447	15.8066	12.7369	14.7825	13.6145	9.74515	9.73086	9.81459
ARMC9	5.77601	6.5679	6.5782	8.78686	7.62657	6.95811	5.90616	5.44045	4.58934	5.59482	7.3432	5.23186	4.94904
ARMCX1	24.9573	12.5575	11.3387	12.4373	12.3494	12.4392	12.2828	17.9546	12.966	13.7041	33.3338	28.5964	27.6469
ARMCX2	20.6074	11.9028	16.806	16.1618	13.9854	11.5605	13.2362	18.3794	12.6399	14.3831	29.2339	23.4909	22.3714
ARMCX3	43.0654	36.6484	33.7795	47.103	38.2191	35.5438	37.242	35.4096	32.635	33.6933	38.8219	35.8144	32.7588
ARMCX4	6.927	2.55036	2.66389	3.29579	2.47361	2.25699	3.17704	3.11738	3.20578	2.7064	6.95872	6.6298	5.50445
ARMCX5	8.85155	7.7127	8.3131	14.2811	8.70322	8.39254	8.27032	9.09166	7.92539	9.1675	9.48442	6.69358	6.43712
ARMCX5-GPRASP2	2.37788	0.975762	1.92367	1.71213	2.18297	2.0173	2.09629	0.500604	2.43023	0.518152	1.4765	1.08847	0.582715
ARMCX6	22.2207	18.2738	17.5516	23.4523	18.0039	19.1813	22.3551	22.9323	20.2037	21.1317	24.9294	24.614	20.3995
ARMS2	0	0	0	0	0	0.109788	0	0	0	0	0	0	0
ARMT1	56.3002	214.937	260.701	610.203	259.986	215.9	189.364	143.965	160.552	216.696	41.4317	17.427	15.4136
ARNT	20.4378	20.1102	19.6147	35.4786	19.6563	19.5567	18.5566	13.8161	18.1072	17.2154	16.7793	15.4095	17.9667
ARNT2	5.02613	5.37664	6.15105	7.20739	6.38217	7.635	4.68296	2.80234	3.93846	3.67682	5.1494	1.94747	1.34122
ARNTL	8.51092	8.52505	8.34339	13.8725	7.98924	7.80907	8.50492	7.5761	9.38668	8.84288	7.87614	5.81395	6.51401
ARNTL2	1.71228	3.38868	2.69115	3.60105	2.69771	2.39361	3.73315	2.4161	3.35069	3.05831	0.656801	0.564451	0.904445
ARNTL2-AS1	0	0	0	0	0	0	0	0	0	0	0	0	0
ARPC1A	65.5916	72.5647	77.2438	67.4078	78.1171	97.2186	69.8617	72.1543	61.6421	68.4758	80.9458	97.9902	98.1604
ARPC1B	140.739	213.997	226.192	8.99537	218.63	209.165	208.208	238.858	232.098	225.334	87.3799	144.126	174.444
ARPC2	177.744	259.321	223.79	314.672	236.18	223.548	285.792	323.774	295.372	274.083	147.669	182.085	203.677
ARPC3	124.378	222.762	198.389	262.783	198.451	192.296	226.819	262.515	224.474	225.929	116.193	170.337	192.114
ARPC4	95.1941	103.344	120.374	114.733	113.053	106.55	106.685	127.651	119.553	115.774	81.2971	132.708	135.939
ARPC4-TTLL3	8.23813	9.29966	9.03583	0.360287	8.00589	7.76018	8.97344	12.9255	7.61929	7.84102	18.0205	19.0541	18.2272
ARPC5	100.394	134.564	119.155	169.772	112.255	119.409	139.841	146.909	141.978	129.138	76.8488	97.0798	111.397
ARPC5L	14.6379	18.2426	18.7219	14.8697	18.6478	21.3153	21.6882	25.7281	23.7639	25.2103	15.4226	24.8377	24.1024
ARPIN	11.2701	11.9525	14.178	14.353	15.3017	11.8816	11.0533	7.374	8.73362	9.89682	6.87738	7.11993	7.32681
ARPP19	32.1233	38.9561	42.6682	80.1319	45.0687	43.0867	39.6622	31.1871	40.2505	36.2206	33.8185	25.036	25.623
ARPP21	0.0490744	0.0448732	0.0251243	0.0872521	0	0.0781836	0.0429629	0.0255757	0.0478632	0.0216695	0.0961732	0.12201	0.0905408
ARR3	0	0	0	0	0	0	0	0	0	0	0	0	0
ARRB1	19.4157	13.9558	14.6166	7.26453	13.6805	14.4131	11.4776	13.602	10.9035	13.773	23.749	17.3077	15.5069
ARRB2	35.2305	34.4091	37.0704	17.0863	32.6728	26.4952	29.5197	42.1838	33.2286	32.2692	23.041	39.8247	46.7489
ARRDC1	33.3153	57.852	48.1887	0.618195	47.7312	52.3247	45.6977	71.1522	56.2602	82.9791	54.8617	52.1174	41.904
ARRDC1-AS1	7.91643	10.6886	8.51486	3.51347	9.99252	9.05307	8.6328	10.7516	9.44621	10.9555	8.4113	15.6148	15.0851
ARRDC2	39.3218	46.4089	48.8674	27.2032	42.2965	40.1721	42.4201	52.1653	47.95	51.1407	39.141	59.664	58.3331
ARRDC3	60.3362	28.6139	28.1864	46.0542	24.6311	24.1174	34.782	35.415	33.4062	29.1883	45.8448	44.5286	50.2626
ARRDC3-AS1	0.947142	0.872488	0.682937	0.738875	0.702055	0.695466	1.02996	0.697033	1.30278	1.18069	0.871561	0.565555	0.284728
ARRDC4	8.78391	5.21522	6.10284	11.0607	6.11986	5.89595	6.17707	5.92549	6.36085	5.26892	15.9475	10.2183	11.5479
ARRDC5	0.493718	1.32161	1.3124	0.133776	0.920875	0.811646	1.30917	1.51106	2.28291	1.45078	0.201599	0.0766304	0.262985
ARSA	12.1555	12.7148	11.3807	0.677347	9.32153	9.6261	11.3257	15.8792	12.6915	13.4096	19.5798	16.9556	14.5711
ARSB	3.36496	4.83495	4.46598	6.05233	4.3906	3.92484	4.27287	3.5429	3.60798	4.09192	1.77566	1.87715	2.1967
ARSD	33.414	14.7654	17.7716	25.7832	17.4845	20.0019	15.0675	15.2036	13.4813	18.285	52.7378	36.8356	28.6946
ARSD-AS1	0.318651	6.19529e-06	2.38578e-05	5.8656	0.340535	0.304334	6.88419e-06	5.61537e-06	4.68054e-06	2.44804e-05	1.13543	3.29146e-06	7.10368e-06
ARSE	1.0097	0.265988	0.335909	0.0532318	0.191025	0.127173	0.222726	0.911081	0.402416	0.247889	1.15404	1.5633	0.998636
ARSF	0	0	0	0	0	0	0.0348403	0.124802	0	0	0.0623105	0.236293	0.0508412
ARSG	10.289	17.1973	21.5041	29.0427	21.9275	20.2225	14.1561	9.3261	12.7206	16.0176	16.5778	9.01527	5.76576
ARSH	0.211662	0.0455264	0.0506591	0.38695	0.104511	0.130492	0	0.208174	0.165165	0	0.505675	0.295599	0.126876
ARSI	1.6937	0.71669	0.903391	0.0946939	1.31379	0.685855	1.62965	1.89026	0.868094	0.737098	1.09402	0.87047	0.878394
ARSJ	2.4638	0.946405	1.13888	0.885598	0.779004	0.742349	1.23949	1.47272	1.02593	0.989233	3.92399	1.66825	1.34062
ARSK	2.56027	2.47557	1.96843	3.30912	2.28792	1.98451	2.53234	1.88208	1.81979	1.88011	2.01303	1.71303	1.66015
ART1	0	0.0617043	0	0	0	0	0	0	0	0	0	0.100325	0
ART3	0.414054	0.203631	0.446616	0.36095	0.116808	0.340306	0.292054	0.582264	0.246111	0.167623	0.347697	0.244757	0.425107
ART4	1.00719	0.960528	0.391814	0.149842	0.360801	0.394916	1.08229	1.50506	1.36585	1.06274	0.080034	0.894497	0.856117
ART5	1.04463	0.0655973	0.217725	0	0	0.312939	0.286533	0.425761	0.120741	0.072043	0.792591	3.63966	3.03419
ARTN	0.273588	0.509897	0.481119	0	0.405441	0.517485	0.3002	0.678489	0.102566	0.232691	0.579853	0.412818	0.650361
ARV1	12.0514	14.3564	15.1708	28.4201	15.0444	16.3274	15.8519	16.2061	14.4631	16.1277	14.0849	15.7341	13.0315
ARVCF	9.31872	3.63213	3.29948	0	2.78641	3.7917	3.71007	5.06715	3.03879	2.99754	27.276	17.3008	12.9034
ARX	0.14517	0.124791	0.0279429	0	0	0.716404	0.191142	0.170837	0.120901	0.328583	0.0427629	1.29371	0.559026
AS-PTPRE	0.180079	0.781396	0.171002	0.442684	0.469191	0.260486	0.667002	0.703952	0.606072	0.524863	0	0	0
AS3MT	3.0243	2.09836	3.04009	6.71691	2.95565	3.1659	2.91351	5.22818	2.54042	1.82547	6.02255	10.7767	9.75425
ASAH1	97.6081	175.962	162.008	307.312	169.69	224.003	173.267	121.01	133.432	136.145	78.1391	84.6989	85.5831
ASAH2	0.308793	0.235849	0.314527	0.394054	0.237528	0.296394	0.268231	0.184791	0.428743	0.242517	0.32877	0.166964	0.144777
ASAH2B	1.44043	1.28024	1.27994	2.0463	1.50092	1.33089	1.49905	1.28115	2.18914	1.19005	1.7935	1.59505	1.52231
ASAP1	11.4462	15.7252	18.0373	32.57	20.7305	16.7026	16.0954	12.0355	16.4653	17.1889	6.79965	5.53044	5.46117
ASAP1-IT1	0.163826	0	0.233767	0.100495	0	0.0672863	0	0	0	0.07749	0	0	0.0977555
ASAP1-IT2	0.342111	0.257452	0.615481	0.207997	0.337987	0.281288	0.316723	0.966167	0.534044	0.242176	0.251678	0.775417	1.027
ASAP2	7.54166	6.71428	8.2647	13.711	7.81845	8.9131	6.1372	5.92355	5.06971	5.35989	7.03047	7.56193	8.59473
ASAP3	17.9787	11.0909	14.9536	7.62774	14.6514	14.433	12.9705	11.7574	9.79803	10.8507	20.9338	16.9945	18.9637
ASB1	8.05652	6.49062	5.5782	2.93363	6.05904	6.02515	6.20855	5.90822	7.17327	6.79639	8.06624	8.0698	7.53985
ASB10	0	0.0440188	0	0	0	0	0	0.0503108	0	0	0	0	0
ASB11	0.0612711	0	0	0	0	0	0	0	0	0	0	0	0.0368463
ASB12	0.145948	0.188488	0.0695551	0.0893457	0	0	0.120105	0.215841	0.0758877	0.0689979	0.321372	0.306499	0.17442
ASB13	19.8227	22.1285	26.9192	18.6094	27.5481	25.6266	17.1974	15.4359	19.8866	21.1256	38.8969	28.8805	23.2422
ASB14	0.50805	0.537591	0.337809	0.664736	0.965391	0.546306	0.57889	0.422094	0.691281	0.590057	0.517649	0.599341	0.281728
ASB15	0.0305553	0	0	0	0	0	0	0	0	0.0288194	0	0.0425546	0.0367607
ASB16	1.91583	3.99227	4.3093	0.196007	3.86786	4.13414	3.01202	2.14885	2.60389	2.27549	0.851392	0.4067	0.46481
ASB16-AS1	6.95806	7.54291	9.68873	3.43662	8.44676	8.69545	8.53678	10.3073	8.00751	7.81014	8.61663	8.59476	8.715
ASB17	0	0.0764829	0	0	0	0	0	0	0	0	0	0	0
ASB18	0	0	0	0	0	0	0	0	0	0	0	0	0
ASB2	2.60108	3.53986	3.01931	0.368622	4.00624	3.28455	3.73017	3.59247	5.22696	4.41954	0.910687	1.46715	1.37621
ASB3	11.7879	12.9218	11.1115	10.9963	10.8111	11.6379	13.4399	11.4647	12.6043	11.6089	11.7077	11.7677	10.8368
ASB4	0.0639604	0	0	0.0257991	0.0210819	0.0175388	0.0483069	0	0.0221991	0	0.0628416	0.230062	0.154126
ASB5	0	0.0235656	0	0	0.0271024	0	0	0	0	0	0	0.0381673	0
ASB6	9.09386	9.1864	9.85067	2.07185	9.46063	9.10087	9.08073	10.5024	9.85782	10.8921	12.5767	12.2002	12.0396
ASB7	5.19776	6.35625	6.61371	12.4652	8.16979	7.55791	6.4478	4.99567	6.0449	6.32837	4.93458	3.28201	3.4612
ASB8	17.3848	25.7231	25.5055	50.2435	28.4312	30.3187	26.2297	24.8733	25.2287	27.8098	18.3643	14.9772	14.8627
ASB9	1.80413	0.734479	0.682556	0.500776	0.756829	0.691198	1.31692	1.69977	0.684131	0.446037	1.29091	1.50811	1.84813
ASB9P1	0.166127	0.142941	0.0529855	0.0675276	0.109359	0.318617	0.27342	0.163438	0.115222	0.156914	0.122097	0.309436	0.0663617
ASCC1	9.32868	11.0003	11.0754	26.669	12.2189	12.5421	11.4933	8.98311	9.6404	8.60842	8.07882	6.02903	7.29476
ASCC2	30.3084	30.9871	31.3991	19.8149	30.4403	31.6852	28.9384	35.007	33.5654	32.5503	36.3498	42.6765	41.2713
ASCC3	7.76087	7.17751	6.53445	13.2746	6.91627	7.01568	8.28584	6.26227	7.92111	7.69615	5.00841	4.78274	4.95537
ASCL1	0.136395	0.263856	0.327807	0.165527	0.404399	0.252382	0.308669	0.100381	0.354936	0.386016	0.0753051	0.142532	0
ASCL2	1.04778	2.33517	2.96715	0.115951	3.05777	2.97573	2.03803	2.43419	1.68497	3.59718	0.385263	1.12998	0.97146
ASCL3	0.189752	0	0	0	0.186322	0.155458	0	0	0	0	0.138063	0.269522	0
ASCL4	0.0378958	0.0325863	0.0364002	0	0	0.0311621	0	0.0744067	0.197211	0.178789	0.0557776	0	0.0910788
ASCL5	0.130129	0.16801	0.0621236	0	0.128441	0.320808	0	0.0640868	0.203025	0.122981	0	0	0.0778539
ASDURF	7.7396	5.67698	3.54089	0.864497	6.38301	6.94952	5.82173	1.6006	4.92985	6.22423	1.72478	3.16789	1.25794
ASF1A	11.2006	11.6022	10.6063	12.1179	10.3695	10.5708	14.4366	14.1683	15.1003	14.2579	8.96572	10.9519	9.6552
ASF1B	5.29591	9.99697	13.3441	8.14366	14.218	17.2448	9.60484	7.88737	10.6995	11.0218	7.74911	2.01021	1.41808
ASGR1	0.535593	1.1526	0.959458	0	0.926813	0.661401	0.606039	1.77992	0.348159	0.516425	0.738148	1.77958	2.16302
ASGR2	0.191703	0.824994	0.896896	0	0.835455	0.507084	0.60765	1.04292	0.891202	0.528485	0.437033	1.01901	1.14639
ASH1L	14.286	12.5269	11.4578	26.014	13.7027	13.8355	11.9474	7.82082	12.022	11.8241	10.9294	5.65773	5.39177
ASH1L-AS1	1.99401	2.66481	2.18748	1.76931	2.95558	2.64367	2.2677	2.50573	3.43727	2.5093	1.93689	2.48396	3.14395
ASH2L	26.2217	40.8327	55.5078	90.8696	58.9402	60.4524	37.3652	37.6799	38.8152	47.7747	21.5376	20.3564	20.5516
ASIC1	2.01772	1.17159	1.50757	1.68553	1.2119	2.32786	1.27151	1.44919	0.638065	1.03019	2.06515	2.21813	1.83318
ASIC2	0.143222	0.96423	1.51797	1.96892	2.87934	3.75037	0.648234	0.257337	0.596468	0.112526	0.369299	0.0996566	0.150235
ASIC3	0.894791	1.02599	0.887553	0.0488137	0.736525	0.990989	1.38005	1.28038	1.29236	0.879059	1.18602	1.8783	1.04345
ASIC4	0.058726	0.0504825	0.0565147	0	0.0290185	0.0241444	0.0241579	0.0563641	0.0305602	0.0830845	0.0634929	0.0817762	0.0353249
ASIC5	0	0	0	0	0	0	0	0	0	0	0	0	0
ASIP	0.22698	0.982488	0	0	0.222516	0.185774	0.373533	0.684097	0.235151	0.433059	0.988169	1.61928	1.58896
ASL	14.7363	21.0494	23.1994	0.854652	21.9636	23.9334	18.0205	21.5722	17.2448	20.2498	22.4256	29.6211	27.0574
ASMT	0	0	0	0	0	0	0	0	0	0	0	0	0
ASMTL	0	0	0	0	0	0	0	0	0	0	0	0	0
ASMTL-AS1	0	0	0	0	0	0	0	0	0	0	0	0	0
ASNA1	49.7176	60.6643	73.2532	9.28097	64.8718	62.3038	54.7483	60.5036	52.6716	58.5698	59.4437	62.5845	67.126
ASNS	10.0987	18.2869	11.0353	24.3378	13.2296	14.6722	18.6169	18.9636	18.0151	19.0533	16.9099	19.6685	21.4066
ASNSD1	21.2822	25.8852	24.7374	58.0391	23.9362	25.7389	27.3801	29.9522	27.4367	26.0773	23.8922	30.3237	32.3839
ASNSP1	0	0	0	0	0	0	0.0518612	0.0620582	0	0	0	0	0.0754325
ASPA	2.34632	1.40248	0.311142	0.477934	0.707632	0.214237	0.697252	1.34814	0.677905	0.554366	0.574393	1.74142	2.80753
ASPDH	0.127123	0	0	0	0	0	0	0	0	0	0	0	0
ASPG	0.132683	0.0380397	0.0848457	0	0	0	0.036396	0	0	0.0417478	0.097599	0.246801	0.265477
ASPH	57.9826	22.6465	32.4008	69.3822	31.7727	25.8569	25.5123	26.3698	22.2039	20.5277	69.4997	54.3627	59.8043
ASPHD1	1.85986	1.54732	1.30313	0.0757141	1.52998	2.08894	1.17341	1.83124	0.644877	1.23018	3.09682	3.1204	2.89448
ASPHD2	1.81018	2.96418	2.92051	1.15214	2.93528	2.72492	2.55905	2.28711	3.57244	3.17704	0.824619	1.16667	1.43779
ASPM	0.888474	3.18674	3.20551	8.56199	4.4179	3.81293	3.10628	1.86858	3.30649	2.88175	0.630803	0.0900148	0.140619
ASPN	29.8663	10.207	3.51076	7.38584	2.81422	2.36929	39.0536	79.4643	6.69509	3.03374	9.93326	18.9955	24.4929
ASPRV1	1.464	0.714547	0.949802	0.24039	0.66463	0.910997	0.781469	1.5541	1.31778	0.970815	2.30012	4.35824	3.18491
ASPSCR1	10.7778	15.8775	23.325	0.197483	18.3896	17.9937	13.732	20.0389	14.292	19.4691	17.9984	23.742	22.7087
ASRGL1	10.8148	19.1301	14.2006	13.3518	16.7652	25.7279	19.5588	13.41	14.2931	18.095	7.3126	11.8616	11.2606
ASS1	46.4788	12.0271	11.8746	1.81132	8.11544	7.35047	16.1473	28.2592	7.15545	9.54971	39.9847	57.4682	80.1409
ASTE1	8.51814	8.41544	6.32713	13.8548	6.12193	6.77564	8.23813	7.49036	8.88486	7.95553	5.6937	6.02118	5.53828
ASTL	0.945947	0.438544	0.346796	0	0.215396	0.777208	0.658686	0.717393	0.605367	0.825594	2.24319	1.12058	1.56534
ASTN1	1.35047	0.0369751	0.261409	0.06495	0.0426627	0.0354169	0.206052	0.315882	0.0868604	0.157391	1.76163	1.60549	1.94594
ASTN2	4.76523	3.81645	3.71664	3.85022	5.0016	4.5719	4.24501	4.45908	4.38038	4.86098	8.08376	5.89799	6.60016
ASTN2-AS1	0	0	0	0	0	0	0	0.0497166	0	0	0	0	0
ASXL1	21.4568	25.2681	26.614	32.626	27.5531	26.1859	24.6815	21.3093	25.248	26.9456	20.4065	16.521	15.2451
ASXL2	5.22121	6.80198	5.72804	12.1997	7.06538	6.36816	6.29844	3.66574	7.38751	6.50935	2.97453	2.45569	2.47139
ASXL3	0.177722	0.0410984	0.0727219	0.0164891	0.0270526	0.0337506	0.0506255	0.0668536	0.0142395	0.00643821	0.105888	0.208826	0.115565
ASZ1	0	0	0	0	0	0	0	0	0	0	0	0	0
ATAD1	17.6483	21.5988	18.4358	42.9396	21.6731	21.1723	22.8718	18.9977	22.6389	21.3758	16.0459	11.6661	13.0736
ATAD2	7.28539	20.5893	19.9264	65.9461	25.2213	30.6321	20.7004	13.3091	18.863	18.4463	5.24426	4.5847	3.21749
ATAD2B	3.97181	5.22183	4.26037	8.80059	4.5867	5.16721	4.87037	3.9619	5.45048	5.65987	2.77817	2.06668	1.83084
ATAD3A	4.02421	3.58578	4.56938	0.0888454	3.68776	3.998	4.07104	4.60382	3.73926	4.27963	7.87916	11.2179	9.14648
ATAD3B	6.92836	7.83902	9.32241	0.198241	6.4601	7.25686	7.86414	10.4527	7.72228	8.13855	12.3027	17.3458	14.8573
ATAD3C	1.49906	1.08866	1.81166	0.996365	1.87899	1.73689	1.02511	1.65484	1.0992	0.935437	3.00267	4.75806	3.81592
ATAD5	1.17519	1.57375	1.69201	4.18726	1.82358	2.00982	1.9721	1.62358	2.05188	1.60651	0.960047	0.560298	0.472711
ATAT1	11.3007	9.12158	7.78771	8.80228	8.08001	8.08224	8.26197	8.43606	7.4962	7.02172	16.2856	16.4028	13.457
ATCAY	0	0	0	0	0.0157485	0	0	0	0	0	0.0234755	0.0221361	0
ATE1	7.12893	6.71221	5.51662	11.6474	6.96844	6.66165	6.40482	5.43451	7.49703	6.27095	7.27178	5.14288	4.34476
ATE1-AS1	0.978265	0.654707	0.513048	0.535669	0.320678	0.178124	0.714251	0.859442	0.450908	0.411172	1.19128	1.52564	1.54725
ATF1	15.303	16.9037	14.745	28.6136	15.9589	18.2248	17.9308	14.7839	17.6521	16.6351	12.0365	8.1896	9.42424
ATF2	16.814	22.1664	20.0883	43.1087	21.4817	21.6826	22.9072	16.6906	21.9524	21.4255	15.1909	10.7928	10.6779
ATF3	82.4466	32.5698	33.8005	42.6689	27.3368	30.0637	34.6868	34.3325	27.8427	23.4292	29.4736	110.394	115.886
ATF4	226.618	199.357	187.143	216.076	178.883	160.235	194.927	262.845	202.161	220.398	264.17	452.262	436.02
ATF5	15.4103	14.9469	19.1052	5.5832	19.1286	14.8085	14.1919	16.0432	13.5111	14.2372	14.5122	25.5177	22.3855
ATF6	12.7549	14.5286	12.9724	28.7759	14.6023	13.3407	13.9779	11.4173	12.5771	13.1578	9.90708	8.08358	8.61126
ATF6B	60.8442	65.269	73.5766	17.8495	62.3931	63.6375	58.1283	64.1433	69.952	74.9268	75.2376	52.4038	51.6919
ATF7	24.2655	25.3283	27.6682	42.9681	28.8929	25.3988	22.6161	16.8297	21.2566	16.1106	16.9286	15.0345	14.5442
ATF7IP	14.6064	17.0818	15.7934	31.4148	17.3132	16.355	18.2146	12.9513	21.0237	18.9146	10.9633	7.65835	7.72203
ATF7IP2	1.96424	4.34494	3.03251	3.89907	2.73608	2.82463	4.67171	4.99927	5.80273	5.56334	1.6637	2.38585	2.19114
ATG10	4.76218	3.16252	2.67687	6.67954	4.09727	3.61632	3.19906	3.6458	3.60489	2.82774	4.39492	5.24406	3.56793
ATG101	49.7574	60.9755	63.8596	11.4696	75.57	79.6998	53.9431	67.6896	58.41	61.4352	50.2347	84.2014	79.0985
ATG12	10.1388	14.9869	13.6256	24.0417	13.5064	12.7142	15.1895	15.5671	16.6455	14.9285	9.5238	11.8509	11.0071
ATG13	19.1491	18.8715	18.5655	17.644	19.6548	18.4439	17.7581	18.0205	18.2532	19.0031	19.9346	19.6051	20.2066
ATG14	13.1108	10.9739	9.41119	11.6257	9.09174	8.73534	10.9985	11.4601	12.4164	12.5959	11.8143	10.8478	11.4722
ATG16L1	18.2927	23.3529	20.0179	25.7191	24.5461	25.3386	22.4585	25.4141	26.9166	33.7169	19.7143	16.1955	13.1112
ATG16L2	10.1419	16.8333	17.0006	0.683827	15.0498	15.3386	18.6916	19.0575	17.7966	18.6029	18.75	25.8565	21.846
ATG2A	9.58419	9.93406	11.1938	0.541144	9.48058	10.8254	8.72696	8.02789	9.32032	10.2146	12.1515	7.71422	6.96831
ATG2B	5.56173	4.93352	4.37363	7.47246	4.8574	4.75603	5.28807	4.25458	6.07487	5.75871	5.3261	3.85303	3.57178
ATG3	29.4031	34.6966	36.4922	65.757	35.4559	32.7131	34.9008	35.1328	31.5098	30.7859	25.5149	33.404	33.873
ATG4A	9.10169	13.0061	10.7317	29.4145	13.3776	12.1278	12.585	10.9301	11.0728	11.3192	7.40511	8.76228	9.28071
ATG4B	19.9616	21.3925	22.1771	1.96864	21.9662	21.7981	21.2498	24.6351	21.7105	22.3012	32.6746	35.6763	30.7142
ATG4C	8.46466	9.71533	9.76968	15.8968	7.84147	9.25652	11.5012	12.5634	11.0015	8.36027	5.98989	6.44494	7.25105
ATG4D	5.72026	8.38303	10.7384	0.127902	10.1535	9.51756	7.99459	9.05882	8.21896	9.56867	11.1276	13.0228	10.6873
ATG5	12.4521	11.8704	9.92656	18.3239	9.54718	10.3016	13.4143	14.1994	12.61	11.6033	13.5972	13.7576	14.8971
ATG7	12.1478	16.9286	16.3026	24.9531	15.9121	15.3582	15.9078	14.1463	15.3231	14.6035	11.7082	16.197	13.8421
ATG9A	19.6199	18.2147	17.652	5.34409	15.9332	18.3068	16.6077	20.0865	17.212	20.2504	28.5372	25.6052	23.8718
ATG9B	0.638897	0.580552	0.537642	0.12044	0.481025	0.779429	0.650593	0.721585	0.822119	0.775201	0.678752	1.31771	0.900687
ATIC	35.549	50.6801	53.2506	108.035	53.4219	52.4838	50.4429	58.7352	54.4573	63.2991	49.0702	37.8195	37.6572
ATL1	7.52914	3.40982	3.97131	7.448	3.26254	3.23746	4.5195	5.59917	3.39833	2.99778	9.51234	7.13249	7.08998
ATL2	30.1711	15.5029	19.1129	30.5036	19.1652	18.6375	18.6414	17.2291	16.8755	15.4997	32.5879	26.6498	28.4156
ATL3	15.8891	18.3918	19.158	31.7492	19.5244	19.0375	18.3306	16.1638	18.5037	17.0837	14.5966	16.0554	18.5518
ATM	12.4337	19.0094	11.9555	18.8007	14.2628	14.3974	19.7059	13.7111	26.0296	21.343	4.74375	4.72821	5.23026
ATMIN	16.5091	15.2065	14.7204	31.8686	14.8515	18.6014	15.4198	13.5306	15.3694	15.3406	19.4485	15.4406	14.5393
ATN1	72.4986	38.3703	50.4541	3.46651	39.042	37.7925	36.6696	43.8625	32.8716	32.5432	111.871	98.8022	93.423
ATOH1	0	0	0	0	0.092029	0	0.0768183	0	0	0	0	0	0
ATOH7	0.179985	0.0516305	0	0	0.0592295	0.0986164	0.0493715	0	0	0.0566831	0.220393	0.587021	0.215536
ATOH8	2.4847	0.956535	0.485152	0.0656054	0.308895	0.346319	0.737439	1.6347	0.664579	0.588502	2.66283	9.69927	11.3999
ATOX1	109.418	88.9749	112.142	13.0957	121.366	115.941	127.727	166.358	116.365	121.881	96.8832	207.054	190.695
ATP10A	4.64833	3.9544	3.60165	1.42278	4.23458	2.95641	3.87555	4.04193	4.1082	4.30829	3.69726	2.52939	2.7292
ATP10B	0.0625066	0.0626451	0.110745	0.0377262	0.175202	0.14573	0.051438	0.0101934	0.0759506	0.00981436	0.0153655	0.014473	0.0251472
ATP10D	7.3915	7.3581	6.5328	15.2804	7.29974	7.27639	7.66551	5.26847	7.44595	6.58793	4.94184	3.17707	3.91197
ATP11A	7.6561	5.20952	4.4783	2.83974	4.17713	3.81097	5.67218	4.33968	5.27787	4.95243	5.03588	3.14447	4.40242
ATP11A-AS1	0.12822	0.0698385	0	0	0.0380125	0.0316334	0.0351717	0.0797528	0	0	0	0.0536292	0.0462246
ATP11AUN	0	0	0	0	0	0.031459	0	0	0	0	0	0	0
ATP11B	10.3921	13.3447	9.83378	18.0503	11.4749	11.2034	13.6262	10.1687	16.3247	14.0457	7.23432	4.82264	5.20409
ATP11C	5.5164	5.9758	4.24528	8.82301	4.54515	5.22094	6.52669	5.41304	7.37408	6.08267	4.16753	3.99239	4.28257
ATP12A	0.0659029	0.0188932	0	0	0	0	0	0.0214855	0	0.0413965	0.113355	0	0.0264173
ATP13A1	24.8162	33.9011	33.1748	3.36763	29.1676	30.1107	29.6177	34.6622	35.8502	38.5184	35.656	24.9012	22.3051
ATP13A2	15.5914	13.2443	14.8524	0.211501	13.2129	14.3702	10.8441	12.0665	12.398	13.3593	32.7155	15.2088	12.9369
ATP13A3	13.2123	16.928	15.5457	35.5528	16.4472	16.5424	16.6768	11.9695	15.9586	15.6428	9.37811	9.17059	8.95394
ATP13A4	1.83567	0.222728	0.210476	0.21282	0.153897	0.238948	0.26457	0.689126	0.226829	0.283338	2.76103	1.48402	1.38941
ATP13A4-AS1	0.118805	0	0.112111	0	0	0.051409	0	0.0671175	0	0	0.0459505	0.175193	0.422903
ATP13A5	0.564744	0.121327	0	0.0244003	0	0.049778	0.0331958	0.474201	0.0840059	0.019012	0.639122	1.12217	0.510419
ATP13A5-AS1	0	0	0	0	0	0	0	0	0	0	0.143331	0	0
ATP1A1	208.421	119.172	144.983	255.243	136.993	138.998	115.185	122.842	120.738	128.266	281.937	173.595	176.441
ATP1A1-AS1	4.83224	3.37359	4.49897	3.99612	4.57631	5.18112	4.75859	5.6461	3.78338	4.52464	7.78974	8.14073	6.94417
ATP1A2	2.21003	0.779638	0.169572	0.123788	0.0289528	0.156547	0.505858	0.315217	0.152418	0.0413748	1.92063	2.60399	2.93037
ATP1A3	1.11341	1.62903	1.94027	0.0286779	1.64028	1.34469	1.54498	1.46274	1.51056	2.01466	0.0698147	0.0988981	0.0285286
ATP1A4	2.76188	2.78383	3.4103	2.663	2.24778	1.96229	1.88008	1.31828	1.49021	1.36013	1.81365	2.88534	0.997465
ATP1B1	88.2336	29.2565	54.5765	124.184	53.1852	31.252	34.4264	37.8156	25.0312	23.7269	114.886	80.8492	83.1913
ATP1B2	1.38843	0.355902	0.211211	0.118841	0.168624	0.241486	0.501129	0.692449	0.374473	0.183731	1.82764	2.50098	2.59263
ATP1B3	29.5009	35.3583	39.7224	72.532	37.18	41.323	39.1172	40.8512	31.6609	31.2112	23.7374	49.8119	58.7117
ATP1B4	0.016871	0	0	0	0.0166855	0	0	0	0	0	0	0	0
ATP23	2.30664	4.63412	3.72376	6.92919	5.51728	5.7371	5.09644	4.81129	5.1882	6.2498	3.94274	4.60242	3.95923
ATP2A1	0.363425	0.566097	0.587928	0.157226	0.513284	0.362997	0.36316	0.534422	0.497925	0.293731	0.764903	0.362493	0.46881
ATP2A1-AS1	1.07765	0.235877	0.994403	0	1.86488	2.35087	1.34413	1.6504	2.72836	1.28812	0.885737	0.390651	0.630942
ATP2A2	36.4324	45.7107	46.4355	75.7692	50.7544	58.7964	40.0429	25.4586	39.9504	43.9322	27.3284	18.4565	20.2906
ATP2A3	41.3773	93.3523	89.4694	3.16847	81.1517	85.1917	78.3432	77.25	109.102	113.095	21.3042	16.5676	20.0666
ATP2B1	13.2607	15.2228	12.1124	24.8492	12.4943	13.6296	16.8491	13.9024	18.4912	16.8927	11.6894	8.61261	7.83182
ATP2B1-AS1	1.63576	2.52614	1.33453	1.00793	1.8089	1.57347	2.69221	2.69127	2.85745	2.30077	1.40893	1.27377	2.00222
ATP2B2	0.237247	0.0837594	0.0942652	0.0213781	0.0526124	0.0364653	0.130516	0.104064	0.00922045	0.0918526	0.0653897	0.123125	0.246153
ATP2B2-IT2	0	0	0	0	0	0	0	0	0	0	0	0	0
ATP2B3	0.0123472	0	0	0	0	0.0101595	0	0.0120841	0.0128591	0	0.0182124	0	0
ATP2B4	26.3361	22.2837	21.0595	37.0594	22.0759	19.4208	24.16	17.1513	22.3514	19.992	18.0318	15.272	18.9188
ATP2C1	33.8566	36.907	37.2075	84.5398	40.5824	37.6968	34.8133	26.7145	29.4104	29.6946	32.5133	20.9733	20.5896
ATP2C2	5.39742	3.7343	2.75585	0.611203	2.77815	3.87968	2.82748	4.43836	3.45935	5.3309	16.4888	7.81234	4.78444
ATP2C2-AS1	0.998104	0.786446	0.507167	0.268781	0.746546	0.547534	0.821352	0.978662	0.964943	0.784432	3.05365	1.32936	0.806594
ATP4A	0.0230267	0.118739	0	0	0.0683033	0.132593	0.0568476	0.0902608	0.1918	0.390759	0.0169652	0.0640796	0.0277363
ATP4B	0	0	0	0	0	0	0	0	0.0634572	0	0.0448159	0	0
ATP5F1A	201.48	205.472	200.241	296.642	194.656	198.621	214.514	230.27	202.459	203.904	258.009	243.206	263.674
ATP5F1B	222.869	299.699	306.8	577.363	300.881	300.224	282.896	307.633	274.39	306.011	223.412	219.312	246.64
ATP5F1C	108.878	145.584	150.485	261.534	158.063	148.427	149.647	169.965	135.548	141.892	118.2	151.434	166.047
ATP5F1D	21.7636	19.3348	19.0474	0.422454	16.731	16.7925	18.5377	33.6226	21.1575	22.8331	41.6058	116.832	108.533
ATP5F1E	589.973	729.341	720.173	375.692	827.987	680.721	742.799	948.004	704.133	730.247	408.117	1020.08	1023.5
ATP5IF1	167.844	150.761	174.911	43.1921	178.261	168.705	156.399	193.426	158.441	141.45	174.396	278.747	253.319
ATP5MC1	57.8722	80.9637	101.886	61.9329	112.383	102.51	85.8361	97.161	78.7329	77.0509	57.7151	112.548	116.911
ATP5MC2	255.09	301.478	345.11	217.459	347.378	324.477	305.399	364.062	290.853	297.127	262.167	518.491	490.357
ATP5MC3	34.9477	40.0621	43.3053	59.0534	48.0944	41.8824	40.389	46.4986	40.8661	41.6662	33.4836	46.5087	54.2296
ATP5MD	144.751	179.646	176.415	233.809	188.921	172.878	175.387	243.161	161.245	165.541	125.604	265.813	285.191
ATP5ME	186.519	202.918	263.815	12.6715	283.648	225.817	238.827	292.78	221.268	236.329	138.996	333.852	369.553
ATP5MF	143.105	149.158	183.361	232.551	199.904	184.581	161.347	198.51	160.754	159.479	117.453	224.215	205.484
ATP5MF-PTCD1	1.02775e-05	2.15495e-05	1.85013e-05	0.00530953	1.30455e-05	1.62478e-05	1.96639e-05	0.257293	7.30652e-05	1.65162e-05	5.80571e-05	0.000242398	0.000362199
ATP5MG	65.8906	69.0655	64.1846	63.1706	65.7715	62.8296	73.0243	91.4682	71.1235	69.5542	64.0927	116.892	129.385
ATP5MGL	0	0.119476	0	0	0	0	0.113926	0.137589	0.143739	0.262793	0.202225	0.195405	0.163762
ATP5MPL	69.9276	73.847	63.3183	86.4974	72.7602	65.9725	79.4444	124.691	79.6732	89.1347	59.4674	150.437	150.378
ATP5PB	47.6083	60.1227	62.2058	116.438	64.072	64.961	60.3079	64.3362	56.399	56.3481	48.6516	61.8582	73.2439
ATP5PD	115.624	157.083	213.713	301.017	213.943	173.303	163.458	176.325	156.774	138.574	110.657	232.937	240.592
ATP5PF	55.7685	59.6294	62.3361	80.5697	59.4315	52.804	61.3991	79.2871	55.8055	63.5968	47.9976	122.788	136.592
ATP5PO	136.564	170.583	137.496	243.89	140.852	139.281	175.719	210.269	145.773	161.778	138.201	265.059	298.915
ATP5S	4.3329	4.09367	3.03732	3.83071	4.26755	4.44692	4.16244	4.68751	4.45087	4.60209	4.74398	4.77152	4.61227
ATP6AP1	77.112	99.6332	114.006	46.8407	112.959	117.196	85.3778	87.3377	86.0367	96.1273	104.262	95.4213	80.8489
ATP6AP1L	2.12058	1.59808	2.28392	3.07737	2.40623	2.13698	1.6056	1.37723	1.68555	1.79423	2.4411	3.29083	2.73179
ATP6AP2	86.0561	110.541	105.856	222.862	106.674	118.021	105.033	104.639	100.164	95.9146	91.4809	96.1788	101.339
ATP6V0A1	17.0308	13.5895	16.8574	23.9261	16.6	15.6415	12.0326	11.5296	12.0774	11.321	20.2085	22.2532	21.1561
ATP6V0A2	5.23355	7.97227	7.37305	10.5624	7.21431	7.536	7.32755	6.0111	7.36828	7.16807	3.99307	3.93915	3.85908
ATP6V0A4	8.01544	1.33697	1.27603	1.29996	1.45816	0.948512	1.20494	3.19569	2.09396	2.73115	7.24413	1.2958	2.04435
ATP6V0B	52.0712	64.2853	61.0893	22.8337	62.9474	75.0388	60.7887	68.2027	58.8043	62.6821	53.306	89.7296	89.2355
ATP6V0C	100.563	87.5973	110.222	2.0292	119.206	94.0328	81.5442	92.2286	87.2859	97.3002	123.481	186.452	193.808
ATP6V0CP3	0.205592	0	0	0	0	0	0	0	0	0	0	0	0.240674
ATP6V0D1	47.0808	41.2917	42.1918	8.30125	44.2154	41.0364	37.6408	49.1571	39.5549	44.5159	58.6114	58.2676	61.5149
ATP6V0D2	0.0718621	0.154473	0.17264	0.348986	0.213048	0.177287	0.177411	0.211597	0.0747982	0	0.0528936	0.250374	0.215959
ATP6V0E1	194.775	248.812	249.68	385.067	247.967	231.921	248.301	294.792	243.684	256.417	173.337	294.463	329.67
ATP6V0E2	13.459	11.3032	12.9626	1.32096	10.9163	12.9957	10.4236	13.142	12.4203	13.7596	33.1939	27.1847	19.7303
ATP6V0E2-AS1	1.08309	0.909472	1.01678	0.458455	0.910488	0.622449	1.07172	1.47342	1.35891	1.39028	1.43656	1.31859	1.7243
ATP6V1A	21.8103	29.4757	30.5082	59.6555	32.6586	30.5317	29.3842	21.1184	26.4754	24.5575	16.4896	13.2482	14.3633
ATP6V1B1	22.9513	1.24107	2.6378	0.219431	1.02449	1.66825	1.03898	4.03182	0.516151	0.978991	35.9186	23.7176	25.6549
ATP6V1B1-AS1	0	0	0	0	0.107963	0	0.112492	0	0.113858	0.129729	0.199709	0	0.130213
ATP6V1B2	47.4472	66.4028	67.5516	141.318	69.3877	60.5806	65.2328	53.8726	56.0674	57.1371	27.5753	33.1406	38.1411
ATP6V1C1	16.0553	33.5425	35.7434	84.1848	38.9072	39.1245	34.1404	24.402	29.1184	30.9417	11.5692	11.8857	11.2257
ATP6V1C2	2.26632	2.42875	1.70569	4.12479	1.78089	1.82632	3.09518	2.48148	2.70764	3.2674	2.73837	2.39143	1.69674
ATP6V1D	36.8036	38.4801	40.1422	72.5852	38.4775	37.6187	40.3956	48.6404	38.0915	41.681	40.4496	50.2802	58.0055
ATP6V1E1	68.3958	74.8769	77.4679	138.304	79.1392	69.0174	79.1387	90.2277	72.5818	73.6926	69.3969	106.792	116.425
ATP6V1E2	2.49822	2.05196	1.79225	2.49335	1.5697	1.91338	1.49517	1.84366	2.00831	1.4481	2.6704	3.56992	3.33333
ATP6V1F	111.743	117.147	142.285	13.2215	143.899	129.436	129.285	146.212	117.075	118.067	93.4717	164.175	175.558
ATP6V1G1	95.6091	123.714	111.328	117.356	114.789	113.764	123.935	152.524	137.881	154.938	94.4006	111.377	110.411
ATP6V1G2	1.23804	2.46048	2.61894	3.02518	2.18515	2.49904	1.81846	2.43626	2.70865	2.34604	1.25976	1.24333	0.753285
ATP6V1G2-DDX39B	8.78354e-05	0.00025252	2.56789	1.75648e-08	0.0984371	0.891922	0.312886	0.000401674	1.70072	5.46566e-07	0.985302	9.23934e-05	0.510661
ATP6V1G3	0	0	0	0	0	0.162666	0	0.198832	0	0	0	0	0
ATP6V1H	23.546	29.9683	33.5069	71.0888	34.4952	32.5468	25.509	32.2473	26.9431	33.2011	30.4088	32.187	29.9528
ATP7A	4.87056	4.33336	3.79847	5.97275	3.71961	3.66369	3.75882	3.0754	4.20172	4.04662	5.19535	3.68578	3.09411
ATP7B	2.99743	1.92734	1.67931	1.65625	1.80567	2.22465	2.03956	1.74934	1.88191	2.38253	5.29449	2.53933	1.87449
ATP8A1	7.59746	14.4609	9.02756	17.5595	10.3824	13.1799	15.5865	11.2793	17.5782	16.5569	2.10097	3.09403	3.45022
ATP8A2	3.11868	0.179883	0.283461	0.131388	0.27396	0.193007	0.310414	0.336252	0.235566	0.292274	6.2101	1.53552	1.2342
ATP8B1	10.2167	6.69383	6.57865	12.2149	7.01808	7.59969	6.30564	4.28015	5.7096	5.49379	12.5551	6.39984	6.14745
ATP8B2	23.364	25.3842	20.5729	9.69129	19.2455	18.0762	22.8367	21.5425	26.4776	25.0537	12.2592	9.93101	11.4428
ATP8B3	0.51111	0.668645	0.4497	0.25843	0.565657	0.417652	0.669287	0.36574	0.375058	0.512221	0.366734	0.318511	0.343081
ATP8B4	2.24848	1.90599	1.3231	2.40911	1.41266	1.17095	1.99696	2.3407	1.5253	1.14608	0.952589	1.90623	2.49001
ATP8B5P	0.0336623	0	0.0323641	0.0408478	0.0332691	0.0516642	0.0239933	0.127684	0.105119	0	0	0.0468999	0.161916
ATP9A	16.5728	18.5975	27.7563	45.164	30.847	30.1497	15.9523	10.0653	15.2471	18.7588	18.7714	9.20664	9.55834
ATP9B	8.30469	6.00214	4.84903	2.50348	4.87223	5.46299	5.51389	5.35918	6.15327	5.9944	7.96002	6.07157	5.59785
ATPAF1	17.9555	18.3892	18.4513	48.4261	19.1778	23.2001	19.2436	18.2184	19.7519	19.3368	24.0818	28.1283	31.5739
ATPAF2	7.54345	8.60485	10.2323	4.56699	9.87249	9.56431	10.2981	9.09316	9.97651	9.61235	10.0974	7.7636	8.33518
ATR	6.01621	8.08978	6.97516	19.333	8.10434	8.20982	8.31105	4.87927	7.47291	7.68759	4.55617	3.47064	4.017
ATRAID	98.3639	100.41	99.0647	159.497	102.193	96.8566	98.3767	126.046	95.091	103.25	95.675	161.724	179.637
ATRIP	5.54525	6.5296	8.7896	12.2818	7.47401	8.63093	6.99504	6.81218	7.28521	7.0935	9.08136	9.10005	7.8027
ATRN	18.1133	13.0359	10.1444	15.4739	9.78982	10.7534	11.9385	9.81845	9.58694	9.0126	14.8343	10.3125	10.8868
ATRNL1	2.24133	2.02553	2.16166	2.79046	1.88027	1.00259	2.09024	1.4951	1.35211	1.80154	2.9294	1.99564	1.71799
ATRX	10.1538	11.8467	10.6328	21.3421	12.4761	11.3233	12.1496	8.21311	13.45	11.0217	7.94083	6.28854	5.51963
ATXN1	11.5445	11.6011	10.2264	13.3052	10.6831	9.48752	11.1009	9.25005	11.3843	11.1259	9.15658	6.58276	6.70545
ATXN10	32.4313	31.9743	23.9023	54.3435	25.7053	36.7175	34.335	36.5161	32.0946	33.42	44.403	42.2445	42.7477
ATXN1L	13.9638	9.96323	9.35747	12.2642	10.7137	10.0859	10.103	6.8263	10.7387	10.6723	11.5938	6.40603	6.95147
ATXN2	10.1643	10.5412	11.8911	16.0213	13.1864	11.5756	9.53802	8.48051	9.86172	10.3319	10.5811	7.44737	6.81767
ATXN2-AS	0	0.841429	0.583416	0	1.26099	0.527254	0	0.328197	0.667425	0	0.697983	0.466054	1.4849
ATXN2L	43.7077	53.7607	60.2143	26.9532	52.0838	50.3763	48.355	46.8977	51.2661	54.9717	43.1908	37.6969	34.4645
ATXN3	4.53785	3.86264	3.33407	4.12002	3.24266	3.20993	3.68906	3.92733	4.82333	4.03973	4.14974	3.99278	4.40464
ATXN3L	0	0	0	0	0	0	0	0	0	0	0	0	0
ATXN7	13.2204	13.3714	10.6618	17.1207	12.8751	11.5912	14.1083	9.65739	15.5494	14.0238	7.54679	5.90686	6.1975
ATXN7L1	6.46286	5.48475	4.12074	4.76778	5.40767	3.80415	5.34066	3.76786	6.57428	6.2786	3.56323	2.47073	3.22707
ATXN7L2	2.5733	3.04756	3.91656	0.286049	3.27157	3.12963	3.02974	3.2524	3.33819	3.90399	4.91811	5.5122	3.65101
ATXN7L3	24.938	30.6357	41.3115	13.183	43.1438	38.3451	27.4049	24.4421	31.6037	32.305	28.1863	21.8942	19.7865
ATXN7L3B	57.6138	92.9789	87.504	173.75	105.242	98.332	84.2997	72.3344	96.5118	111.788	49.4027	36.6034	33.5398
ATXN8OS	0	0	0	0	0	0	0	0	0	0	0	0	0
AUH	14.1315	8.98602	9.44465	15.311	10.1689	8.24876	8.7897	9.95269	9.24815	8.32574	17.9552	15.4654	15.3069
AUNIP	0.743737	1.1305	1.53015	2.14158	1.25967	1.76886	0.662802	1.21026	1.06879	0.902238	1.29169	0.466397	0.334998
AUP1	56.2422	77.1407	81.2256	35.3954	80.854	78.7666	69.3452	82.8554	75.2093	78.8296	58.6452	94.0335	93.6931
AURKA	3.68956	12.1741	13.2018	35.1363	18.2929	17.263	12.8983	10.7919	12.3836	11.9537	2.67551	1.17065	1.05551
AURKAIP1	40.8436	47.1917	48.9314	0.713318	49.7346	48.3537	41.5964	69.2154	45.8977	53.7185	77.9117	160.73	145.871
AURKAPS1	0.532413	0.610893	0.565567	2.16603	0.642446	0.972409	0.730228	0.349358	1.04617	0.670664	0.173863	0.413401	0.425107
AURKB	3.32282	9.67478	11.0785	7.1255	11.0381	12.107	9.98212	9.26095	12.7068	10.2956	3.37869	0.471988	1.12453
AURKC	0.708444	0.762364	0.673098	1.41466	1.30996	1.52771	0.874377	1.48726	1.01167	0.753165	3.57452	1.98776	2.00613
AUTS2	14.6162	3.57458	4.95944	2.14939	3.62863	3.35532	4.88865	5.41867	5.48967	3.945	22.9839	16.9361	12.5988
AVEN	7.54808	9.61553	9.2613	13.5656	10.3271	7.62022	8.36355	10.5301	7.23375	6.85042	5.85152	12.2113	10.9616
AVIL	3.3306	6.36998	5.77142	8.20684	7.463	6.27793	5.03885	5.1163	5.11436	5.575	3.06623	3.43908	3.70814
AVL9	11.038	13.0275	14.8689	33.66	16.3513	16.794	14.228	8.90809	13.4177	12.3478	9.35202	5.73358	6.34315
AVP	0	0	0	0	0	0	0	0	0	0	0	0	0
AVPI1	12.1316	5.9099	6.17136	2.11885	7.23674	4.92974	4.11406	6.69819	3.88243	4.15813	8.95762	19.5824	21.1311
AVPR1A	1.67896	0.690914	0.505268	0.461127	0.338164	0.248185	0.967987	0.855796	0.607317	0.615626	0.689545	0.670395	0.982924
AVPR1B	0.0171749	0	0	0.0207636	0.0169859	0	0.0282673	0.0336376	0.0357695	0.0161865	0	0.0238803	0
AVPR2	1.58804	0.960706	0.62716	0	0.550045	0.64206	0.885737	1.39112	1.07897	0.644984	1.47479	4.92993	5.10016
AWAT1	0	0	0	0	0	0	0	0.0652658	0	0	0	0	0
AWAT2	0.081287	0	0.0390158	0	0	0	0	0.0399142	0	0.0383567	0	0.226701	0
AXDND1	0.0487608	0.0209532	0.0704665	0.118094	0.0241043	0.0369578	0.0401263	0.0238944	0.0253822	0	0.0499701	0.0678581	0
AXIN1	11.7406	11.6938	12.0596	1.52553	11.1465	11.8381	10.2609	12.4085	12.9061	13.5404	18.6848	16.8711	14.6393
AXIN2	5.77924	4.9004	3.54391	3.95786	3.19823	4.95915	4.86611	3.88005	3.78604	2.81382	5.19	4.97686	5.18957
AXL	21.0534	13.6409	17.7596	15.3637	15.5511	12.4963	12.0773	11.2427	9.82677	8.64055	14.048	19.2179	22.8456
AZGP1	604.895	310.685	227.391	119.219	216.543	324.288	222.02	336.236	206.319	318.654	972.798	1722.94	1268.95
AZGP1P1	1.38953	5.98372	2.95481	2.80771	2.90238	4.02854	4.64122	3.22693	2.63447	4.63938	0.539589	0.572798	0.780389
AZI2	19.3584	22.3164	21.6982	45.6323	23.9181	20.8038	23.5843	20.8304	23.1074	20.962	17.1709	21.7409	25.3234
AZIN1	38.7369	61.0202	68.3043	174.07	74.1101	72.9375	58.9522	43.8184	57.2164	59.5202	30.8227	28.3212	28.9007
AZIN1-AS1	1.63748	2.05525	2.8221	2.05095	3.08866	1.87008	1.63478	1.62702	1.41686	0.682277	1.58935	0.192544	1.29173
AZIN2	8.11085	10.4185	11.3159	5.00987	9.1736	6.6645	8.70191	8.61655	9.58765	13.1789	8.00969	8.50163	7.13731
AZU1	0.341514	0	0	0	0.224271	0.373755	0.281043	0.112798	0	0	0	0.800945	0
B2M	1934.88	2647.46	2746.06	4212.4	2644.44	2230.24	2629.61	2942.73	2668.4	2504.14	807.173	1797.98	2037.61
B3GALNT1	7.88623	13.1067	11.851	28.5991	13.7564	13.8819	12.1718	9.47263	10.1083	11.3611	9.71257	6.50911	7.85288
B3GALNT2	7.47273	7.7208	6.75913	13.1751	7.13824	8.84886	7.22504	6.4675	7.82997	7.46027	8.4097	6.03633	6.91534
B3GALT1	0.238272	0	0.0762588	0	0	0	0	0	0.0826614	0.0374755	0.262992	0.0553698	0.0954164
B3GALT2	0.207931	0.516254	0.311702	0.251715	0.388341	0.15204	0.228148	0.181125	0.336768	0.348501	0.119152	0.160734	0.306113
B3GALT4	9.12047	11.2685	13.7062	0.258512	12.6722	12.5533	10.2546	12.5167	11.4753	14.2223	9.23801	15.1813	13.4132
B3GALT5	0.359316	0.479581	0.314121	0.604103	0.347714	0.337541	0.456901	0.160229	0.247528	0.308127	0.153207	0.0909876	0
B3GALT5-AS1	0.48395	0.703302	0.65952	0.42286	0.125139	0.156276	0.227575	0.393093	0.1978	0.326763	0.389993	0.0967361	0.238024
B3GALT6	9.74025	5.79682	7.12292	1.23546	6.33964	6.33489	6.5357	9.08278	6.77018	8.16893	16.9712	22.0369	21.1673
B3GAT1	2.35172	0.880535	0.762507	0	0.575265	0.689714	0.589126	1.14056	1.18989	0.970464	4.36753	4.30695	2.43975
B3GAT2	0	0.0397905	0	0	0	0	0.0791899	0	0	0	0	0	0
B3GAT3	12.6993	13.182	13.2805	0.134336	14.5485	11.6981	12.2331	17.8334	16.7415	15.7229	17.531	35.4321	27.8444
B3GLCT	3.48032	3.28811	2.89317	5.20952	2.43393	3.24285	3.03809	3.18299	3.1034	2.93606	4.02449	3.42299	2.82734
B3GNT10	1.76135	2.63433	2.07224	4.01504	2.0582	2.40857	2.07065	1.65877	2.09588	2.54471	1.88758	1.84601	1.54302
B3GNT2	30.7047	29.3792	30.6358	52.943	32.3171	32.6081	30.0088	24.0111	30.9175	28.1026	23.338	17.4097	17.8211
B3GNT3	3.91707	0.848479	0.890162	0.299223	0.548754	0.634172	1.34522	2.20851	0.963214	1.04728	4.36043	2.23376	2.52317
B3GNT4	0.406584	0.338023	0.515201	0.165914	0.558849	0.526637	0.365626	0.52535	0.75197	0.349466	0.892704	1.04755	1.4632
B3GNT5	5.8828	2.38392	2.7893	3.18912	3.13248	2.02325	3.10866	2.75601	1.98722	2.18834	3.50886	4.04998	4.03097
B3GNT6	0.0663864	0.0285378	0	0	0	0.0272982	0.0273155	0.0651362	0	0	0	0	0.0399179
B3GNT7	2.23508	1.02835	1.58843	0.191291	1.36171	1.11431	1.54204	2.32291	1.55144	1.34089	2.02937	2.04177	2.1213
B3GNT8	2.39158	0.806735	0.899075	0	0.833771	0.963822	0.964753	1.52088	0.975936	1.06251	4.82821	5.56252	4.55806
B3GNT9	8.52421	3.6682	3.75202	0.848782	3.73621	4.03425	4.05025	5.86652	4.02175	3.6316	11.4932	8.4872	10.2838
B3GNTL1	2.23472	4.1276	3.94921	1.11338	3.89352	3.62544	3.35655	3.24727	3.17696	3.17243	3.33656	4.71851	3.25041
B4GALNT1	0.790277	1.03973	1.51932	1.24344	1.70587	2.43475	1.13791	0.711751	1.2714	1.04086	1.8792	0.729063	0.441546
B4GALNT2	0.0978819	0	0.0468951	0	0	0	0	0	0	0	0	0.068222	0
B4GALNT3	5.83165	4.39583	6.33276	2.40186	5.55319	6.1536	5.11369	2.88112	4.0312	3.24483	9.9307	3.35914	2.4179
B4GALNT4	5.51717	3.39282	5.4535	0.374307	4.46743	5.02743	3.81613	3.2396	2.42646	2.71293	20.0778	8.07452	5.44186
B4GALT1	65.9937	36.6622	38.6186	38.6503	39.2143	35.2579	38.9682	36.9517	40.9292	42.6875	62.5577	50.7221	52.7465
B4GALT1-AS1	1.56271	0.384556	0.453139	0.169205	0	0.457651	0.784657	0.918863	0.463436	0.317009	1.14259	1.56914	3.97515
B4GALT2	21.2827	17.3455	19.7291	2.37564	14.8265	19.2575	16.9302	19.4883	11.9539	12.2932	36.9264	32.2899	35.5688
B4GALT3	20.4931	25.8703	24.8473	11.307	26.0062	23.604	24.1867	24.7845	23.332	26.7942	21.2213	22.4759	21.4251
B4GALT4	13.4689	21.6101	18.4218	38.2043	17.61	17.4562	21.4315	15.6973	15.4947	15.3632	9.02533	12.343	11.2338
B4GALT4-AS1	0	0	0	0	0	8.90346e-68	0	0	0	0	0	0	0
B4GALT5	20.545	19.4814	19.6614	32.8828	21.2281	22.7706	17.7053	12.2345	15.6335	16.9561	18.343	15.2176	17.1362
B4GALT6	1.21889	1.30556	1.42059	3.00887	1.27455	1.66347	1.18168	1.03587	1.23451	1.03947	1.20616	0.626795	1.04688
B4GALT7	13.9716	15.8788	16.9346	0.25126	17.4641	15.0452	13.5341	19.5186	13.7323	16.6505	21.2632	28.9394	24.7903
B4GAT1	16.5301	14.1442	15.2213	7.78394	14.4296	15.897	12.6043	12.4132	11.6719	12.9548	23.3684	24.8047	24.5761
B9D1	10.7153	6.79704	6.6672	0.877038	6.44855	6.16366	6.3403	9.50737	3.91441	5.64313	14.2672	19.3682	16.201
B9D2	6.62337	5.28796	6.00237	0.119923	7.48884	6.23844	5.37041	7.12757	6.37759	6.54807	5.63747	11.7632	11.9438
BAALC	1.28978	0.806365	0.818084	1.13713	0.753376	0.626848	1.35086	2.44354	1.12908	1.03904	0.604425	1.51028	2.51933
BAALC-AS1	0.638375	0.551354	0	0.19933	0.15691	0	0	0.318052	0.16562	0.151663	0.581894	0.22586	0.37634
BAALC-AS2	0	0	0	0	0.25751	0	0	0.311784	0	0	0	0	0.354163
BAAT	0.0487249	0	0	0	0	0.0200366	0.040097	0.0238748	0	0.0229664	0.035895	0	0
BABAM1	44.5461	51.4562	56.6848	12.5553	64.8991	59.3777	51.3042	63.2541	49.8609	55.9959	50.7905	69.4728	67.8159
BABAM2	30.4092	33.8845	35.8522	81.0113	35.4327	32.2486	32.9038	41.2809	29.8842	31.2062	30.311	33.9701	34.6898
BACE1	12.8607	6.72959	6.33449	10.4017	6.58131	5.18111	6.5426	7.07924	5.95246	5.80164	13.8583	9.65259	10.7957
BACE1-AS	3.04053	2.50939	3.35847	3.11738	2.34217	2.92841	3.26368	2.10055	2.74558	3.51194	4.82994	4.10189	2.66102
BACE2	8.59891	6.3114	5.51978	6.15819	5.50349	6.69716	7.04355	6.26807	5.48024	4.78099	7.67466	10.977	9.98883
BACH1	10.3303	11.128	8.65713	16.25	10.4334	9.17763	12.0379	8.63917	10.8246	9.78924	7.34178	4.7166	5.35905
BACH1-IT2	0.275377	0	0	0	0.135495	0	0	0.13683	0	0.130679	0	0	0.162894
BACH1-IT3	0	0	0	0	0	0	0	0	0	0	0	0	0
BACH2	2.28468	3.00362	1.80789	1.19384	2.32048	2.48167	3.96595	3.14627	6.21865	4.94058	1.33895	1.30254	1.14223
BAD	37.2305	39.1025	45.6228	0.651529	43.4457	46.2763	40.804	55.1616	35.7609	39.329	55.9799	108.411	106.687
BAG1	10.9156	6.83206	8.07043	8.16902	6.69668	6.34977	6.62883	9.54032	7.46759	6.72099	17.8691	28.4086	27.0141
BAG2	6.63575	6.79744	6.81387	11.1512	7.09875	6.39438	7.75632	9.42406	7.91749	6.06352	3.38932	7.48657	7.30887
BAG3	24.0133	17.5385	19.5218	6.97457	16.5259	17.0202	16.2198	16.4695	16.5844	16.6093	35.0918	31.1649	32.2379
BAG4	6.21615	10.4842	12.7037	25.0956	14.2254	11.7013	10.108	8.74129	10.0343	10.8299	6.33272	4.00009	5.63862
BAG5	15.7712	12.5619	10.3207	17.111	12.4046	11.4916	12.5598	11.6912	15.2276	15.4239	13.6382	12.0762	11.732
BAG6	61.9769	64.1059	69.5503	23.3375	60.392	63.4398	53.8398	56.6634	61.5276	67.4178	74.8206	63.8782	65.2796
BAGE	0	0	4.82363e-32	0	0.106893	0	4.26827e-11	0	0	0	0	0	0
BAGE2	5.6644e-05	0.359253	0.889862	2.0322	0.550104	0.572314	0.146159	0.547291	0.569754	0.819021	0	0	0
BAGE4	0.0492273	7.53895e-06	2.12114e-06	0.000573054	8.0869e-07	7.7909e-07	0.107088	1.27774e-07	0.055135	0.0548149	0	0	0
BAGE5	0.0518734	7.8354e-06	2.17145e-06	0.000508991	8.23657e-07	7.94702e-07	0.108231	1.29066e-07	0.0607553	0.0553257	0	0	0
BAHCC1	4.85533	1.41797	1.55306	0.054065	0.872082	0.866723	1.93631	1.8704	1.24485	1.16092	7.27861	4.85487	4.37457
BAHD1	14.1664	17.8613	25.5862	11.5154	25.3832	22.1547	16.1401	14.6512	18.3189	16.5471	18.7996	17.9309	18.3267
BAIAP2	14.5409	17.1464	18.327	4.6103	17.1561	21.2016	12.871	14.628	13.8085	17.0917	22.214	27.2421	22.0194
BAIAP2-AS1	12.8071	8.27335	13.2013	2.40811	12.2139	10.5515	6.97606	6.22688	8.31364	7.66264	18.259	12.5252	10.3949
BAIAP2L1	7.61966	3.06358	5.9055	8.35948	5.59558	4.6186	3.48355	4.32258	3.22447	3.00353	12.082	9.88822	9.34022
BAIAP2L2	0.321548	0.587605	0.617403	0	0.357419	0.561845	0.52922	0.986752	0.920291	0.606896	1.03511	1.34507	1.44849
BAIAP3	2.93443	2.06753	2.2047	0.0434181	2.58013	2.00233	1.75632	2.08883	2.14494	1.87179	4.50847	7.65756	6.24087
BAK1	13.1325	16.9227	19.6875	3.47692	18.0891	18.7606	16.9687	17.6675	18.6047	21.1598	11.7406	10.2204	9.98492
BAMBI	34.4576	2.13334	3.41352	0.881218	1.27547	3.18501	3.48605	7.41701	3.33255	3.2686	70.2234	45.8063	35.9286
BANCR	0	0	0	0	0	0	0.147015	0	0	0	0	0	0
BANF1	79.3421	92.6621	112.646	62.2945	124.685	110.987	90.2494	116.2	95.0573	103.878	87.6805	137.547	127.028
BANF2	0	0	0	0	0	0	0	0	0	0	0	0	0
BANK1	8.0693	24.3082	9.95976	9.81503	11.2353	18.9583	29.6496	21.404	43.6026	34.4503	0.662295	0.797511	0.787829
BANP	10.4858	8.5199	9.02756	1.44619	8.48407	8.08498	9.05776	9.54587	9.56061	10.7196	14.9878	12.4317	13.2382
BAP1	26.054	22.0493	25.3051	5.15749	22.771	21.7778	22.2581	23.3222	24.1849	24.7073	34.6685	33.2067	30.4565
BARD1	2.63892	5.03406	4.74611	9.99233	4.90153	5.07351	5.02722	4.62267	5.84601	5.50804	2.89221	1.32542	1.67971
BARHL1	0	0	0	0	0	0	0	0	0.0478271	0	0.0338035	0	0
BARHL2	0	0	0	0	0	0	0.0502817	0	0.0635587	0	0	0	0
BARX1	0.247178	0.21273	0.236176	0	0.427009	0.10157	0.355966	0.547576	0.321395	0.408725	0.226972	0.863946	0.665813
BARX1-AS1	0	0	0	0	0	0	0	0	0	0	0	0	0
BARX2	42.0657	3.92973	9.32869	3.54621	4.85858	8.08812	8.17919	14.905	6.05876	10.4753	26.8689	61.8112	62.9752
BASP1	34.8236	40.9116	38.2164	17.0887	36.2814	35.5866	49.0501	59.6275	63.5708	51.2663	12.8911	31.921	49.3791
BASP1-AS1	0.124254	0.0640768	0.047878	0	0.0491388	0.102207	0.122701	0.0974322	0.0796564	0.0702929	0.0366131	0	0.0299248
BASP1P1	0	0	0	0	0	0	0	0	0	0	0	0	0
BATF	24.0274	42.2852	41.2641	1.08881	38.5476	32.1185	44.8065	50.2144	53.0204	52.0102	17.2636	24.8038	22.0001
BATF2	9.18835	12.2501	18.5451	4.51542	15.9673	15.539	9.71701	10.959	10.1043	11.3818	2.37224	2.24721	2.68413
BATF3	1.87289	2.86994	2.36408	0	2.05069	1.87934	2.91127	3.60414	2.70307	3.15387	0.914305	3.94838	3.95981
BAX	49.1713	64.0697	71.4842	4.64195	66.3495	57.8635	58.9337	89.0928	70.2703	70.4245	46.6752	76.6552	73.149
BAZ1A	12.6197	15.3124	13.2503	29.286	15.1566	14.5485	17.3327	14.9345	19.1366	17.6751	9.81604	9.74804	9.63759
BAZ1B	20.6481	21.8252	23.4069	47.1942	25.6173	25.8636	21.8359	16.8774	23.6147	22.7118	16.0579	11.7921	12.2281
BAZ2A	27.2438	34.53	32.3182	31.2826	35.6812	32.5075	30.7921	20.5459	31.0225	34.374	21.9305	14.3765	12.6135
BAZ2B	9.24591	6.66515	5.24115	10.3452	5.6062	5.12306	6.48684	5.33796	6.18865	5.42523	8.27569	6.91364	6.52862
BBC3	5.14153	8.07565	11.229	0.423435	9.09003	5.82098	6.26576	8.20143	7.2472	8.25245	15.6983	12.9506	10.6033
BBIP1	6.27294	7.58495	6.66325	8.74058	5.71097	5.47757	8.01869	8.39761	7.53745	6.61428	4.74446	6.3598	6.98242
BBOF1	6.29587	2.4994	2.46612	5.84997	2.92755	2.63312	3.68816	3.60965	2.88851	2.94319	9.53006	7.68755	5.31186
BBOX1	25.7423	1.64167	6.38177	1.4163	2.34507	2.10489	4.94165	6.67916	1.21099	3.99909	18.0078	29.1666	41.3387
BBOX1-AS1	0	0	0.270402	0	0	0	0.734848	0.30172	0	0	0	0.428493	0
BBS1	17.9493	14.2306	17.2924	6.71281	16.3461	15.2669	11.6158	11.3933	11.4161	13.5848	25.3845	15.7693	16.0574
BBS10	11.7734	17.27	14.5852	33.872	15.6194	14.7436	16.4612	11.6044	15.424	16.4445	8.13532	5.47107	5.75532
BBS12	2.29032	2.58098	2.94133	5.36317	3.24555	2.57469	3.01561	2.1453	2.56996	2.3755	3.84287	2.26684	3.12539
BBS2	25.7315	18.646	17.7843	28.4945	16.7413	17.3022	18.9255	19.1749	16.9505	17.7108	34.5928	23.5851	23.0603
BBS4	12.3016	15.7676	16.4434	42.0085	18.8344	17.2121	16.3904	15.0078	13.5917	13.364	14.3566	15.6576	13.5946
BBS5	5.4515	4.75332	4.87132	3.14327	4.35305	4.7428	3.68815	4.49642	3.73824	4.07777	9.98083	9.4489	7.00494
BBS7	5.73745	5.13186	4.35095	8.22378	5.16732	4.51882	5.23902	4.34621	4.44531	4.24497	4.45468	5.36508	5.00224
BBS9	5.3761	6.02958	5.38552	14.6184	5.59298	6.15201	6.29275	5.03159	5.56277	3.9255	5.38609	5.85812	5.2734
BBX	12.9496	13.8987	14.8164	30.2568	15.8949	15.5754	14.683	9.51356	14.5954	13.0331	10.3187	6.32593	6.89454
BCAM	69.4954	37.7291	61.8528	1.82713	50.1553	56.41	33.68	57.3836	40.2973	56.1988	157.298	154.358	127.413
BCAN	0.485156	0.0610124	0.112452	0	0.0577512	0.0389298	0.0721178	0.0859441	0.0912304	0	0.62759	0.772105	0.654021
BCAP29	9.25935	17.0463	12.2155	25.4664	12.6685	16.485	14.1621	12.231	12.2989	10.8268	9.10336	8.57697	10.3781
BCAP31	112.523	106.054	124.919	117.327	119.093	127.046	99.8159	133.046	102.952	117.189	140.883	200.627	195.326
BCAR1	14.4932	7.60887	9.55927	0.0257333	6.77955	7.95075	8.1595	11.8311	6.57324	7.78038	28.6435	21.6316	22.9089
BCAR3	12.555	10.9263	9.15557	6.65166	8.60348	10.954	11.304	10.9492	13.8542	11.1489	23.6481	15.3231	15.8279
BCAR4	0.182059	0	0.524	0.649575	0.0709213	0.133922	0.179814	0	0	0	0	0	0
BCAS1	5.71399	16.9556	10.205	12.8121	11.4854	15.5084	10.4647	11.5956	9.51153	15.7185	9.01068	7.48715	5.07707
BCAS2	32.8785	29.1801	34.7246	58.8672	34.6575	34.273	31.8243	36.9829	31.7064	30.949	29.9274	44.9127	43.6237
BCAS3	9.91275	12.1787	13.5809	24.7066	14.9295	14.2943	12.4053	8.62078	9.8952	10.1008	9.79177	9.12536	8.1489
BCAS4	14.0821	36.8047	34.1027	2.71212	37.514	54.9304	36.2368	37.2675	42.055	44.2144	10.8549	8.61841	6.44584
BCAT1	3.29608	3.73856	3.76852	6.06777	3.87037	2.90315	4.02363	4.67204	3.41445	2.55187	1.4528	2.75869	4.08582
BCAT2	13.9765	17.0021	26.6615	0.822232	22.4574	23.9647	16.3596	21.9587	18.478	19.1367	22.4233	24.9153	23.3483
BCCIP	33.8611	54.7739	66.7258	121.412	64.7721	60.6987	53.0647	56.7373	52.7431	56.3352	35.5387	59.783	60.2685
BCDIN3D	5.19275	6.61517	5.74237	7.72878	6.61774	7.04176	5.78777	8.07365	7.21142	8.31983	5.11582	4.73695	5.01317
BCDIN3D-AS1	1.25295	1.78062	2.18239	5.79238	2.40598	2.60901	2.16866	1.33906	1.8573	1.61454	0.586474	0.450175	0.165547
BCHE	1.1746	0.387465	0.630955	0.209637	0.273137	0.0919541	0.546931	0.994735	0.251819	0.162949	0.570926	2.07858	3.17793
BCKDHA	31.4806	29.7459	35.1843	1.64317	33.7073	33.2332	27.3063	28.789	26.6219	31.3768	42.4721	36.6944	36.6794
BCKDHB	13.2573	7.89023	8.09015	11.9804	6.05228	10.3909	8.29405	8.91026	9.24864	7.84072	16.3812	10.0296	9.94674
BCKDK	22.9128	24.0758	31.9601	5.86564	32.7718	29.132	20.6821	25.7008	22.6131	22.5597	32.8361	29.1384	30.4017
BCL10	9.00681	8.71954	10.2921	11.1652	7.09311	8.8656	9.82576	9.26226	10.6492	9.84357	7.98352	6.88853	8.28773
BCL11A	3.37181	3.11766	1.64053	0.56566	2.00931	3.01848	3.91596	4.66559	7.29659	5.54005	3.54699	3.09145	3.46282
BCL11B	4.13997	7.85244	7.20066	5.8032	6.25537	5.51074	8.21165	7.10977	11.6595	10.5292	0.527281	0.726506	0.69192
BCL2	15.0372	12.3329	10.8248	12.3117	12.8109	11.8566	12.1264	9.11765	16.0306	13.7969	17.1445	11.884	10.7206
BCL2A1	9.7993	27.211	17.4397	28.5331	25.0958	25.2362	34.7997	38.6366	36.7377	34.7064	1.04766	5.16962	6.4399
BCL2L1	56.0045	76.9416	92.5122	55.5865	99.9267	95.214	60.3274	68.1255	66.9159	81.7971	70.1859	55.5742	47.213
BCL2L10	0.38206	0.197393	0.0727663	0.093616	0.301542	0.304072	0.235036	0.527577	0.238369	0.144516	0.448565	0.535125	1.1865
BCL2L11	12.5511	15.2921	15.3267	19.6392	15.7048	15.5145	15.8883	12.262	18.6849	16.4697	9.18754	7.60003	6.693
BCL2L12	16.6713	17.086	18.5511	1.02795	16.499	16.8505	15.1255	16.6715	17.5619	17.7622	12.6864	18.1019	16.8566
BCL2L13	13.5126	11.277	13.5537	17.5801	13.4894	12.6475	12.3128	10.6343	11.4801	11.5885	15.8241	12.7898	12.9461
BCL2L14	1.02288	2.68003	2.48222	4.62272	3.28854	1.83657	3.26318	2.84486	2.56484	3.01358	0.409828	0.975399	0.55728
BCL2L15	0.112947	0.374321	0.280321	0.370541	0.143626	0.292054	0.318674	0.347571	0.420063	0.288909	0.154623	0.269182	0.233479
BCL2L2	30.0737	19.4269	19.8255	24.5362	19.0677	19.0119	17.2184	17.8603	15.987	18.6161	30.6321	24.5821	28.2349
BCL2L2-PABPN1	36.2824	22.5969	25.7199	25.6159	23.4762	24.4241	24.4629	41.8823	29.2683	32.0934	51.0368	84.1049	74.0041
BCL3	19.0624	17.0465	18.951	0.804042	17.1047	17.1845	14.6385	17.0193	16.8899	14.2993	24.2899	37.4021	40.3121
BCL6	49.7348	41.4885	29.6141	16.9594	27.0243	30.2698	37.7221	25.2579	30.8343	25.9387	42.4885	52.8871	52.345
BCL6B	6.90989	3.4992	3.63203	3.85869	2.94449	2.92817	5.22681	7.25041	4.06957	3.39983	3.34248	7.86669	9.49982
BCL7A	7.81394	9.66035	8.44767	6.87892	9.2103	12.3578	8.93917	6.72953	11.0134	10.3563	10.2789	4.71402	4.65857
BCL7B	29.1333	30.2087	36.6496	14.5784	35.0688	33.7222	28.7344	30.774	30.2315	30.6912	30.0557	37.6906	41.4882
BCL7C	9.8444	11.3592	11.9778	0.112433	9.36652	12.1079	12.5474	21.8399	13.5364	15.4024	20.3932	50.4815	50.312
BCL9	8.18301	9.54251	11.0134	8.41154	10.7334	10.965	7.71559	5.14692	7.48022	8.67691	8.45461	5.07984	4.25544
BCL9L	19.072	15.8502	17.4093	0.859901	14.3974	14.4123	14.5725	12.8156	16.4611	17.1905	21.1804	12.3145	10.7728
BCLAF1	24.5233	28.4742	23.6449	49.4759	25.104	26.769	30.8206	26.0584	31.3332	28.7802	23.5374	21.233	21.0868
BCLAF3	3.76061	3.52443	2.50051	4.34963	2.71753	2.93357	2.79326	2.9754	3.49687	3.18654	5.21278	3.88528	3.81565
BCO1	0.174955	0.150427	0.302685	0.254837	0.207482	0.172653	0.17277	0.240377	0.182107	0.0660227	0.128784	0.195036	0.168272
BCO2	0.867419	0.517263	1.17147	1.39358	0.98847	0.589158	0.660243	0.670157	0.778387	0.810726	1.00366	1.40197	1.17364
BCOR	10.6358	11.6846	13.5206	14.2971	14.5461	14.7896	10.7613	7.32435	11.8057	11.4927	8.43651	4.4924	3.52761
BCORL1	5.42175	3.10812	4.26401	1.49047	3.86599	4.01958	2.84487	2.34889	3.75702	3.33778	6.75351	3.71406	3.5114
BCORP1	0	0	0	0	0	0	0	0	0	0	0	0	0
BCR	13.88	11.3926	11.569	2.52205	10.0157	10.4724	10.2176	10.3926	10.5446	11.8251	18.6693	13.2746	13.3199
BCRP2	0	0	0	0	0	0.0601149	0	0.0358775	0.0760881	0.0344865	0.053804	0.152829	0.087866
BCRP3	0.647878	0.892235	0.304722	0.15835	0.639484	0.266206	0.426525	0.638123	1.01025	0.487833	0.469417	1.16679	0.378824
BCS1L	18.582	17.9374	20.6383	7.32428	20.1145	19.7228	17.2551	25.1073	18.2489	21.4173	25.7247	36.6235	29.5997
BCYRN1	188.889	0	47.2438	34.9376	0	0	83.1011	291.87	272.804	241.43	103.468	447.578	430.975
BDH1	5.77814	4.77294	5.4331	2.09704	4.88828	8.05961	5.00959	5.97197	5.38128	5.82558	13.8785	10.99	7.53456
BDH2	19.0608	10.4244	9.85988	14.9407	8.99798	7.43975	11.8346	14.662	9.92156	9.31076	21.8547	26.4601	31.3527
BDKRB1	1.01387	0.997612	0.759384	0.0886554	0.428752	0.35701	0.893942	1.28512	0.301248	0.342357	0.425257	1.92628	2.51009
BDKRB2	6.91162	2.91987	1.47104	1.30768	1.29826	1.89006	2.68499	4.97353	1.82938	2.0381	5.17903	11.2504	17.0326
BDNF	0.238437	0.260783	1.351	1.74139	1.14195	1.00123	0.32213	0.793595	0.357142	0.70571	0.400764	0.331711	0.186195
BDNF-AS	3.51323	2.79729	1.50267	3.1218	2.19266	2.69842	3.43001	2.6986	1.06346	1.89778	5.28974	5.80822	4.01717
BDP1	6.74556	6.23552	5.43425	12.6548	6.41637	6.64044	7.05182	3.84285	7.0334	6.52604	4.5448	3.42235	3.70729
BEAN1	0.715249	0.724454	0.976117	0.141596	0.613571	0.76827	0.721426	0.523648	0.387057	0.323645	1.42034	0.944376	0.806367
BEAN1-AS1	0	0.563358	0.878583	0	0.633133	0.264735	0	0	0.335115	0.622074	1.63537	0.936207	0.745442
BECN1	52.0339	68.524	76.1936	146.201	82.8335	90.8345	68.0088	60.0652	59.5609	59.4097	53.066	49.2401	49.8552
BECN2	0	0	0	0	0	0	0	0	0	0	0.0534094	0	0
BEGAIN	1.91636	0.647898	0.909511	0	0.434524	0.413213	0.516822	1.29376	0.588384	0.740472	5.6878	5.51104	4.45865
BEND2	0	0.0149428	0	0	0	0	0	0.0397648	0	0	0	0	0
BEND3	1.07009	0.704795	0.827037	0.402	0.835073	0.851147	0.587065	0.465434	0.842032	0.716936	1.46415	0.528675	0.545184
BEND3P3	0.900557	0.900726	0.700966	0.276012	0.65147	0.586145	0.707905	0.342069	0.713894	0.797885	0.594608	0.280203	0.129719
BEND4	0.151909	0.36078	0.138214	0.204877	0.324424	0.358969	0.404468	0.43712	0.791136	0.684626	0.00658146	0.0123946	0.0215625
BEND5	4.19737	2.70031	2.08559	0.823822	1.76964	2.78086	3.86192	5.48102	4.38545	4.90474	6.41909	7.88817	6.99465
BEND6	1.15497	1.55721	1.1255	2.12826	1.10244	1.15214	2.14367	2.70245	1.19485	1.36786	0.749222	1.11463	1.09264
BEND7	3.49527	3.89428	2.70158	5.07709	2.8683	3.96095	2.55162	2.26789	2.17722	2.40266	4.09113	6.90006	5.01369
BEST1	1.64272	2.08804	1.72548	1.55928	1.85242	2.4853	2.2183	1.61746	1.28143	1.60422	1.14474	1.53546	1.87256
BEST2	0.137634	0.0394614	0	0	0	0.0377186	0	0.0901665	0.0477408	0.0433097	0	0.0640156	0.0550621
BEST3	0.113525	0.0494067	0.210696	0.426285	0.144276	0.162258	0.118349	0.0556964	0.120068	0.21448	0.452618	0.321403	0.103659
BEST4	0.371335	0.35483	0.158407	0.0501528	0.203823	0.373179	0.271627	0.243132	0.128819	0.311515	0.849981	0.690461	0.346886
BET1	22.4865	24.021	22.7419	29.5517	24.8792	24.3191	24.7707	29.6572	27.0849	25.7102	18.7837	20.1555	19.5892
BET1L	41.1292	33.7799	39.7007	12.9222	33.2873	30.3452	33.1914	37.0699	36.5439	36.9135	52.0542	43.5152	43.5469
BEX1	2.73298	0.964396	0.351271	0.615586	0.244631	0.91746	0.61338	1.35573	1.03221	0.471237	2.27072	6.47624	5.89103
BEX2	26.4172	11.6001	12.2569	9.6458	11.0859	15.273	16.5478	20.3713	15.8922	18.7438	32.8758	41.2739	36.7365
BEX3	80.21	36.9169	56.7291	35.3462	53.8327	55.4098	44.1446	69.9285	36.1252	37.6115	107.782	158.677	153.931
BEX4	63.3779	44.7537	49.4	64.1117	50.0668	60.3194	44.6485	62.5438	48.7575	58.2783	76.6845	85.4651	76.7329
BEX5	7.61445	4.03439	3.76974	2.15606	3.39286	3.0687	5.91174	8.22662	5.52444	6.08426	9.95563	14.6985	15.308
BFAR	18.0146	20.6165	19.7938	28.3671	19.7447	20.1933	20.0877	18.2229	18.8	18.1934	19.2843	15.3041	19.6157
BFSP1	1.84852	0.533344	0.669447	0.570256	0.61785	0.576266	0.519917	1.8603	0.655796	0.844917	3.89335	2.87121	2.67949
BFSP2	0.172128	0.641836	0.439004	0.069999	0.679801	0.424429	0.661028	0.903379	0.298447	0.867208	0.168651	0.24052	0.137475
BFSP2-AS1	0.5548	1.31819	0.817059	2.40895	1.09269	1.74574	1.72917	1.15166	0.906049	1.14893	0.356322	1.37469	0.221405
BGLAP	0.164199	0.578964	5.64625e-184	0	0.368577	0.155063	0.556636	1.36302e-285	0.166996	0.362746	1.05121	0.793541	0.682185
BGLT3	0	0	0	0	0	0	0	0	0	0	0	0	0
BGN	99.7692	84.353	85.2608	5.41636	71.8303	52.489	98.2725	137.83	75.1499	71.6036	56.9913	106.626	107.352
BHLHA15	1.99876	5.32407	6.06723	0	4.91146	5.73479	4.2492	3.32223	2.59236	4.59214	0.97119	0.471848	0.196178
BHLHA9	0	0	0	0	0	0	0	0	0	0	0	0	0
BHLHB9	1.42984	1.99966	2.05487	6.00436	2.32581	2.48053	2.00969	1.32628	2.16744	2.19568	1.24683	0.595884	0.926641
BHLHE22	2.49167	1.78957	1.65618	1.05541	1.24478	1.3742	1.61116	2.15939	3.07535	2.12294	0.856151	2.79653	3.17821
BHLHE23	0	0	0	0	0	0	0	0	0	0	0	0	0
BHLHE40	115.787	158.382	227.012	251.127	226.413	183.227	147.351	88.7336	134.218	104.44	159.111	108.847	93.3548
BHLHE40-AS1	0.827365	1.41199	1.28118	1.32346	1.23491	1.15301	1.60282	0.989271	2.1059	1.78283	1.19009	0.594435	0.931494
BHLHE41	21.9527	9.38658	11.216	11.1019	8.23891	7.97299	10.3916	10.4478	11.1703	9.60458	34.435	21.381	20.2331
BHMG1	0	0	0.0292721	0	0.0300732	0	0	0	0	0	0.0448062	0	0
BHMT	0.135426	0.116435	0.0325495	0	0	0.0278433	0	0.232551	0.0352416	0	0.0498476	0.28303	0.203557
BHMT2	4.06129	3.10962	1.98369	1.65484	1.913	1.93102	2.63715	3.04234	1.75051	1.40662	2.84935	7.8362	12.0671
BICC1	9.86737	5.81906	4.48164	5.60839	3.58053	2.88235	5.56154	6.28741	4.9403	4.03009	6.33834	10.0431	12.3768
BICD1	4.33453	2.82323	2.4018	3.35929	2.7461	2.68436	2.91005	2.39872	3.33326	3.63965	4.36492	1.32488	1.18452
BICD2	16.7089	15.3309	14.1117	5.85373	13.6582	13.2776	15.6301	12.5751	16.3761	15.6741	14.4344	10.1122	11.683
BICDL1	13.7947	53.3939	41.3571	32.7646	43.7919	50.7588	41.7343	33.2092	41.1397	43.4541	7.10686	3.54492	2.62067
BICDL2	16.977	8.18334	10.2752	0.059401	10.1187	10.8617	6.70437	13.8114	7.25893	12.4365	45.3787	41.9469	34.291
BICRA	4.72064	4.95038	5.79201	0.150956	5.45213	4.79799	4.50171	5.21891	5.75476	6.44976	7.42145	5.03653	5.17519
BICRAL	8.99867	7.26064	6.91914	11.6745	7.75891	8.13467	8.08588	5.36747	8.95388	7.37371	8.50959	5.01845	5.03281
BID	12.5794	12.3012	10.1685	7.0469	10.6735	10.1289	12.7357	15.5881	11.661	12.8298	12.8126	17.0725	18.7359
BIK	12.333	6.34189	3.47906	0.400583	3.4109	5.06217	5.43071	8.03409	7.98095	7.58495	23.7585	35.2931	23.7869
BIN1	24.7632	24.3779	20.9922	1.19127	20.0151	25.2034	25.9378	34.3685	30.5748	30.4303	19.6237	48.1368	57.9663
BIN2	18.9203	36.5323	28.5884	36.0174	30.4545	26.3741	37.6395	34.9598	45.3587	39.5991	3.24581	5.36374	7.41362
BIN3	17.8963	15.4762	12.4543	5.67802	11.6123	11.0346	15.2757	19.4613	13.6695	15.9076	19.7412	32.7489	27.2411
BIN3-IT1	0.335479	0.0824517	0.0459324	0.116688	0.0473378	0.157601	0.157757	0.0942145	0.0498693	0.226241	0.140973	0.13378	0.115002
BIRC2	31.6286	33.4568	31.2833	59.6508	30.521	30.8066	36.7616	36.4497	38.3925	34.0345	29.0876	31.5031	31.3632
BIRC3	37.1576	67.6023	54.4326	81.9716	51.3301	48.0672	76.8831	63.293	87.7159	79.7972	6.8196	11.5229	16.5945
BIRC5	3.01575	12.1964	15.8536	12.5745	19.8357	19.7608	13.504	10.3657	13.2155	11.8339	4.18248	1.32879	1.41549
BIRC6	10.5518	12.4818	10.9925	28.1847	13.5943	13.0967	13.3233	7.77566	13.1698	13.1896	7.13702	3.89005	3.52777
BIRC6-AS2	0	0.194171	0	0	0.219927	0.183604	0.184574	0	0.232405	0	0	0	0
BIRC7	0.0715226	0.351665	0.584697	0	0.604759	0.293874	0.294334	0.493618	0.283252	0.135253	0.0999851	0.285796	0.0854949
BIRC8	0	0	0	0	0	0	0	0	0	0	0.0316189	0	0
BISPR	7.07733	13.2302	10.0427	15.153	11.1704	10.7957	10.8978	11.1302	14.5733	13.4967	2.19071	2.62004	1.81279
BIVM	8.79941	8.15809	6.68345	12.312	6.88184	7.24061	7.53512	9.81564	6.92383	6.97279	11.1597	12.4381	12.3741
BIVM-ERCC5	0.000169462	0.018861	0.000278837	8.4348	1.23854	0.766858	0.000565391	0.00674279	1.56494	0.000615795	0.00179915	5.02207e-05	5.02923e-05
BLACAT1	0.74055	0.166086	0.247729	0.273405	0.127295	0.238322	0.397445	0.189526	0.234614	0.273341	1.04305	0.448513	0.425997
BLACE	0	0	0	0	0.0341886	0	0	0	0	0	0	0	0
BLCAP	49.6755	47.3682	48.9244	47.6866	46.4528	63.0716	48.0278	50.1473	44.0514	50.6688	61.3161	76.0613	71.3119
BLID	0	0	0	0	0	0	0	0	0	0	0.0908289	0	0
BLK	5.49616	11.8819	6.67844	0.957599	6.00403	10.0376	15.134	13.9673	24.583	21.5268	0.167779	0.142075	0.326982
BLM	1.60893	4.17783	3.39636	8.49681	4.66963	4.5862	3.99548	3.25008	4.46318	4.66242	0.691483	0.31997	0.19205
BLMH	16.8878	25.688	27.3512	58.9267	29.6944	33.6667	24.1765	25.721	23.7505	26.1742	14.9829	19.8617	19.1872
BLNK	17.8795	34.0474	37.6296	33.3373	37.0414	30.2208	34.3015	29.5039	40.1977	35.1879	7.44234	10.6821	8.96401
BLOC1S1	96.9015	115.1	116.25	35.2619	132.017	106.92	125.921	167.905	124.556	129.423	70.3226	190.16	175.644
BLOC1S1-RDH5	1.0967	0.000159216	0.952516	0.10939	1.22199	0.344032	0.360704	0.999454	0.986714	1.30346	0.767479	3.03568	0.00478445
BLOC1S2	15.847	20.1469	20.2718	23.3198	19.3916	18.5024	22.2797	26.3134	25.1458	21.7415	15.1912	19.5781	20.7156
BLOC1S3	5.47612	7.7723	8.66308	6.8397	8.42291	7.94139	6.42634	8.04283	8.06144	8.31376	5.86869	6.00341	5.96281
BLOC1S4	8.9295	12.1329	13.0875	3.79976	11.716	12.2641	12.7145	15.4957	14.1172	13.7639	13.3813	17.3237	20.0538
BLOC1S5	6.96008	8.97604	7.66194	12.5897	8.24177	8.9072	9.04802	9.79153	11.021	10.0742	7.15032	7.73815	7.81173
BLOC1S5-TXNDC5	0.0283763	1.31687	0.306199	3.75278e-25	0.000494323	4.90353e-05	0.000103505	6.44747e-05	0.00123583	1.4906	0.430076	2.50351	3.09457e-09
BLOC1S6	20.1892	26.1601	24.0618	38.4042	24.7499	25.7554	27.4994	24.5916	26.3202	23.3916	16.6466	17.93	19.5692
BLVRA	66.5381	113.532	118.803	94.4468	109.754	114.714	106.346	120.505	82.6151	102.68	51.057	104.333	110.27
BLVRB	92.3334	84.5182	111.004	0.93276	114.624	105.105	77.7393	118.633	68.2755	80.907	85.6639	192.169	189.297
BLZF1	13.2383	17.3008	18.367	43.7202	17.8322	18.3932	17.7524	15.6216	16.3918	16.4498	9.67943	8.84122	9.81674
BMF	11.1347	17.5291	15.4748	12.8969	16.4891	14.1144	15.5304	13.0414	19.0004	18.7828	7.61997	5.53729	5.68328
BMI1	22.4152	42.3569	61.2114	127.409	79.9928	76.8407	52.2868	27.0977	52.1157	60.0313	12.2518	3.99619	6.88257
BMP1	15.6849	10.4872	10.4423	1.16974	7.43834	7.35575	13.1151	22.2167	8.25814	7.04189	17.2369	18.8979	18.0915
BMP10	0.025839	0.0776958	0.0124785	0.0312082	0.0255592	0.0637816	0.0744223	0.0252902	0.0941839	0.0486919	0	0	0.0155869
BMP15	0	0	0	0	0	0	0	0	0	0	0	0	0
BMP2	2.4569	1.21315	0.528595	0.253301	0.671841	0.601974	1.63468	1.61426	1.06125	0.862605	1.28991	2.4012	2.70621
BMP2K	16.1502	10.6091	7.70671	14.1845	10.5267	9.66859	11.2672	6.89088	11.579	11.0849	17.1972	7.9488	6.70165
BMP3	0.122965	0.0352148	0.0131942	0	0	0.0224833	0.0224868	0.0133738	0.0711432	0.0128738	0.0604402	0.0569662	0.0329633
BMP4	10.2058	2.13461	1.82141	0.312366	1.10614	0.7009	1.90931	3.52821	1.63931	0.825833	13.7736	14.9853	15.6791
BMP5	1.61822	0.246457	0.335773	0.123912	0.106652	0.235916	0.138992	0.46517	0.19196	0.0772345	4.05386	0.598344	1.20948
BMP6	3.4058	4.59977	3.19227	1.90526	3.36896	3.29971	3.81481	2.87338	4.10832	3.1391	1.5508	2.28616	3.48196
BMP7	4.85698	15.5695	17.8212	15.3356	16.601	22.631	11.8581	13.3855	14.1228	18.332	4.36635	3.25171	3.13295
BMP7-AS1	0.0998258	0	0	0	0	0	0	0	0	0	0	0	0
BMP8A	1.88541	2.27755	2.08062	1.52426	2.00511	1.92452	1.79652	1.91503	2.27349	2.39105	1.42138	0.790122	0.547179
BMP8B	1.2501	1.74725	1.54422	1.9544	1.56607	2.72894	1.48138	0.946638	1.89192	1.3352	1.58493	0.672045	0.743599
BMPER	1.32299	0.314997	0.138467	0.115589	0.078825	0.104914	0.367277	0.873977	0.315378	0.0600846	0.52875	0.95285	1.32627
BMPR1A	9.39433	7.89859	6.69787	19.1805	7.72206	8.65899	6.85528	6.25539	6.59943	7.7681	10.2073	6.74014	7.93515
BMPR1B	9.72976	59.0413	123.558	331.083	143.689	112.067	53.9205	22.2338	47.266	32.275	1.19566	14.3656	8.51828
BMPR1B-AS1	0.193112	0.333965	4.12483	7.53366	3.60227	2.84753	0.635645	0.772838	1.80213	0.551601	0	0.548811	0.906027
BMPR2	10.8079	8.41354	7.99647	12.8403	8.19897	7.91778	8.26788	6.45179	8.95363	8.50323	10.9033	7.78144	7.55437
BMS1	9.17776	9.06775	9.10686	17.9544	10.0272	10.1258	9.17731	9.04634	9.53842	9.34562	8.60675	8.17367	7.9753
BMS1P1	1.22413	1.10121	0.6826	1.43429	1.00249	0.755302	0.944401	0.618248	0.91616	0.883383	1.05722	0.851227	0.64549
BMS1P14	1.11393	0.497664	0.564768	0.486254	0.648744	0.568742	0.477858	0.77909	0.461458	0.685252	0.939174	1.05987	0.916113
BMS1P18	0	0	0	0	0	0	0	0	0	0	0	0	0
BMS1P2	0.13709	0.0294488	0.0826794	0.124301	0.0847388	0.0563938	0.0846111	0.0839045	0.0892227	0.0807502	0.101048	0.0714795	0.0206604
BMS1P20	27.8956	42.4415	35.4352	7.73147	37.386	35.0973	34.701	36.7508	35.3314	35.9232	18.6757	19.7876	15.1631
BMS1P21	0	0.230943	0	0.166151	0.658554	0.109788	0.220252	0	0.277921	0	0	0.188779	0
BMS1P22	0.182495	0.157744	0.339738	0	0	0.299081	0.300355	0.182351	0.189279	0.347305	0.132853	0	0.21441
BMS1P4	2.76134	2.52825	2.05043	5.58033	3.38782	3.11253	2.71219	1.48781	2.50278	2.27023	2.0639	1.30484	0.908904
BMT2	4.99465	3.97294	3.62187	6.26774	4.26548	3.17503	5.0953	4.3472	5.15765	4.5525	4.4866	3.10058	4.15324
BMX	2.90695	1.34749	0.345407	0.447716	0.193643	0.322664	0.940481	2.24251	0.815756	0.411352	0.962231	3.09321	2.55268
BNC1	1.17006	0.240177	0.202275	0.168968	0.10366	0.186844	0.215644	0.359272	0.229353	0.11525	2.45945	1.02024	0.863526
BNC2	1.97947	1.36896	0.953032	1.4589	1.17212	0.673004	1.60992	1.74144	1.04772	0.946406	0.907367	1.29995	1.61119
BNC2-AS1	0	0	0	0	0	0	0	0.434886	0	0	0	0.617181	0
BNIP1	8.23837	10.6702	10.4991	13.9447	12.6903	10.3104	11.1383	11.2552	11.3177	10.8174	11.2016	15.3526	14.2613
BNIP2	16.3568	16.4039	14.4369	24.5637	15.3659	14.3012	17.5783	15.6389	17.128	16.2156	12.8769	14.4119	14.9427
BNIP3	16.9021	15.3009	15.5942	20.8111	16.9073	19.8665	14.8606	18.6319	16.2098	17.0565	17.6831	27.3796	28.5041
BNIP3L	35.1022	25.5493	19.8804	28.5963	17.6403	16.5723	25.679	26.9277	23.1404	18.3678	41.3331	41.6599	46.2348
BNIPL	19.7969	14.7665	11.5972	16.4523	10.9337	18.4032	13.5211	11.8557	8.83863	10.1522	42.484	33.1012	24.0889
BOC	33.0977	8.28659	8.97877	0.296205	4.24378	5.45407	8.52086	11.7347	6.1601	6.1467	40.4814	34.0895	35.0919
BOD1	22.5359	18.7273	18.3862	20.6462	18.3351	17.0064	20.0688	22.7544	18.211	19.7819	31.6244	37.3501	37.2074
BOD1L1	12.079	11.6284	10.7643	19.6005	12.3246	11.3783	12.2743	7.47555	13.2986	12.5493	7.23827	3.79513	4.01528
BOD1L2	0	0	0	0	0.0243239	0	0	0	0	0	0	0	0.0296266
BOK	16.2087	12.0221	17.3019	0.501142	14.1672	14.6374	10.4093	12.5958	11.877	12.231	38.6569	32.3167	34.6355
BOK-AS1	0	0	0	0	0	0	0	0.131053	0	0	0	0.186121	0
BOLA1	16.8778	18.2033	17.7991	4.05328	24.9616	20.4318	20.4265	22.4138	17.1896	17.0028	18.5624	29.0589	28.7379
BOLA2	0	4.83577e-30	1.66132e-90	0	0	0	0	0	0	0	0	0	0
BOLA2-SMG1P6	7.78587	8.75328	6.12723	4.5845	10.1517	8.61088	7.82216	9.01776	7.02049	7.85999	5.3089	4.24263	4.73713
BOLA2B	0	1.08928e-29	2.40497e-89	0	0	0	0	0	0	0	0	0	0
BOLA3	26.3826	41.0484	51.3255	20.7834	58.7267	53.2959	48.6885	51.3195	42.7508	46.7656	26.4123	48.0982	43.536
BOLA3-AS1	4.67518	2.41952	6.23257	3.392	4.37881	4.44445	3.20256	2.45004	3.57371	3.12002	2.80794	1.37198	1.71327
BOLL	0	0.0525412	0	0.185326	0.0301938	0.0502669	0	0.0299625	0.0954481	0.0864798	0.0222085	0	0
BOP1	17.7754	28.6714	46.2772	0.679566	44.2974	40.9187	23.8422	31.455	32.3058	40.0758	20.8629	23.2093	22.2119
BORA	2.71407	5.09403	3.57006	10.086	3.62883	3.92846	4.51493	4.77937	4.49083	5.55189	2.64493	2.01622	1.89666
BORCS5	2.78831	1.97912	1.88864	2.31794	2.11475	1.74014	1.92458	1.8533	2.24415	1.8731	3.30938	3.09639	2.69825
BORCS6	8.87893	9.95972	8.11875	0.167069	9.81065	10.9498	9.00155	10.614	10.7159	11.2334	12.5222	11.8143	11.92
BORCS7	20.1504	16.2927	14.6772	15.5721	14.8799	13.2735	17.9531	21.5579	17.1644	15.4329	24.6138	31.058	31.1973
BORCS7-ASMT	0.00084857	0.000101165	2.08502e-05	2.87422e-05	1.31173e-05	0.000375968	0.000223987	0.000470115	6.72809e-05	0.303701	2.30837e-05	0.000332884	0.000147125
BORCS8	10.5663	13.5528	20.1542	0.763656	17.6564	16.107	13.0937	14.4204	13.1594	15.5258	12.9411	14.3753	16.1936
BORCS8-MEF2B	1.69012	2.26664	1.42415	0.118214	1.22561	0.639742	1.24987	1.25954	2.3935	1.59545	3.60672	1.86149	1.08072
BPESC1	0	0	0	0	0	0	0	0	0	0.0220084	0	0	0
BPGM	17.2623	18.6306	21.4549	32.6833	20.7512	17.7658	21.3996	18.9589	19.3778	15.9262	15.5125	14.5699	13.0031
BPHL	8.83522	7.41466	6.66108	6.67319	7.05168	7.66095	6.42609	7.93744	5.94836	7.1988	12.9747	12.6991	11.9073
BPI	0.811674	0.205353	0.0915233	0.0581224	0.141481	0.0785046	0.196455	0.703938	0.198728	0.270466	0.561782	1.2661	0.859301
BPIFA1	0	0	0	0	0	0	0	0	0	0	0	0	0
BPIFA2	0	0	0	0	0	0	0	0	0	0	0	0	0
BPIFA3	0	0	0	0	0	0	0	0	0	0	0	0	0
BPIFA4P	0	0	0	0	0	0	0	0	0	0	0	0	0
BPIFB1	1.59823	0.0443543	0.148116	0	0.152747	0.169523	0.466692	1.67302	0.0536419	0.0486858	4.51038	2.5196	1.60735
BPIFB2	0.27362	0.117675	0.0437292	0	0	0.262452	0.187641	0.0896241	0.0949111	0.1722	3.65602	2.03617	0.766291
BPIFB3	0	0	0	0	0	0	0	0	0	0	0	0	0
BPIFB4	0	0	0	0	0	0.0325525	0	0	0	0	0	0	0
BPIFB6	0	0	0	0	0	0	0	0	0	0	0	0	0
BPIFC	0	0	0.0422288	0	0	0	0	0	0	0	0	0	0
BPNT1	13.8616	13.9997	15.7508	27.795	15.9853	16.5164	13.956	12.682	15.4852	12.501	14.1694	11.3169	12.4908
BPTF	11.1347	9.67976	11.7418	23.4489	13.0956	12.0911	10.4283	6.54087	11.0625	10.3591	8.88917	6.12912	5.90071
BPY2	0	0	0	0	0	0	0	0	0	0	0	0	0
BPY2B	0	0	0	0	0	0	0	0	0	0	0	0	0
BRAF	5.96858	5.76217	5.30236	10.6983	5.99648	5.77506	6.6862	4.73016	7.03314	5.99794	6.02034	4.52218	4.08954
BRAP	7.56769	9.04573	9.64614	20.7936	10.867	10.8121	9.67269	9.16819	10.0594	10.9277	6.70404	8.28648	7.39761
BRAT1	16.2173	19.8436	23.0134	0.20048	19.779	21.2568	16.7275	21.6629	17.921	20.3068	29.7847	33.0238	25.2291
BRCA1	2.5348	4.13729	6.04961	16.0646	6.342	6.2363	3.95784	3.81205	4.81494	4.3787	2.39729	1.98215	2.00635
BRCA2	0.479127	0.72901	0.675237	1.38695	1.00229	1.21666	0.951915	0.408357	0.990978	0.76718	0.302946	0.247126	0.115721
BRCC3	11.0925	14.9817	14.3298	27.1147	14.7989	14.229	13.3249	13.1964	15.0931	14.0987	12.102	8.95181	8.53107
BRD1	15.7039	11.8468	10.08	1.20724	8.4601	9.76732	12.1519	11.4142	13.2536	13.126	23.6956	16.2818	14.8388
BRD2	104.934	103.783	118.321	152.296	125.929	120.573	98.7304	97.6111	112.095	119.324	104.362	95.3507	97.274
BRD3	11.3077	7.97634	7.16071	3.02631	6.92917	7.99962	8.19896	8.61705	9.21142	10.7884	14.837	10.4646	9.84987
BRD3OS	9.16582	9.75781	6.81366	3.50115	6.86763	9.30907	8.2513	7.21204	9.53128	9.90728	14.0388	11.6583	10.7053
BRD4	25.2748	24.2576	26.1779	6.77546	25.3422	25.8858	23.8841	19.0041	26.802	25.6064	26.5108	19.1166	18.2718
BRD7	23.4782	24.0656	27.8494	61.6888	28.9752	27.9118	25.4359	24.3516	27.9767	28.0114	24.9807	25.2522	25.643
BRD7P3	0.275626	0.0296225	0.132475	0	0.170249	0.0283337	0.0283525	0.0338096	0.215174	0.0975092	0.025362	0.14402	0
BRD8	27.1966	27.9104	27.7335	60.882	28.8899	29.9833	25.9992	23.569	24.235	28.588	32.6662	22.815	24.4486
BRD9	17.7921	13.2851	14.4644	10.2327	15.2477	13.5107	16.2025	16.2452	16.6856	15.6154	18.1898	20.8477	19.8402
BRDT	0.358201	0.3079	0.954986	0.968301	0.926134	0.135979	0.408474	0.243147	0.372911	0.129916	0.304407	0.0383532	0.0331594
BRDTP1	0	0	0	0	0	0	0	0	0	0	0	0	0
BRE-AS1	6.05258	2.55731	0.827578	0.13176	0.853832	1.4659	2.57936	2.39209	1.74295	1.0208	1.39027	8.15205	9.58683
BREA2	0.404601	0.958951	0.766553	0.124645	0.598138	0.996601	0.499438	0.900635	0.946057	1.05376	0.370426	0	0.361052
BRF1	11.1572	10.5099	11.3504	1.11411	8.71555	9.65177	10.1544	13.683	11.203	12.2993	22.7623	22.1288	18.7383
BRF2	13.4914	27.0998	44.0476	36.8383	47.6381	41.7941	26.3951	28.0043	23.8228	34.1365	10.3728	9.83482	9.61445
BRI3	49.0274	37.95	49.8751	9.78248	38.565	31.3432	37.4562	60.8882	39.088	34.0041	44.2151	151.132	155.824
BRI3BP	3.85512	7.74424	5.847	0.0969601	7.75916	8.05752	6.50185	2.50951	5.64182	6.77227	2.78343	1.34818	1.40485
BRICD5	1.36363	3.18956	2.67798	0	2.40027	2.63934	2.96575	4.71961	3.13818	4.24241	4.92386	7.9333	3.59473
BRINP1	10.0087	0.177834	0.647607	0.125311	0.17898	0.106366	0.297959	0.507056	0.161554	0.414567	14.2116	3.6358	4.63957
BRINP2	0.31219	0.0383284	0.0859732	0.0269899	0.154344	0.0917192	0.0550517	0.109252	0.046436	0.0840886	1.18297	1.20997	0.510401
BRINP3	0.122282	0	0	0	0	0	0	0	0	0	0	0.0734714	0.110337
BRIP1	0.596955	1.91057	2.10326	6.76306	2.97191	2.96316	2.23438	1.49779	2.31648	2.63943	0.660392	0.267499	0.139467
BRIX1	25.4443	24.2784	30.6956	60.6854	36.1154	32.824	31.4082	34.9213	32.5712	31.4467	21.8952	38.6504	39.9127
BRK1	159.589	156.842	178.305	233.614	181.644	179.154	163.318	206.431	158.32	167.767	162.683	254.67	253.897
BRMS1	31.4561	37.8803	49.9219	5.17202	47.9539	45.0482	37.9234	50.7027	43.0312	42.5485	38.1612	62.9299	55.917
BRMS1L	4.30834	3.19892	3.13873	4.71203	2.8388	2.95271	4.00205	4.22692	3.63534	3.9101	4.51758	4.5923	6.04525
BROX	17.8428	25.7359	22.4062	37.4187	22.4363	24.0335	23.7755	21.491	24.3201	22.0563	16.365	17.3526	17.2993
BRPF1	12.1918	10.3011	10.0564	2.60881	9.82302	11.3281	10.2476	9.22224	9.91568	10.5228	12.5142	9.18129	8.67975
BRPF3	17.6635	15.0164	15.147	7.66982	15.2782	16.467	12.9387	9.01917	13.3496	14.429	15.7878	6.95332	6.67309
BRS3	0.0654554	0	0	0.160006	0.129211	0	0	0	0	0	0	0	0.156634
BRSK1	2.79888	4.44146	7.61847	0.94561	7.74218	8.58884	4.20789	3.77311	3.50225	3.85743	4.51946	2.88475	2.20298
BRSK2	0.167449	0.137108	0.0764688	0	0.0588037	0.065249	0.143314	0.175092	0.0743157	0.0832621	0.342253	0.444623	0.344204
BRWD1	12.357	17.5011	15.3012	38.7073	16.928	16.3035	16.6047	13.5979	15.9756	17.1848	12.1083	10.1268	11.1718
BRWD1-AS1	0	0	0.160643	0	0	0	0	0	0	0	0	0	0
BRWD1-AS2	0.801756	0.604606	0.85461	0.123471	1.77797	1.64575	1.8969	1.68535	0.833219	1.61346	1.61499	0.703932	1.07334
BRWD3	3.20865	3.9199	3.61527	7.57761	4.18497	3.9258	3.78567	2.4188	4.46253	3.84623	2.0622	1.13069	1.15232
BSCL2	27.9548	28.9214	40.7325	9.26207	38.6532	34.2193	31.8836	34.7318	25.6842	28.9709	42.688	71.773	67.0411
BSDC1	45.6917	41.2733	45.0103	38.5011	44.1179	49.9158	35.9989	33.5358	36.975	33.948	57.4415	43.0263	42.7123
BSG	148.455	108.762	131.858	2.24724	122.02	114.886	104.964	139.603	111.645	123.619	252.177	265.787	253.481
BSN	0.480383	0.866849	0.939028	0.391951	1.10433	1.07421	0.722752	0.332126	0.495331	0.685474	0.393796	0.23578	0.263775
BSN-AS2	0.0971267	0.083502	0.0622717	0.07855	0.0319991	0.159758	0.079928	0.0317627	0.0674025	0.152696	0.0238362	0	0
BSND	0.135929	0.117012	0.0648515	0	0	0	0.11186	0	0.0706868	0	0.199616	0.190188	0
BSPH1	0	0	0	0	0	0	0	0	0	0	0	0	0
BSPRY	21.4489	9.83902	12.5638	6.52445	9.60338	11.3435	10.3984	9.94835	9.88665	13.6917	50.8707	28.6874	21.9238
BST1	7.056	5.06055	4.96763	5.36685	4.33811	3.91677	4.32946	8.59273	4.50682	4.21088	4.0921	10.7305	15.3383
BST2	159.754	312.517	441.286	34.235	476.48	442.094	291.75	401.521	329.487	391.918	50.5793	138.242	134.338
BSX	0	0	0	0	0	0	0	0	0	0	0	0	0
BTAF1	19.2109	22.6284	17.6726	36.0178	20.6148	21.3323	24.7069	14.1405	24.3578	22.3409	13.8271	10.3272	9.3086
BTBD1	25.2636	33.2912	31.9405	65.4721	31.0582	34.2098	34.8467	30.5121	34.7941	31.9596	24.5924	23.8924	25.385
BTBD10	17.6053	17.1717	17.0655	34.9437	16.7894	16.4658	18.0702	16.6504	17.1444	13.5294	15.5337	13.9276	13.27
BTBD11	2.3325	1.31656	1.07824	1.27536	1.05295	0.790367	1.55296	1.67781	1.81165	1.86426	2.43061	2.69072	2.31616
BTBD16	0.140294	0	0	0	0.0461931	0	0	0.091919	0	0.044149	0.0343925	0.13052	0.224474
BTBD17	0.0515557	0	0	0	0	0.0423808	0	0.152093	0	0.0486858	0.113707	0	0.123642
BTBD18	0.245066	0.046811	0.183517	0.230958	0.161512	0.0671908	0.112039	0.133487	0.198436	0.179742	0.100277	0.227444	0.163885
BTBD19	3.39798	2.67618	2.91925	0	2.04709	1.60945	2.6541	2.8338	1.67761	1.63218	1.86214	2.09244	1.3799
BTBD2	38.1866	28.0172	30.012	0.156098	24.8015	27.3046	26.6593	34.1173	31.6797	31.9236	68.7833	55.0308	56.9196
BTBD3	13.043	5.6704	6.25105	9.47117	5.65686	6.22242	7.00331	6.75625	5.34853	5.76809	14.5943	9.59455	11.2534
BTBD6	24.1592	20.2508	21.9555	5.65279	20.0551	22.9998	19.7008	28.9902	21.6737	23.5904	37.8331	51.9904	53.7985
BTBD7	8.51342	5.20935	5.19778	7.1722	5.08478	5.36407	5.58755	5.51782	6.27019	6.20974	10.1116	7.59409	7.39217
BTBD8	1.14765	0.548765	0.426259	0.545289	0.629349	0.471568	0.577153	0.125581	0.265275	0.180756	0.0468302	0.267486	0
BTBD9	4.54364	4.64485	5.36793	4.62096	4.84642	5.40342	4.21236	3.29533	4.81586	4.9601	5.08481	3.40651	2.63824
BTBD9-AS1	0	0	0.175511	0.237381	0	0	0.155375	0	0.195801	0	0	0.268158	0
BTC	4.18791	3.28368	2.79206	6.69773	3.77564	3.70335	2.10159	1.74796	2.33519	2.55762	4.9348	2.63302	2.76784
BTD	13.2204	11.7831	13.2724	12.905	15.8981	14.4043	11.9504	11.9089	9.22916	11.1106	10.0821	9.91228	11.9689
BTF3	301.462	254.942	273.566	313.892	257.488	244.733	279.006	365.799	290.192	281.241	340.212	590.967	597.205
BTF3L4	9.53111	11.2556	9.1874	20.4336	9.35994	12.2481	10.7115	10.9741	9.46507	10.1749	9.13056	11.7981	12.6073
BTF3P11	0	0	0	0	0	0	0	0	0	0	0	0	0
BTG1	50.1784	87.4733	69.2346	88.5725	66.2816	68.9793	100.267	95.345	114.321	104.714	31.4957	48.6733	51.8694
BTG2	120.975	94.2331	71.6799	108.455	69.8237	75.6657	83.7848	80.9519	96.3509	86.3956	71.7079	136.328	134.363
BTG3	17.1315	9.04223	10.0924	11.6404	8.80456	7.57898	11.3916	18.5534	11.4849	9.61183	16.5355	26.8352	31.0624
BTG3-AS1	0.599494	0.301964	0.135931	0	0.13883	0.231927	0.346813	0.1034	0.220035	0.0997486	0.491936	0.538334	0.676477
BTG4	0	0.0859188	0	0.122811	0.0982614	0	0.0820423	0	0	0	0	0	0
BTK	12.9709	25.3573	16.9951	26.4849	19.5172	20.2737	28.4749	24.1574	36.2103	32.4041	2.01924	3.68562	5.23915
BTLA	3.73397	10.7016	4.95224	6.5646	5.89494	8.04838	12.9585	11.3704	17.3859	14.8315	0.1325	0.2146	0.313528
BTN1A1	0.205034	0.352506	0.112753	0.177539	0.144769	0.096364	0.241039	0.287254	0.304922	0.303868	0	0.040787	0
BTN2A1	24.5297	31.5621	30.042	34.1614	29.9482	27.1373	32.8462	29.7617	33.595	32.5562	19.0113	16.8986	18.318
BTN2A2	14.6022	24.6841	22.1406	24.7222	21.5079	20.4892	23.4924	18.9546	23.5986	24.0705	6.19591	5.93297	6.17523
BTN2A3P	2.04685	1.7305	1.93492	1.69741	1.98919	1.79552	1.93706	1.00426	1.42038	1.80222	1.15519	0.285192	0.697331
BTN3A1	42.0985	64.7017	58.2166	89.1893	58.0529	52.2983	63.0473	54.0226	64.4394	59.2192	13.0366	14.7434	17.7028
BTN3A2	46.3773	67.9854	62.6078	98.9061	65.209	57.2836	66.3369	66.1231	68.657	69.1539	12.0056	19.8136	23.7152
BTN3A3	36.0952	51.4347	45.7529	78.8504	46.4047	44.4933	53.0579	43.1535	48.6563	48.4232	9.22606	13.7728	15.6293
BTNL10	0	0	0	0	0	0	0	0.142592	0	0	0	0	0
BTNL2	0	0.207504	0.115232	0	0.0595098	0.0990836	0	0.0593395	0	0.170859	0	0	0
BTNL3	0	0	0	0	0	0.028605	0	0	0	0	0	0	0.0418198
BTNL8	0.112628	0.242288	0.377118	0.274758	0.222421	0.185156	0.0926846	0.332463	0.234349	0.185024	0	0.0786825	0.33739
BTNL9	6.3003	2.92165	3.13518	1.26178	2.29487	1.83211	3.51133	6.4562	3.70854	3.99533	7.37558	20.4219	28.1364
BTRC	7.61755	6.48927	8.29223	14.2075	8.32376	8.2326	6.47522	5.96437	6.48277	6.76707	8.94654	7.07787	5.79594
BUB1	2.7229	8.11055	10.6276	28.3557	12.2379	12.8656	9.92592	6.18158	9.16126	8.65563	2.25492	0.446241	0.331126
BUB1B	2.553	7.40723	8.32951	25.3768	10.6803	11.5554	8.13435	4.8319	7.15674	7.52873	2.71719	0.424998	0.394327
BUB1B-PAK6	1.92505	1.59298	3.07142	0.858961	2.35754	3.94192	0.786116	1.7165	0.696557	1.63523	9.09188	3.58103	2.4374
BUB3	49.9944	60.7063	57.5247	63.2871	64.1532	59.2101	65.5833	59.6405	69.1879	61.2502	48.6728	36.09	35.2543
BUD13	15.4596	13.1602	12.1162	23.4184	13.1209	13.7049	14.068	15.1408	15.6443	13.5594	17.6233	17.9157	15.4869
BUD23	59.2875	69.0796	69.619	44.4601	76.7323	72.3461	58.8476	69.4074	65.9321	72.5096	66.762	88.715	80.9672
BUD31	37.4133	47.0904	49.506	55.8482	48.0277	44.97	47.8951	60.3052	44.9575	47.3108	40.7392	89.4024	87.6896
BVES	0.823078	0.467233	0.454092	0.319654	0.283655	0.157202	0.401287	0.359713	0.373307	0.457044	0.563453	0.469878	0.496358
BVES-AS1	0.0519775	0	0	0	0	0.0427271	0	0.0511151	0.10816	0	0.191056	0.217744	0.0623229
BYSL	10.111	9.37385	12.7645	8.73062	10.94	13.4235	9.68935	9.84733	9.6111	11.0312	12.3318	10.8685	13.7156
BZW1	45.2597	48.6818	40.4229	86.8489	40.4336	44.3709	50.9594	49.4328	51.1695	49.1514	55.4852	49.3749	53.7368
BZW2	32.9995	55.048	55.0327	108.971	56.0912	67.6879	57.4543	51.1571	45.8171	51.0884	43.3661	44.3241	43.4424
C10orf105	0.848794	0.37925	0.212956	0.184691	0.386149	0.265361	0.419098	0.382336	0.45962	0.623948	0.525548	0.49566	0.593564
C10orf111	0.208052	0.313239	0.0996099	0.126757	0.205465	0.128269	0.29962	0.511502	0.270585	0.147357	0.229423	0.290525	0.187095
C10orf113	0	0	0	0	0	0	0.189582	0	0	0	0	0	0
C10orf120	0	0	0	0	0	0	0	0	0	0	0	0	0
C10orf126	0	0	0	0	0	0	0	0	0.0417654	0	0	0	0
C10orf128	19.0516	17.199	13.8756	15.6283	12.9859	11.1418	16.8139	18.8681	14.5797	13.7369	8.75917	22.7054	30.3992
C10orf142	0.530834	0.0762158	0.0840415	0.108705	0	0	0.145613	0.0873923	0.0919703	0.0837272	0.259446	0.372308	0.4219
C10orf143	6.14706	3.94355	3.83245	1.10681	3.97415	3.65906	6.05322	7.60416	5.18529	6.08563	6.40253	9.18774	10.0784
C10orf25	1.604	1.37725	1.33856	1.97571	1.42713	1.80024	1.49595	1.28424	1.47507	1.68897	1.47678	1.67462	1.93091
C10orf53	0	0	0	0	0	0	0.0323764	0	0	0.0237096	0	0	0
C10orf55	0.453871	0.403461	0.22946	0.163391	0.289243	0.163089	0.453287	0.447381	0.229881	0.413822	0.501892	0.468997	0.38326
C10orf62	0.0767195	0	0.14613	0	0	0	0.0631347	0	0	0.14511	0.11259	0	0
C10orf67	0	0.0524996	0.0582976	0.0744856	0.0605418	0.0501356	0.046562	0.120114	0.0294519	0.106719	0	0	0.10709
C10orf71	0	0	0	0	0.029935	0.0124507	0.0373592	0.0444459	0.0157589	0	0.0111559	0	0
C10orf71-AS1	0	0	0	0	0	0	0	0	0	0	0	0	0
C10orf76	8.94384	9.93024	10.0948	12.4706	9.56846	9.47403	9.85145	9.57525	11.5999	10.7058	8.74926	8.47659	7.29704
C10orf82	0.265417	0.0877561	0.0964386	0	0	0	0	0.665567	0.211602	0	3.45887	1.08309	1.07436
C10orf88	4.35058	4.63981	3.62022	6.21474	3.7169	4.57251	4.9062	5.23956	4.55729	4.53302	3.81761	3.62633	3.6208
C10orf90	1.99131	0.190722	0.443449	0	0	0.17906	0.189675	0.435111	0.135715	0.287511	1.67367	1.25706	1.23871
C10orf91	0	0.132806	0.144041	0	0.151249	0	0.126567	0	0.319258	0.146107	0	0	0
C10orf95	0.374767	0.591342	0.716081	0.381402	0.616615	0.718629	0.719656	0.430742	0.714677	0.590327	0.871719	0.786047	0.224295
C10orf99	0	0	0	0	0	0	0	0	0	0	0	0	0
C11orf1	18.1255	14.8316	12.7338	29.4277	14.2078	11.1401	14.6415	14.9333	12.969	12.6569	20.9114	28.9095	32.3222
C11orf16	0.136402	0	0.305201	0	0.269486	0.0373815	0.0374163	0.0893554	0.0946283	0.128764	0.0334418	0.126879	0.109146
C11orf21	6.17647	11.1738	8.90813	3.46435	9.33147	8.51679	10.7965	12.9696	14.5635	12.6311	1.3146	1.73791	1.64462
C11orf24	20.1905	17.5157	16.9674	4.47773	17.1441	17.8933	18.8311	25.1689	17.1013	18.8444	20.9989	19.6832	21.9749
C11orf40	0	0	0	0	0	0	0	0	0	0	0	0	0
C11orf42	0.085209	0.293584	0.0809994	0	0.0840339	0.0699882	0	0	0.17717	0.0806235	0	0	0
[truncated: 25,944 more rows]
