# Supplementary material for: RNA-seq data of invasive ductal carcinoma and adjacent normal tissues from a Korean patient with breast cancer
Source: Data Brief. 2018 Mar 21;18:736–9. doi: 10.1016/j.dib.2018.03.079 (PMC5996721; doi:10.1016/j.dib.2018.03.079)
Supplement: Supplementary file 3 — Supplementary material [file mmc3.xlsx]

## Sheet: All
			FPKM	FPKM	(100 = inf or -100 = -inf)
gene	locus	Average FPKM	Normal	Cancer	log2(fold_change)	p_value	q_value	DEGs
C12orf42	chr12:103237590-103496010	0.478739	0	0.957479	100	5e-05	0.000557285	up
CARD17	chr11:105092468-105101431	0.659985	0	1.31997	100	5e-05	0.000557285	up
CASC9	chr8:75223116-75278889	1.35637	0	2.71274	100	5e-05	0.000557285	up
CCR8	chr3:39329705-39333680	1.14895	0	2.2979	100	5e-05	0.000557285	up
CDIPT-AS1	chr16:29863682-29868053	0.482573	0	0.965147	100	5e-05	0.000557285	up
COX6A2	chr16:31427730-31428428	0.447879	0	0.895757	100	5e-05	0.000557285	up
COX7B2	chr4:46734829-46909235	7.18535	0	14.3707	100	5e-05	0.000557285	up
CSAG3	chrX:152753920-152760222	1.42353	0	2.84707	100	5e-05	0.000557285	up
DAZL	chr3:16586793-16605499	0.592295	0	1.18459	100	5e-05	0.000557285	up
FRG1DP	chr20:29080389-29096832	0.875705	0	1.75141	100	5e-05	0.000557285	up
GTSCR1	chr18:70630518-70650857	0.454986	0	0.909972	100	5e-05	0.000557285	up
HIST1H4I	chr6:27138292-27146858	0.73526	0	1.47052	100	0.0095	0.0344657	up
HMSD	chr18:63949353-63960411	0.623605	0	1.24721	100	5e-05	0.000557285	up
LGALS17A	chr19:39679373-39686373	3.40994	0	6.81988	100	5e-05	0.000557285	up
LINC00355	chr13:63986370-64076011	0.477652	0	0.955304	100	5e-05	0.000557285	up
LINC00564	chr13:81225865-81226983	1.43127	0	2.86253	100	5e-05	0.000557285	up
LINC01446	chr7:53655508-53811931	1.32154	0	2.64309	100	5e-05	0.000557285	up
LINC02010	chr3:146921922-146925218	0.574655	0	1.14931	100	5e-05	0.000557285	up
LINC02520	chr6:37507347-37536280	0.61663	0	1.23326	100	5e-05	0.000557285	up
LOC101928697	chr13:19182032-19187465	2.5532	0	5.10639	100	5e-05	0.000557285	up
LOC107984703	chr14:95715482-95756779	0.501935	0	1.00387	100	5e-05	0.000557285	up
MAGEA12	chrX:152733778-152740983	2.16863	0	4.33725	100	5e-05	0.000557285	up
MAGEA6	chrX:152766135-152769729	16.9452	0	33.8904	100	5e-05	0.000557285	up
MAGEC2	chrX:142202341-142205290	0.662815	0	1.32563	100	5e-05	0.000557285	up
MYT1L	chr2:1789112-2331313	1.56031	0	3.12063	100	5e-05	0.000557285	up
PLCXD2	chr3:111674675-111976517	0.55452	0	1.10904	100	0.0037	0.0169739	up
REREP3	chr15:22258613-22282880	0.720165	0	1.44033	100	5e-05	0.000557285	up
SERPINA9	chr14:94462720-94476333	0.52448	0	1.04896	100	5e-05	0.000557285	up
TUBA3C	chr13:19173769-19181852	2.19697	0	4.39393	100	5e-05	0.000557285	up
ADAMDEC1	chr8:24294039-24548618	22.4311	0.0830149	44.7792	9.07524	0.0023	0.0118787	up
CXADRP3	chr18:14477954-14498706	26.8648	0.156666	53.573	8.41767	0.00175	0.00967931	up
CXCL13	chr4:77511752-77611836	144.476	0.844642	288.107	8.41405	5e-05	0.000557285	up
CD19	chr16:28931938-28939347	15.7528	0.125014	31.3806	7.97164	0.00105	0.00655926	up
PAX5	chr9:36833274-37034479	4.71393	0.0454973	9.38237	7.68803	5e-05	0.000557285	up
FCRL1	chr1:157794403-157820150	7.7942	0.0803033	15.5081	7.59334	5e-05	0.000557285	up
GLRA3	chr4:174642010-174829315	29.5423	0.315529	58.769	7.54114	5e-05	0.000557285	up
MS4A1	chr11:60455808-60470752	55.718	0.667013	110.769	7.37562	5e-05	0.000557285	up
CST9	chr20:23602409-23605973	22.3114	0.300608	44.3222	7.204	5e-05	0.000557285	up
PLA2G2D	chr1:20112649-20119566	31.9221	0.465549	63.3786	7.08892	5e-05	0.000557285	up
CXCL9	chr4:75949905-76007523	231.389	4.01485	458.763	6.83626	0.01085	0.0381019	up
FCRL3	chr1:157676480-157700872	7.99682	0.143141	15.8505	6.79095	5e-05	0.000557285	up
LINC02397	chr12:92466678-92483947	3.39132	0.0667594	6.71589	6.65247	0.01095	0.0384031	up
FCRLA	chr1:161706971-161714352	9.25585	0.197003	18.3147	6.53864	5e-05	0.000557285	up
FAM129C	chr19:17523300-17553839	6.4777	0.140091	12.8153	6.51535	5e-05	0.000557285	up
SLC4A10	chr2:161624334-161985276	4.84676	0.117953	9.57557	6.34308	5e-05	0.000557285	up
TDO2	chr4_GL383527v1_alt:68315-85029	4.26263	0.119812	8.40544	6.13248	0.00395	0.0178831	up
TNFRSF9	chr1:7915870-7943165	1.8869	0.0532695	3.72054	6.12606	0.00015	0.0014184	up
WDR72	chr15:53513740-53762878	9.04839	0.263477	17.8333	6.08076	5e-05	0.000557285	up
LINC02446	chr12:10553378-10575688	7.2236	0.215604	14.2316	6.04457	0.00085	0.00557623	up
SPIB	chr19:50418937-50431052	7.30997	0.225843	14.3941	5.99401	5e-05	0.000557285	up
KCNJ10	chr1:160037466-160070261	2.62222	0.0823836	5.16206	5.96945	0.00105	0.00655926	up
GBP5	chr1:89258950-89272861	37.7879	1.18991	74.3859	5.96611	5e-05	0.000557285	up
CR2	chr1:207454299-207489895	21.1711	0.697776	41.6444	5.89921	5e-05	0.000557285	up
CCR4	chr3:32951573-32954911	8.53815	0.301606	16.7747	5.79747	5e-05	0.000557285	up
IL21R	chr16:27402161-27453393	7.93153	0.280757	15.5823	5.79444	5e-05	0.000557285	up
BLK	chr8:11493991-11564604	5.91949	0.212278	11.6267	5.77534	5e-05	0.000557285	up
VPREB3	chr22:23752742-23754443	16.2914	0.588792	31.9941	5.7639	0.00255	0.0128466	up
CXCR5	chr11:118883765-118910904	4.59251	0.173935	9.01108	5.69508	0.0092	0.0337167	up
CXCL10	chr4:76011179-76112802	76.7868	2.91661	150.657	5.69084	5e-05	0.000557285	up
CD274	chr9:5450502-5470567	38.0886	1.46096	74.7163	5.67643	5e-05	0.000557285	up
TMEM155	chr4:121758932-121766808	1.22135	0.0474526	2.39525	5.65755	5e-05	0.000557285	up
ICOS	chr2:203936747-203961575	4.82461	0.197442	9.45177	5.58109	5e-05	0.000557285	up
LINC01215	chr3:108125063-108138610	3.59242	0.147149	7.0377	5.57976	5e-05	0.000557285	up
FCRL2	chr1:157745732-157777132	5.76283	0.238252	11.2874	5.56607	5e-05	0.000557285	up
IFNG	chr12:68154769-68159741	2.96391	0.124981	5.80284	5.53698	0.0123	0.0418613	up
COL11A1	chr1:102876466-103108496	2.25446	0.0950708	4.41385	5.53689	5e-05	0.000557285	up
LINC00624	chr1:147382191-147517875	2.5012	0.107114	4.89528	5.51417	0.0024	0.0122277	up
MKRN9P	chr12:87768811-87805749	2.01429	0.0891821	3.9394	5.46508	0.0071	0.027698	up
BTLA	chr3:112463965-112499561	4.93221	0.22021	9.64421	5.45271	0.00015	0.0014184	up
LINC02422	chr12:31876968-31887203	4.78919	0.214996	9.36339	5.44465	0.0126	0.0426585	up
CLEC17A	chr19:14583083-14611144	2.122	0.0960561	4.14795	5.43238	5e-05	0.000557285	up
LINC00861	chr8:125922522-125951197	9.44957	0.458947	18.4402	5.32839	5e-05	0.000557285	up
AIM2	chr1:159062483-159076901	9.35539	0.458273	18.2525	5.31574	0.00025	0.00213945	up
MIAT	chr22:26657481-26780893	16.0918	0.791253	31.3923	5.31013	5e-05	0.000557285	up
TIGIT	chr3:114293985-114310288	16.4309	0.821357	32.0404	5.28574	5e-05	0.000557285	up
CST1	chr20:23747552-23750937	22.8573	1.18324	44.5314	5.23401	0.0007	0.00477171	up
TNFRSF13C	chr22:41925031-41926817	5.99376	0.325823	11.6617	5.16155	0.0023	0.0118787	up
GRM4	chr6:34018642-34155622	1.03194	0.0564088	2.00747	5.15331	5e-05	0.000557285	up
MKRN3	chr15:23565306-23568019	1.02496	0.0563063	1.99361	5.14594	0.0087	0.0323151	up
VSTM2A	chr7:54542324-54571726	1.28299	0.0726763	2.49331	5.10043	0.00065	0.0045163	up
GVINP1	chr11:6713145-6721879	5.13596	0.29669	9.97524	5.07133	5e-05	0.000557285	up
TTC24	chr1:156581364-156587726	2.26758	0.131741	4.40341	5.06284	0.00055	0.00396064	up
IDO1	chr8:39913808-39928791	17.4687	1.03991	33.8974	5.02665	5e-05	0.000557285	up
CD22	chr19:35329165-35347361	20.985	1.27676	40.6933	4.99424	5e-05	0.000557285	up
CBLN2	chr18:72536679-72544488	2.65519	0.16304	5.14734	4.98053	0.00095	0.00605826	up
LAX1	chr1:203765155-203776352	6.6185	0.408602	12.8284	4.9725	5e-05	0.000557285	up
FAM30A	chr14_KI270846v1_alt:385747-400411	3.7077	0.235832	7.17957	4.92807	5e-05	0.000557285	up
TRAT1	chr3:108822697-108855005	9.45856	0.605626	18.3115	4.91818	5e-05	0.000557285	up
P2RY10	chrX:78945331-78963727	8.87971	0.572813	17.1866	4.90708	5e-05	0.000557285	up
BANK1	chr4:101790606-102074812	10.9472	0.749212	21.1452	4.81882	5e-05	0.000557285	up
P2RX5	chr17:3636467-3696404	4.13997	0.28368	7.99627	4.81699	0.0014	0.00819928	up
GBP4	chr1:89181147-89198950	51.2632	3.54483	98.9815	4.80337	5e-05	0.000557285	up
EPHA3	chr3:89107523-89482134	7.67621	0.535625	14.8168	4.78986	5e-05	0.000557285	up
SYT1	chr12:78863992-79452008	12.6148	0.882165	24.3475	4.78658	5e-05	0.000557285	up
GPR18	chr13:99196373-99386499	4.33037	0.306273	8.35447	4.76966	0.01405	0.0462168	up
ZNF80	chr3:114234630-114237578	1.53982	0.10974	2.9699	4.75825	0.0004	0.00307286	up
SIRPG	chr20:1629151-1657779	9.14203	0.668768	17.6153	4.71918	5e-05	0.000557285	up
GRB14	chr2:164492405-164621850	11.837	0.876809	22.7971	4.70044	5e-05	0.000557285	up
CD96	chr3:111542078-111665991	13.0885	0.98147	25.1956	4.68208	5e-05	0.000557285	up
DNAJC5B	chr8:66014977-66101243	1.83887	0.137893	3.53984	4.68207	5e-05	0.000557285	up
CCR7	chr17:40553769-40565484	31.4877	2.39055	60.5849	4.66354	5e-05	0.000557285	up
CD3G	chr11:118344343-118353782	10.9086	0.859405	20.9578	4.608	5e-05	0.000557285	up
MIR155HG	chr21:25562144-25575168	11.1781	0.882273	21.474	4.60522	5e-05	0.000557285	up
ZNF831	chr20:59191019-59259112	2.09643	0.166098	4.02676	4.59951	5e-05	0.000557285	up
LRP1B	chr2:140231426-142131701	3.92525	0.311852	7.53865	4.59537	5e-05	0.000557285	up
LINC02099	chr8:29748308-29798492	0.433075	0.0344606	0.831689	4.59303	0.00435	0.0191956	up
CLNK	chr4:10486404-10684865	0.965487	0.0775537	1.85342	4.57885	0.0003	0.00246085	up
CD5	chr11:61093962-61127851	13.57	1.09858	26.0415	4.5671	5e-05	0.000557285	up
ITK	chr5:157180895-157255099	16.7995	1.36742	32.2315	4.55894	5e-05	0.000557285	up
CD80	chr3:119524292-119559634	1.2143	0.0993381	2.32926	4.55138	0.0014	0.00819928	up
LINC01781	chr1:80535754-80646788	7.7624	0.641109	14.8837	4.53702	0.00295	0.0143234	up
STAP1	chr4:67558696-67607341	6.99576	0.581416	13.4101	4.5276	5e-05	0.000557285	up
NELL2	chr12:44508274-44913928	14.0089	1.16874	26.8491	4.52185	5e-05	0.000557285	up
SYT13	chr11:45240301-45286333	1.1746	0.0995491	2.24965	4.49815	5e-05	0.000557285	up
IFNG-AS1	chr12:67989444-68021327	2.50994	0.214214	4.80566	4.48761	5e-05	0.000557285	up
IKZF3	chr17:39757714-39864188	13.9308	1.19395	26.6676	4.48127	5e-05	0.000557285	up
SELL	chr1:169690664-169711702	47.4337	4.09924	90.7682	4.46876	5e-05	0.000557285	up
LINC01614	chr2:215611562-215843536	2.76269	0.239226	5.28615	4.46577	0.0009	0.00582182	up
MMP9	chr20:46008907-46060150	67.1617	5.87746	128.446	4.44982	5e-05	0.000557285	up
TIFAB	chr5:135448867-135452399	2.67789	0.235807	5.11997	4.44045	0.0069	0.0271069	up
ATP1A3	chr19:41966581-41994276	0.744339	0.0657471	1.42293	4.43579	5e-05	0.000557285	up
THEMIS	chr6_KI270801v1_alt:53391-263829	3.98367	0.35333	7.61402	4.42957	5e-05	0.000557285	up
PARP15	chr3:122577601-122639047	10.2348	0.90966	19.56	4.42644	5e-05	0.000557285	up
LAMP3	chr3:183122214-183162879	7.49015	0.694894	14.2854	4.3616	5e-05	0.000557285	up
CD79A	chr19:41877119-41881372	64.9257	6.07039	123.781	4.34986	5e-05	0.000557285	up
MIXL1	chr1:226223617-226227055	1.86577	0.174652	3.55688	4.34805	5e-05	0.000557285	up
FCRL5	chr1:157513376-157552520	6.60055	0.62121	12.5799	4.33989	5e-05	0.000557285	up
PLEKHG7	chr12:92736488-92772092	0.545361	0.0521718	1.03855	4.31516	0.0062	0.0250987	up
SH2D1A	chrX:124346281-124373161	12.1915	1.17623	23.2067	4.30229	5e-05	0.000557285	up
OASL	chr12:121020291-121039242	17.2429	1.67166	32.8141	4.29497	5e-05	0.000557285	up
PTPRC	chr1_GL383520v2_alt:280372-363885	70.5827	6.89932	134.266	4.28249	5e-05	0.000557285	up
PYHIN1	chr1:158931546-158977059	7.2529	0.710594	13.7952	4.279	5e-05	0.000557285	up
CRTAM	chr11:122838497-122872639	6.04339	0.595581	11.4912	4.27009	0.0001	0.00100664	up
EOMES	chr3:27715948-27722715	9.09592	0.897541	17.2943	4.26817	5e-05	0.000557285	up
NRCAM	chr7:108147625-108456397	3.59606	0.354984	6.83713	4.26757	5e-05	0.000557285	up
ZBP1	chr20:57603845-57620576	10.2539	1.01356	19.4942	4.26554	5e-05	0.000557285	up
UGT3A2	chr5:36035016-36066921	1.72384	0.170942	3.27674	4.26068	5e-05	0.000557285	up
GZMK	chr5:55024278-55034132	48.7375	4.83492	92.6401	4.26007	5e-05	0.000557285	up
SLFN12L	chr17:35474922-35487739	0.921107	0.0913943	1.75082	4.25978	0.0087	0.0323151	up
SLAMF6	chr1:160485029-160523262	18.4974	1.8374	35.1573	4.25809	5e-05	0.000557285	up
CTLA4	chr2:203867787-203873960	9.65404	0.966681	18.3414	4.24592	5e-05	0.000557285	up
CAMK4	chr5:111223652-111494884	1.64717	0.167465	3.12688	4.22279	5e-05	0.000557285	up
GZMB	chr14:24630955-24634269	19.0516	1.94146	36.1617	4.21925	5e-05	0.000557285	up
MYBPC2	chr19:50432902-50466326	1.11	0.114533	2.10546	4.2003	0.00265	0.0132557	up
FASLG	chr1:172659007-172666872	2.8062	0.298175	5.31422	4.15563	5e-05	0.000557285	up
NEURL1	chr10:103479602-103592552	2.43249	0.259153	4.60583	4.15159	5e-05	0.000557285	up
PNOC	chr8:28317131-28343354	5.39785	0.575309	10.2204	4.15097	0.0002	0.00179392	up
GPRIN3	chr4:89244277-89308010	2.10227	0.224104	3.98044	4.15069	5e-05	0.000557285	up
CAMP	chr3:48223346-48225491	6.27176	0.685728	11.8578	4.11206	0.00025	0.00213945	up
HLA-DOB	chr6_GL000256v2_alt:4212174-4216460	20.2929	2.22513	38.3606	4.10766	5e-05	0.000557285	up
CD226	chr18:69862955-69957176	2.19398	0.242743	4.14521	4.09394	5e-05	0.000557285	up
STAT1	chr2:190969035-191014250	223.175	24.8233	421.526	4.08586	5e-05	0.000557285	up
CHRNA1	chr2:174747594-174764472	1.16433	0.130063	2.19859	4.0793	0.0001	0.00100664	up
SP140	chr2:230225729-230313215	12.522	1.41226	23.6317	4.06464	5e-05	0.000557285	up
E2F7	chr12:77021245-77065580	1.17709	0.133171	2.22101	4.05987	0.0009	0.00582182	up
TREML2	chr6:41189748-41201187	1.26939	0.144006	2.39477	4.05569	5e-05	0.000557285	up
KLHL6	chr3:183487527-183555712	9.51009	1.08248	17.9377	4.05058	5e-05	0.000557285	up
CD38	chr4:15778264-15853243	6.84501	0.779227	12.9108	4.05039	5e-05	0.000557285	up
KCNA3	chr1:110653560-110675033	6.68128	0.76387	12.5987	4.0438	5e-05	0.000557285	up
NBPF4	chr1:108223340-108244081	1.80352	0.206898	3.40015	4.03861	0.0009	0.00582182	up
LINC00648	chr14:47764952-47795014	1.87071	0.216581	3.52483	4.02458	0.0001	0.00100664	up
SLA2	chr20:36573472-36646216	6.6222	0.767996	12.4764	4.02196	0.0109	0.0382609	up
SCUBE3	chr6:35214061-35253079	8.56485	1.0007	16.129	4.01058	5e-05	0.000557285	up
TNIP3	chr4:121131408-121227466	0.97148	0.113731	1.82923	4.00754	0.00095	0.00605826	up
IL7R	chr5:35856848-35879603	52.1456	6.11194	98.1792	4.00571	5e-05	0.000557285	up
SLAMF1	chr1:160608099-160647311	5.34438	0.627865	10.0609	4.00217	5e-05	0.000557285	up
F5	chr1:169511953-169586531	0.69263	0.081751	1.30351	3.99502	5e-05	0.000557285	up
NUGGC	chr8:28021963-28083871	1.61379	0.19072	3.03685	3.99305	5e-05	0.000557285	up
CALHM1	chr10:103453386-103458891	0.551388	0.065196	1.03758	3.99229	0.0096	0.034743	up
RIMS1	chr6:71886702-72403143	1.28255	0.151791	2.4133	3.99085	5e-05	0.000557285	up
MRPS30-DT	chr5:44744327-44808793	20.4333	2.42882	38.4377	3.98419	5e-05	0.000557285	up
NCR3	chr6_GL000256v2_alt:2885459-2892265	2.92896	0.354862	5.50306	3.95491	0.0108	0.0379839	up
FCMR	chr1:206897442-206922033	23.4244	2.86594	43.9828	3.93986	5e-05	0.000557285	up
JAKMIP1	chr4:6026198-6200591	2.76923	0.343531	5.19492	3.91859	5e-05	0.000557285	up
NLRC3	chr16:3500930-3577404	7.10269	0.88489	13.3205	3.91201	0.0001	0.00100664	up
DCANP1	chr5:135444213-135447348	2.33172	0.290932	4.37251	3.90971	5e-05	0.000557285	up
APOC2	chr19:44942237-44949566	9.25198	1.16656	17.3374	3.89356	0.0006	0.00423789	up
S100P	chr4:6693838-6697170	18.257	2.31894	34.195	3.88225	0.0001	0.00100664	up
LCK	chr1:32251238-32286167	33.4686	4.27556	62.6617	3.8734	5e-05	0.000557285	up
CD8A	chr2:86784604-86808396	37.3208	4.80399	69.8377	3.8617	5e-05	0.000557285	up
CKAP2L	chr2:112721485-112764677	1.95727	0.252417	3.66213	3.8588	0.0002	0.00179392	up
ALPK2	chr18:58481249-58628957	1.52284	0.197024	2.84865	3.85383	5e-05	0.000557285	up
KLRC1	chr12:10442263-10454685	1.76511	0.228606	3.30161	3.85223	0.00015	0.0014184	up
ITGA4	chr2:181456891-181657107	11.2857	1.46929	21.1022	3.84421	5e-05	0.000557285	up
TBC1D27P	chr17:16922775-16933176	0.994561	0.133462	1.85566	3.79742	0.0004	0.00307286	up
TOP2A	chr17:40388520-40417950	19.582	2.64202	36.522	3.78905	5e-05	0.000557285	up
PTPN7	chr1:202147012-202161588	13.3882	1.80933	24.9671	3.7865	5e-05	0.000557285	up
FAM177B	chr1:222737215-222750805	3.00806	0.407449	5.60868	3.78297	5e-05	0.000557285	up
OAS2	chr12:112978468-113011723	70.0315	9.5139	130.549	3.77841	5e-05	0.000557285	up
CCR5	chr3:46364659-46407059	21.893	2.994	40.7921	3.76814	5e-05	0.000557285	up
PDCD1	chr2_KI270776v1_alt:61978-71004	4.14717	0.569394	7.72495	3.76203	5e-05	0.000557285	up
TOX	chr8:58805417-59119208	3.99421	0.548691	7.43972	3.76118	5e-05	0.000557285	up
CCL11	chr17:34285667-34288180	2.80018	0.385119	5.21525	3.75936	0.002	0.0106796	up
TESPA1	chr12:54948302-54984746	5.51462	0.75914	10.2701	3.75794	5e-05	0.000557285	up
SIT1	chr9:35649300-35650950	13.4371	1.85853	25.0156	3.7506	0.00015	0.0014184	up
IL24	chr1:206897442-206922033	0.720148	0.100706	1.33959	3.73357	0.01025	0.0365408	up
TNFSF11	chr13:42562735-42608013	0.974505	0.13633	1.81268	3.73295	5e-05	0.000557285	up
PSCA	chr8:142670307-142682727	29.2771	4.09648	54.4578	3.73268	5e-05	0.000557285	up
ANKRD20A5P	chr18:14179096-14227050	3.24672	0.454779	6.03866	3.73099	0.0001	0.00100664	up
OAS3	chr12:112938432-112973249	38.9177	5.4866	72.3488	3.72098	5e-05	0.000557285	up
LY9	chr1:160796073-160828255	8.11142	1.14543	15.0774	3.71843	0.0002	0.00179392	up
IL2RB	chr22:37125839-37175118	16.6627	2.35326	30.9722	3.71824	5e-05	0.000557285	up
ADAM19	chr5:157477303-157575823	9.34926	1.32493	17.3736	3.7129	5e-05	0.000557285	up
IL2RG	chrX:71107405-71111631	73.763	10.462	137.064	3.71162	5e-05	0.000557285	up
PRKCB	chr16:23835978-24220611	8.84126	1.27212	16.4104	3.6893	5e-05	0.000557285	up
KNL1	chr15:40594248-40662683	1.08196	0.15769	2.00622	3.66932	0.00095	0.00605826	up
KIF14	chr1:200551496-200620734	1.05956	0.156316	1.96281	3.65038	0.0001	0.00100664	up
TRAF3IP3	chr1:209756031-209784730	32.2878	4.76518	59.8104	3.64979	5e-05	0.000557285	up
ITGAL	chr16:30472661-30523185	26.714	3.95703	49.471	3.64409	5e-05	0.000557285	up
YWHAEP1	chr7:64433692-64435517	0.795729	0.119219	1.47224	3.62634	0.0042	0.0186863	up
TMEM156	chr4:38966745-39032421	3.48568	0.522845	6.44851	3.62451	0.0001	0.00100664	up
TMEM145	chr19:42313324-42325062	1.28176	0.192325	2.3712	3.624	0.0011	0.00679829	up
CD3D	chr11:118339073-118342744	64.8114	9.7309	119.892	3.62302	5e-05	0.000557285	up
ASPM	chr1:197084126-197146694	1.90541	0.287145	3.52367	3.61722	0.00045	0.0033911	up
APOBEC3H	chr22:39097223-39104067	4.43044	0.672213	8.18867	3.60664	0.00525	0.0221948	up
SLAMF7	chr1:160739056-160754818	36.224	5.51192	66.936	3.60216	5e-05	0.000557285	up
LINC00494	chr20:48359910-48370638	0.572616	0.087183	1.05805	3.60122	0.00185	0.0100777	up
CXCR3	chrX:71615915-71618517	8.54856	1.30231	15.7948	3.60031	5e-05	0.000557285	up
CYTIP	chr2:157414618-157444092	39.7708	6.10313	73.4384	3.58891	5e-05	0.000557285	up
HTRA4	chr8:38974148-38988662	1.4297	0.219959	2.63945	3.58493	0.00045	0.0033911	up
TLR10	chr4:38772238-38782990	5.47066	0.844426	10.0969	3.5798	5e-05	0.000557285	up
SPOCK2	chr10:72059033-72089032	23.8188	3.72206	43.9156	3.56056	5e-05	0.000557285	up
MIR3142HG	chr5:160468250-160487426	4.42986	0.692662	8.16706	3.55959	5e-05	0.000557285	up
LRRC15	chr3:194355246-194369743	8.35745	1.30769	15.4072	3.55851	5e-05	0.000557285	up
LYZ	chr12:69348353-69354233	399.713	62.7408	736.686	3.55357	5e-05	0.000557285	up
CD2	chr1:116754429-116769229	42.1914	6.65655	77.7263	3.54556	5e-05	0.000557285	up
BMPR1B	chr4:94757976-95158450	50.7564	8.02652	93.4863	3.54191	5e-05	0.000557285	up
LINC01016	chr6:33889510-33896907	0.885267	0.140755	1.62978	3.53342	0.0003	0.00246085	up
POU3F1	chr1:38043850-38046778	0.627562	0.0999935	1.15513	3.53007	0.00205	0.0109035	up
CD8B	chr2:86815336-86895042	17.9526	2.8825	33.0228	3.51807	5e-05	0.000557285	up
BCL11B	chr14:99169287-99271713	4.03791	0.648569	7.42726	3.5175	5e-05	0.000557285	up
CD6	chr11:60971640-61020376	17.353	2.78833	31.9177	3.51689	5e-05	0.000557285	up
ITGB7	chr12:53191317-53207307	14.5978	2.36578	26.8299	3.50345	5e-05	0.000557285	up
KLRC2	chr12:10430605-10435993	2.15877	0.351587	3.96596	3.49572	0.00785	0.0298764	up
RUFY4	chr2:218034933-218090581	2.1164	0.34793	3.88486	3.481	0.0019	0.0102639	up
CEACAM5	chr19:41708584-41730421	0.534611	0.0881858	0.981037	3.47569	0.0025	0.0126498	up
LOC283683	chr15:22757856-22778737	1.1877	0.196525	2.17887	3.4708	0.0028	0.0137891	up
UGCG	chr9:111896765-111935374	100.195	16.626	183.765	3.46635	5e-05	0.000557285	up
NEIL3	chr4:177309836-177362938	1.34862	0.227196	2.47004	3.44253	0.00215	0.0112946	up
RSAD2	chr2:6877664-6898232	14.2907	2.41296	26.1684	3.43895	5e-05	0.000557285	up
WDFY4	chr10:48685472-48982956	6.30804	1.06609	11.55	3.43749	5e-05	0.000557285	up
CD79B	chr17:63928735-63932354	38.2889	6.47176	70.1061	3.43731	5e-05	0.000557285	up
UBASH3A	chr21:42403861-42447680	5.46066	0.924139	9.99718	3.43534	5e-05	0.000557285	up
BLM	chr15:90717326-90815462	2.36593	0.401168	4.33069	3.43232	5e-05	0.000557285	up
KLRD1	chr12:10238960-10317251	2.51405	0.426285	4.60181	3.43231	5e-05	0.000557285	up
BUB1	chr2:110637697-110678107	5.94763	1.01076	10.8845	3.42875	5e-05	0.000557285	up
IKZF1	chr7:50304082-50405100	14.3489	2.44489	26.253	3.42464	5e-05	0.000557285	up
RRM2	chr2:10122567-10131419	11.8197	2.02115	21.6183	3.419	5e-05	0.000557285	up
WISP1	chr8:133191038-133231689	4.26651	0.729782	7.80323	3.41853	5e-05	0.000557285	up
TPX2	chr20:31739100-31801800	12.8697	2.20174	23.5376	3.41825	5e-05	0.000557285	up
UBD	chr6_GL000255v2_alt:821110-825425	151.881	25.9964	277.765	3.41748	5e-05	0.000557285	up
PAG1	chr8:80967810-81112068	4.11239	0.704396	7.52038	3.41635	5e-05	0.000557285	up
ERMN	chr2:157318612-157327713	1.47927	0.253445	2.7051	3.41594	5e-05	0.000557285	up
KIF4A	chrX:70290028-70420924	3.5167	0.605735	6.42766	3.40754	5e-05	0.000557285	up
UTS2	chr1:7847611-7853491	2.98392	0.514402	5.45343	3.4062	0.0015	0.00862301	up
SH2D2A	chr1:156806242-156881850	6.34813	1.09526	11.601	3.4049	0.0077	0.0294507	up
SGO1	chr3:20160592-20186233	1.58086	0.272784	2.88894	3.40471	5e-05	0.000557285	up
CCR6	chr6:167111806-167139141	6.77885	1.17429	12.3834	3.39854	5e-05	0.000557285	up
TXK	chr4:48066392-48134256	1.66687	0.290264	3.04347	3.39028	0.0002	0.00179392	up
TNFRSF13B	chr17:16939083-16972088	4.26998	0.744124	7.79583	3.38909	0.0004	0.00307286	up
LILRB4	chr19_KI270938v1_alt:645384-652924	34.4969	6.05176	62.9421	3.3786	5e-05	0.000557285	up
FGF10	chr5:44304994-44388682	25.3818	4.47524	46.2884	3.37061	5e-05	0.000557285	up
HSH2D	chr19:16134027-16158573	23.8156	4.22503	43.4062	3.36087	5e-05	0.000557285	up
CARD11	chr7:2906075-3043945	10.5283	1.86982	19.1867	3.35914	5e-05	0.000557285	up
DCSTAMP	chr8:104339795-104356689	0.916458	0.163156	1.66976	3.35532	0.0023	0.0118787	up
LAG3	chr12:6772503-6778455	7.61539	1.36559	13.8652	3.34388	5e-05	0.000557285	up
ANKRD22	chr10:88802729-88851975	7.55088	1.35506	13.7467	3.34266	5e-05	0.000557285	up
KIF15	chr3:44761716-44853256	2.31559	0.416706	4.21447	3.33825	5e-05	0.000557285	up
IL2RA	chr10:6010693-6062370	4.46581	0.803852	8.12777	3.33786	5e-05	0.000557285	up
HS3ST3A1	chr17:13494031-13601942	0.704086	0.126811	1.28136	3.33692	0.0009	0.00582182	up
MICB-DT	chr6_GL000256v2_alt:2696558-2810410	1.17778	0.213402	2.14215	3.32741	0.0079	0.0299963	up
SLAMF8	chr1:159826688-159862657	19.1006	3.46307	34.7382	3.3264	5e-05	0.000557285	up
LINC01087	chr2:131637024-131649615	4.10712	0.745534	7.46871	3.32451	5e-05	0.000557285	up
KLRK1	chr12:10363768-10410146	27.5784	5.01602	50.1408	3.32137	5e-05	0.000557285	up
TFEC	chr7:115935147-116030813	5.7515	1.04851	10.4545	3.31771	5e-05	0.000557285	up
CD84	chr1:160541093-160579516	9.70857	1.76994	17.6472	3.31767	5e-05	0.000557285	up
SCML4	chr6:107702156-107824317	3.74176	0.683269	6.80025	3.31506	5e-05	0.000557285	up
MCM10	chr10:13161553-13211104	1.77503	0.324176	3.22588	3.31484	5e-05	0.000557285	up
ARHGAP11A	chr15_KI270905v1_alt:4829723-4854521	4.25978	0.78034	7.73921	3.31001	5e-05	0.000557285	up
GPA33	chr1:167052835-167090631	0.431536	0.0790877	0.783985	3.3093	0.0039	0.0177111	up
UBE2C	chr20:45812575-45816957	23.2593	4.2662	42.2525	3.30801	5e-05	0.000557285	up
E2F8	chr11:19224062-19241655	0.911045	0.167701	1.65439	3.30233	5e-05	0.000557285	up
GZMA	chr5:55102645-55110252	40.4231	7.47028	73.3759	3.29607	5e-05	0.000557285	up
SAMD3	chr6:130144301-130365425	7.0914	1.31301	12.8698	3.29304	5e-05	0.000557285	up
TAGAP	chr6:159034468-159045152	19.6844	3.64787	35.721	3.29165	5e-05	0.000557285	up
CMPK2	chr2:6840552-6866635	12.6286	2.34467	22.9126	3.28868	5e-05	0.000557285	up
FRS2	chr12:69470348-69579791	35.95	6.68081	65.2191	3.2872	5e-05	0.000557285	up
MKX	chr10:27672873-27767799	2.09484	0.389397	3.80029	3.2868	5e-05	0.000557285	up
CD247	chr1:167430639-167518610	23.0022	4.27739	41.727	3.28618	5e-05	0.000557285	up
FYB1	chr5:39105251-39270657	24.9007	4.63127	45.1701	3.28589	5e-05	0.000557285	up
SNX20	chr16:50666299-50681353	10.4011	1.94995	18.8522	3.27322	5e-05	0.000557285	up
ACAP1	chr17:7336528-7351474	19.0245	3.56807	34.481	3.27258	5e-05	0.000557285	up
DLGAP5	chr14:55148115-55191678	3.08384	0.58077	5.5869	3.26601	5e-05	0.000557285	up
ZC3H12D	chr6:149447629-149485012	4.25489	0.801523	7.70826	3.26559	5e-05	0.000557285	up
GP1BA	chr17:4932274-4935030	2.39638	0.451907	4.34085	3.26388	0.0004	0.00307286	up
KBTBD8	chr3:66998302-67011208	2.28594	0.432091	4.13978	3.26015	5e-05	0.000557285	up
PATL2	chr15:44665731-44676888	3.77336	0.714125	6.8326	3.25819	0.0002	0.00179392	up
SPN	chr16:29662949-29670872	5.25338	0.998308	9.50845	3.25165	5e-05	0.000557285	up
LOC100288637	chr15_KI270905v1_alt:3761226-4155811	1.92935	0.367181	3.49151	3.24929	0.00025	0.00213945	up
GFI1	chr1:92473044-92486876	3.39404	0.646122	6.14195	3.24882	5e-05	0.000557285	up
LINC00996	chr7:150433653-150448140	1.89825	0.36143	3.43507	3.24855	0.0005	0.00366735	up
IFI44L	chr1:78620381-78646145	25.738	4.90141	46.5745	3.24827	5e-05	0.000557285	up
MYBL1	chr8:66562174-66613249	3.6826	0.701688	6.66352	3.24738	5e-05	0.000557285	up
PPP1R1C	chr2:181954240-182131382	2.21257	0.422391	4.00275	3.24434	0.00425	0.0188467	up
PLA1A	chr3:119597847-119629811	6.74685	1.29109	12.2026	3.24052	5e-05	0.000557285	up
ARMT1	chr6:151452257-151470099	128.809	24.7574	232.86	3.23353	5e-05	0.000557285	up
POU2AF1	chr11:111352255-111379432	18.0632	3.48957	32.6368	3.22538	5e-05	0.000557285	up
TMC8	chr17:78112917-78142968	22.4745	4.34346	40.6055	3.22476	0.0002	0.00179392	up
CD48	chr1:160678745-160711851	80.2972	15.5544	145.04	3.22106	5e-05	0.000557285	up
DPY19L2P2	chr7_KI270806v1_alt:1442-67083	0.712504	0.138428	1.28658	3.21634	0.0001	0.00100664	up
CLSPN	chr1:35720217-35769950	1.23896	0.24253	2.23538	3.20428	5e-05	0.000557285	up
MKI67	chr10:128096660-128126204	5.51857	1.08659	9.95056	3.19498	5e-05	0.000557285	up
GBP1	chr1:89052303-89065360	74.7936	14.7753	134.812	3.18969	5e-05	0.000557285	up
PCDH10	chr4:133149289-133194610	0.907185	0.17933	1.63504	3.18864	0.00015	0.0014184	up
NEK2	chr1:211658256-211675630	5.25202	1.03835	9.46568	3.18841	0.00245	0.0124551	up
LINC00426	chr13:30340265-30373914	2.45619	0.486646	4.42574	3.18497	0.0002	0.00179392	up
AURKA	chr20:56369388-56392337	8.20619	1.63389	14.7785	3.17712	5e-05	0.000557285	up
SAMSN1	chr21:14485227-14643107	20.8781	4.1606	37.5956	3.1757	5e-05	0.000557285	up
NUSAP1	chr15:41332693-41381050	15.1194	3.01865	27.2202	3.1727	5e-05	0.000557285	up
TBC1D10C	chr11:67403912-67410090	30.9244	6.17502	55.6738	3.17248	5e-05	0.000557285	up
TIMD4	chr5:156919281-156963255	1.80516	0.36083	3.2495	3.17083	0.00055	0.00396064	up
GRAP2	chr22:39901081-39973342	7.40063	1.48296	13.3183	3.16686	5e-05	0.000557285	up
BICDL1	chr12:119989843-120094495	21.982	4.42415	39.5398	3.15983	5e-05	0.000557285	up
RAD21	chr8:116845933-116876868	224.113	45.2228	403.004	3.15567	5e-05	0.000557285	up
PGBD4	chr15:34102072-34104390	2.11704	0.428668	3.80542	3.15012	0.0002	0.00179392	up
TLR8	chrX:12902816-12943300	3.14484	0.638249	5.65143	3.14642	5e-05	0.000557285	up
KIF21B	chr1:200969385-201023700	4.79004	0.972711	8.60737	3.14549	5e-05	0.000557285	up
IPCEF1	chr6:154010495-154356766	3.0412	0.621265	5.46114	3.13592	5e-05	0.000557285	up
LINC00926	chr15:57300364-57307769	8.35497	1.70925	15.0007	3.13359	5e-05	0.000557285	up
SSTR3	chr22:37204236-37212376	0.642343	0.131697	1.15299	3.13009	0.00035	0.00277824	up
PRKCQ	chr10:6394096-6585361	4.29331	0.88632	7.70029	3.11901	5e-05	0.000557285	up
CD28	chr2:203706474-203738912	4.73421	0.985876	8.48255	3.10502	5e-05	0.000557285	up
LINGO3	chr19:2289774-2308157	1.87585	0.391835	3.35986	3.10008	0.0006	0.00423789	up
CD3E	chr11:118304579-118316175	42.8207	8.9472	76.6942	3.09961	5e-05	0.000557285	up
EVI2B	chr17:31094926-31377677	50.492	10.5558	90.4281	3.09873	0.0003	0.00246085	up
CCR2	chr3:46353743-46360922	12.3549	2.58349	22.1264	3.09837	5e-05	0.000557285	up
GJB2	chr13:20187464-20192975	2.29668	0.481991	4.11136	3.09254	0.0004	0.00307286	up
ANTXRLP1	chr10:46219024-46269608	1.21537	0.25523	2.1755	3.09148	0.00585	0.0239933	up
TRG-AS1	chr7:38341576-38378637	2.37615	0.505516	4.24678	3.07054	0.00025	0.00213945	up
SAMD9	chr7:93099512-93118023	10.9201	2.32646	19.5137	3.06827	5e-05	0.000557285	up
FAM111B	chr11:59107184-59127416	4.05853	0.864665	7.2524	3.06825	0.0005	0.00366735	up
LINC00528	chr22:17777289-17779481	1.80655	0.384934	3.22817	3.06803	0.0003	0.00246085	up
PRF1	chr10:70597347-70602788	14.6464	3.12333	26.1694	3.06672	5e-05	0.000557285	up
LINC02273	chr4:152100752-152104716	1.65557	0.354451	2.95668	3.06032	0.00085	0.00557623	up
KLRC3	chr12:10412314-10420595	1.46731	0.31645	2.61817	3.04851	0.0026	0.0130378	up
ZBTB32	chr19:35704486-35717038	1.12323	0.242644	2.00381	3.04583	0.00395	0.0178831	up
EPSTI1	chr13:42886387-42992312	20.0233	4.33093	35.7157	3.04381	5e-05	0.000557285	up
CENPI	chrX:101098181-101163673	1.36652	0.295961	2.43708	3.04167	0.0002	0.00179392	up
LTB	chr6_GL000256v2_alt:2879838-2881705	43.5843	9.46006	77.7086	3.03815	5e-05	0.000557285	up
SHISAL1	chr22:44243676-44312851	0.666944	0.145758	1.18813	3.02704	0.00015	0.0014184	up
RIPOR2	chr6:24804280-25042288	14.0982	3.08191	25.1145	3.02663	5e-05	0.000557285	up
NLRC5	chr16:56989484-57083524	23.0706	5.05502	41.0861	3.02286	5e-05	0.000557285	up
GPR65	chr14:88005123-88014811	3.80443	0.841377	6.76748	3.00779	5e-05	0.000557285	up
TSPOAP1-AS1	chr17:58301226-58417582	4.17989	0.928622	7.43115	3.00042	0.0075	0.0288833	up
NAT1	chr8:18170461-18223689	74.2949	16.5268	132.063	2.99835	5e-05	0.000557285	up
JAK3	chr19:17824783-17848032	18.829	4.19351	33.4645	2.9964	5e-05	0.000557285	up
CYFIP2	chr5:157266079-157474722	12.4709	2.78717	22.1546	2.99073	5e-05	0.000557285	up
DDX60	chr4:168216290-168318807	16.5093	3.6971	29.3214	2.98749	5e-05	0.000557285	up
SEL1L3	chr4:25747426-25863595	25.64	5.75092	45.5291	2.98492	5e-05	0.000557285	up
CGAS	chr6:73425132-73452320	4.23722	0.951896	7.52255	2.98235	5e-05	0.000557285	up
AARD	chr8:116938224-116944000	88.3067	19.8534	156.76	2.9811	5e-05	0.000557285	up
SAMD9L	chr7:93130053-93148399	25.4583	5.72756	45.189	2.97998	5e-05	0.000557285	up
SKA1	chr18_GL383567v1_alt:82828-101975	1.20934	0.272199	2.14649	2.97924	0.004	0.0180691	up
LINC02362	chr4:184365560-184382306	1.44425	0.326353	2.56215	2.97285	0.00515	0.0218575	up
POLQ	chr3:121431425-121546006	0.95797	0.21669	1.69925	2.97119	0.0001	0.00100664	up
ZAP70	chr2:97713567-97739860	23.7589	5.37814	42.1397	2.97	5e-05	0.000557285	up
BMI1	chr10:22316382-22331485	33.9429	7.71018	60.1757	2.96434	0.0005	0.00366735	up
ZNF683	chr1:26361633-26372794	7.31263	1.66236	12.9629	2.96308	5e-05	0.000557285	up
KREMEN2	chr16:2964215-2968383	0.942627	0.214405	1.67085	2.96217	0.00295	0.0143234	up
DOCK2	chr5:169637246-170083382	17.995	4.116	31.874	2.95306	5e-05	0.000557285	up
MPHOSPH9	chr12:123156395-123233238	4.7268	1.08381	8.3698	2.94908	5e-05	0.000557285	up
C5orf58	chr5:170232916-170297842	2.33483	0.538316	4.13134	2.94009	0.00975	0.0351759	up
SASH3	chrX:129779915-129795200	29.3626	6.79722	51.9279	2.93349	5e-05	0.000557285	up
ACSL6	chr5:131949973-132012068	0.620179	0.143998	1.09636	2.9286	5e-05	0.000557285	up
CCL5	chr17_KI270857v1_alt:106023-114905	133.759	31.0822	236.435	2.92728	5e-05	0.000557285	up
IRF8	chr16:85899167-85922605	40.2969	9.39122	71.2025	2.92254	5e-05	0.000557285	up
MTFR2	chr6:136231029-136250335	1.81543	0.423333	3.20753	2.9216	0.0013	0.00774792	up
CYP4F35P	chr18:14337422-14342524	13.3721	3.124	23.6203	2.91856	5e-05	0.000557285	up
MYBL2	chr20:43667018-43716496	7.61637	1.78273	13.45	2.91545	0.0003	0.00246085	up
CXCR4	chr2:136114348-136118155	200.075	46.8619	353.289	2.91436	5e-05	0.000557285	up
RAB39B	chrX:155258233-155264589	3.2916	0.772289	5.81091	2.91155	5e-05	0.000557285	up
LURAP1L	chr9:12693385-12823060	50.8025	11.9296	89.6754	2.91017	5e-05	0.000557285	up
SPC25	chr2_GL383522v1_alt:57519-77061	5.44978	1.28703	9.61253	2.90087	0.00025	0.00213945	up
HELB	chr12:66302544-66343643	1.07804	0.255185	1.90089	2.89705	0.00025	0.00213945	up
RASGRP1	chr15:38488097-38564806	6.7737	1.60671	11.9407	2.89371	5e-05	0.000557285	up
MYO1G	chr7:44962660-44979105	12.926	3.07133	22.7807	2.89088	5e-05	0.000557285	up
CST7	chr20:24949229-24959928	25.9334	6.19057	45.6763	2.8833	5e-05	0.000557285	up
SNX10	chr7:26291894-26540950	23.8288	5.68945	41.9682	2.88294	5e-05	0.000557285	up
HIST1H2AG	chr6:27133037-27133535	2.20776	0.527325	3.8882	2.88234	0.01505	0.0486672	up
NCKAP1L	chr12:54497710-54543115	28.8025	6.88645	50.7185	2.88068	5e-05	0.000557285	up
TLR6	chr4:38823707-38856817	3.33795	0.798279	5.87762	2.88027	5e-05	0.000557285	up
BRIP1	chr17:61679185-61863559	1.47774	0.355786	2.5997	2.86926	5e-05	0.000557285	up
ESPL1	chr12:53268298-53293643	2.86821	0.690648	5.04578	2.86905	5e-05	0.000557285	up
HCP5	chr6_GL000256v2_alt:2696558-2810410	45.1451	10.8798	79.4103	2.86768	5e-05	0.000557285	up
CENPE	chr4:103105805-103198409	1.55686	0.375554	2.73816	2.86612	5e-05	0.000557285	up
MAP4K1	chr19:38587639-38618035	15.4874	3.74634	27.2284	2.86156	5e-05	0.000557285	up
LINC00954	chr2:19868853-19885047	0.782011	0.189333	1.37469	2.86011	0.00165	0.00927167	up
PACSIN1	chr6:34466060-34535223	1.71118	0.416727	3.00564	2.8505	5e-05	0.000557285	up
PARP14	chr3:122680824-122730840	34.994	8.54891	61.439	2.84534	5e-05	0.000557285	up
TTC39B	chr9:15170843-15307360	5.50291	1.35228	9.65353	2.83566	5e-05	0.000557285	up
BHLHA15	chr7:98212253-98212959	2.21281	0.546405	3.87922	2.82773	0.0046	0.0200425	up
PRDM1	chr6:106086319-106109939	10.9669	2.71121	19.2225	2.82579	5e-05	0.000557285	up
KEL	chr7_KI270803v1_alt:964180-985483	1.58903	0.393043	2.78502	2.82493	0.00065	0.0045163	up
ETV7	chr6:36354220-36387800	9.86252	2.44155	17.2835	2.82353	0.00015	0.0014184	up
EPHA6	chr3:96814580-97748942	0.503553	0.124939	0.882168	2.81983	0.0059	0.0241556	up
CD37	chr19:49335419-49362457	65.7423	16.3226	115.162	2.81872	0.0004	0.00307286	up
PRC1	chr15:90966037-90994651	14.0493	3.48919	24.6094	2.81825	5e-05	0.000557285	up
NCAPH	chr2:96335740-96377095	2.18751	0.544053	3.83096	2.81589	5e-05	0.000557285	up
SCIMP	chr17:5192006-5236003	8.19261	2.04312	14.3421	2.81141	0.00035	0.00277824	up
SYNGR3	chr16:1989944-1994275	1.57736	0.393672	2.76105	2.81015	0.001	0.00630276	up
SPINK5	chr5:148063971-148137362	2.16011	0.540989	3.77923	2.80442	5e-05	0.000557285	up
VCAM1	chr1:100719639-100739046	25.8203	6.46893	45.1717	2.80382	5e-05	0.000557285	up
TBX21	chr17:47733243-47746119	3.3534	0.840225	5.86657	2.80367	5e-05	0.000557285	up
PLEK	chr2:68365189-68397453	36.9283	9.25503	64.6015	2.80326	5e-05	0.000557285	up
WWP1	chr8:86342764-86467949	98.2204	24.6438	171.797	2.8014	5e-05	0.000557285	up
NUAK2	chr1:205302062-205321791	3.71856	0.933563	6.50355	2.80041	5e-05	0.000557285	up
LOC100507250	chr12:68674370-68686859	0.616933	0.155556	1.07831	2.79327	0.0068	0.026831	up
CXorf21	chrX:30558823-30577916	4.3867	1.10701	7.66639	2.79189	0.0003	0.00246085	up
FAM83D	chr20:38926311-38953061	3.71578	0.938256	6.4933	2.7909	0.0056	0.0232264	up
MELK	chr9:36572861-36677683	3.69117	0.934029	6.44832	2.78738	5e-05	0.000557285	up
PSD3	chr8:18527302-19013686	11.3871	2.8871	19.8871	2.78414	5e-05	0.000557285	up
PCLAF	chr15:64365011-64387687	14.4426	3.67629	25.209	2.77761	5e-05	0.000557285	up
ANKRD44	chr2:196986661-197310797	10.3284	2.63282	18.024	2.77524	5e-05	0.000557285	up
NKG7	chr19:51371619-51372706	42.7873	10.9192	74.6554	2.77338	5e-05	0.000557285	up
GZMM	chr19:544033-549920	13.4848	3.44445	23.5252	2.77186	5e-05	0.000557285	up
CCNB2	chr15:59105084-59125045	10.5009	2.69482	18.307	2.76414	0.0002	0.00179392	up
CCL19	chr9:34689569-34691277	143.062	36.719	249.405	2.76389	5e-05	0.000557285	up
PLAC8	chr4:83090057-83114758	9.0512	2.34611	15.7563	2.74759	5e-05	0.000557285	up
NUF2	chr1:163321932-163355763	4.60355	1.19385	8.01325	2.74677	0.0001	0.00100664	up
PBK	chr8:27809620-27838095	5.89156	1.52832	10.2548	2.74629	0.0001	0.00100664	up
CEP55	chr10:93496611-93529092	5.12336	1.32995	8.91676	2.74515	0.0001	0.00100664	up
MX1	chr21:41420557-41459214	97.658	25.374	169.942	2.74362	5e-05	0.000557285	up
HLA-DQB2	chr6_GL000256v2_alt:4156242-4163698	8.06018	2.10406	14.0163	2.73585	5e-05	0.000557285	up
GPR55	chr2:230907327-230925226	0.679304	0.177339	1.18127	2.73576	0.0017	0.00946084	up
BTK	chrX:101349446-101390796	13.9663	3.648	24.2846	2.73486	5e-05	0.000557285	up
MICB	chr6_GL000256v2_alt:2696558-2810410	7.8291	2.0521	13.6061	2.72908	5e-05	0.000557285	up
THRIL	chr12:124993647-125027423	4.90224	1.28541	8.51906	2.72847	0.00125	0.00751344	up
LRMP	chr12:24997561-25195162	11.4874	3.01714	19.9577	2.72569	5e-05	0.000557285	up
IFIT2	chr10:89301948-89309276	15.5739	4.09996	27.0478	2.72183	5e-05	0.000557285	up
BCL2A1	chr15:79960889-79971301	16.0193	4.21906	27.8196	2.72111	0.0001	0.00100664	up
PANDAR	chr6:36673620-36675126	0.999277	0.263634	1.73492	2.71826	0.0037	0.0169739	up
CIITA	chr16:10877197-10924983	16.8769	4.45346	29.3004	2.71792	5e-05	0.000557285	up
IL16	chr15:81196877-81324183	17.154	4.5384	29.7695	2.71358	5e-05	0.000557285	up
FCRL6	chr1:159800510-159816257	3.9542	1.04746	6.86094	2.7115	0.0002	0.00179392	up
RASAL3	chr19:15451624-15464581	16.1585	4.28561	28.0314	2.70947	5e-05	0.000557285	up
HOTAIR	chr12:53962307-53976419	1.06379	0.282236	1.84534	2.70892	0.0138	0.0456165	up
PIK3CG	chr7:106865277-106908978	4.54192	1.20571	7.87812	2.70797	5e-05	0.000557285	up
LCP1	chr13:46125922-46182324	124.303	33.0204	215.585	2.70683	5e-05	0.000557285	up
RET	chr10:43077026-43130349	2.05133	0.54493	3.55772	2.70681	0.0001	0.00100664	up
FPR3	chr19:51795145-51826190	20.32	5.40866	35.2313	2.70351	5e-05	0.000557285	up
FAM72B	chr1:121167645-121184318	1.05017	0.279639	1.8207	2.70286	0.001	0.00630276	up
CD53	chr1:110871198-110899936	105.242	28.0476	182.437	2.70144	5e-05	0.000557285	up
STAT4	chr2:191021525-191151596	6.95186	1.85921	12.0445	2.69561	5e-05	0.000557285	up
TNFAIP3	chr6:137823669-137883314	38.1319	10.2127	66.0511	2.69322	5e-05	0.000557285	up
CD7	chr17:82314869-82317604	8.47599	2.27039	14.6816	2.69299	0.0001	0.00100664	up
TNFSF4	chr1:173183730-173207313	2.90677	0.778637	5.03491	2.69294	5e-05	0.000557285	up
LOC100130992	chr10:22252071-22258548	2.61478	0.701289	4.52828	2.69088	5e-05	0.000557285	up
TAP1	chr6_GL000256v2_alt:4239968-4253223	120.239	32.2691	208.209	2.68981	5e-05	0.000557285	up
ANKRD30B	chr18:14748239-14852738	3.8954	1.04791	6.74289	2.68586	5e-05	0.000557285	up
ARRDC5	chr19:4890436-4902867	0.667597	0.180405	1.15479	2.67833	0.00685	0.0269562	up
LNPEP	chr5:96935641-97029411	3.07618	0.831729	5.32064	2.67741	5e-05	0.000557285	up
CD52	chr1:26282281-26320523	181.806	49.2151	314.397	2.67541	0.00145	0.00841914	up
RACGAP1	chr12:49989161-50025557	18.5581	5.02942	32.0867	2.67351	5e-05	0.000557285	up
IFIT3	chr10:89327818-89340968	43.5187	11.8134	75.2239	2.67076	5e-05	0.000557285	up
ARHGAP9	chr12:57460134-57520517	21.4571	5.82828	37.0859	2.66973	0.00935	0.0341276	up
CIT	chr12:119685789-119877291	2.33342	0.635019	4.03182	2.66656	5e-05	0.000557285	up
KCND2	chr7:120273667-120750333	2.49391	0.681429	4.3064	2.65985	0.00015	0.0014184	up
RAC2	chr22:37225260-37244299	91.2738	24.9707	157.577	2.65775	5e-05	0.000557285	up
C11orf21	chr11:2295639-2318200	5.70944	1.56571	9.85317	2.65377	5e-05	0.000557285	up
ST8SIA4	chr5:100806934-100903285	5.94595	1.6326	10.2593	2.65169	5e-05	0.000557285	up
CENPF	chr1:214603188-214664571	4.32732	1.19089	7.46375	2.64786	5e-05	0.000557285	up
BIN2	chr12:51281037-51324680	19.3927	5.34105	33.4444	2.64657	5e-05	0.000557285	up
P2RX7	chr12:121132818-121186551	6.06704	1.67118	10.4629	2.64634	5e-05	0.000557285	up
UHRF1	chr19:4903079-4962154	3.59756	0.991813	6.20331	2.6449	0.00045	0.0033911	up
MARCH1	chr4:163524297-164383255	7.97636	2.20102	13.7517	2.64336	5e-05	0.000557285	up
HLA-DOA	chr6_GL000256v2_alt:4453377-4458806	29.8765	8.25575	51.4972	2.64102	5e-05	0.000557285	up
ASIC2	chr17:33013087-34156806	0.745128	0.206397	1.28386	2.637	0.00045	0.0033911	up
DAPP1	chr4:99816823-99870189	14.6209	4.05402	25.1877	2.6353	5e-05	0.000557285	up
FAM46C	chr1:117605981-117628389	22.1265	6.13724	38.1157	2.63472	5e-05	0.000557285	up
CD69	chr12:9752485-9760901	26.4473	7.35956	45.535	2.62929	5e-05	0.000557285	up
AOAH	chr7:36512940-36724549	14.7392	4.11762	25.3607	2.62271	5e-05	0.000557285	up
ESCO2	chr8:27774540-27804907	1.21104	0.338356	2.08373	2.62255	0.0076	0.0291232	up
IGSF11	chr3:118900630-119146068	0.476085	0.133119	0.819051	2.62123	5e-05	0.000557285	up
KIF18B	chr17:44924710-44947711	3.12166	0.873622	5.3697	2.61976	0.0003	0.00246085	up
P2RX1	chr17:3896590-3916666	2.63285	0.739846	4.52585	2.61289	5e-05	0.000557285	up
SLC6A4	chr17:30194318-30235968	0.46901	0.131804	0.806216	2.61277	0.0003	0.00246085	up
EXOC3L4	chr14:103100143-103110557	1.86333	0.524379	3.20229	2.61042	0.00115	0.00703757	up
OAS1	chr12:112906776-112932190	65.5309	18.4788	112.583	2.60704	5e-05	0.000557285	up
INHBA	chr7:41685113-41779378	3.19878	0.904189	5.49338	2.603	5e-05	0.000557285	up
CORO1A	chr16:30183409-30189254	100.915	28.5928	173.237	2.59902	5e-05	0.000557285	up
PTPRCAP	chr11:67435509-67437682	75.5195	21.4031	129.636	2.59857	5e-05	0.000557285	up
CD40LG	chrX:136648176-136660390	3.58357	1.01674	6.15041	2.59673	0.00105	0.00655926	up
LCP2	chr5:170232916-170297842	15.0302	4.27027	25.7901	2.59442	5e-05	0.000557285	up
PLEKHF2	chr8:95133720-95156685	71.727	20.379	123.075	2.59438	5e-05	0.000557285	up
GCNT4	chr5:75027463-75030899	1.21203	0.345938	2.07812	2.5867	0.0005	0.00366735	up
KIF2C	chr1:44739817-44767766	5.5581	1.58855	9.52765	2.58441	5e-05	0.000557285	up
DEPDC1B	chr5:60596911-60700166	2.61397	0.747896	4.48005	2.5826	0.00015	0.0014184	up
CDC45	chr22:19479825-19520612	3.56464	1.02726	6.10202	2.57049	0.0002	0.00179392	up
CD101	chr1:117001749-117059490	2.43557	0.703688	4.16745	2.56616	5e-05	0.000557285	up
CDC6	chr17:40287893-40303161	4.95023	1.43177	8.46869	2.56434	5e-05	0.000557285	up
RAD51	chr15:40695128-40732158	3.55329	1.0297	6.07687	2.5611	0.00025	0.00213945	up
S1PR4	chr19:3178737-3180332	7.1989	2.09271	12.3051	2.55581	5e-05	0.000557285	up
XCL1	chr1:168576472-168582077	2.81252	0.818085	4.80695	2.5548	0.00155	0.00885083	up
DOCK10	chr2:224765089-225042613	10.9254	3.18306	18.6678	2.55206	5e-05	0.000557285	up
COL4A4	chr2:227002710-227164559	1.30176	0.379369	2.22416	2.55159	5e-05	0.000557285	up
PPP1R16B	chr20:38805692-38923024	13.3343	3.89194	22.7766	2.54899	5e-05	0.000557285	up
AURKB	chr17:8204730-8210626	5.65881	1.6584	9.65922	2.54211	5e-05	0.000557285	up
IRF1	chr5:132481608-132490773	41.8785	12.2777	71.4792	2.54148	5e-05	0.000557285	up
CENPA	chr2:26786013-26794587	3.03272	0.890849	5.17459	2.53819	0.0002	0.00179392	up
MRPS30	chr5:44808924-44815516	49.3192	14.4904	84.1479	2.53783	5e-05	0.000557285	up
SIGLEC14	chr19:51642552-51646879	1.81757	0.534231	3.10091	2.53716	0.0014	0.00819928	up
DBH-AS1	chr9:133636362-133659344	5.83465	1.72209	9.9472	2.53013	5e-05	0.000557285	up
NXPH1	chr7:8433954-8752963	2.12211	0.626584	3.61763	2.52946	0.0004	0.00307286	up
GAPT	chr5:58491434-58496358	5.72075	1.69018	9.75133	2.52842	5e-05	0.000557285	up
CASS4	chr20:56412111-56459340	2.14347	0.635622	3.65131	2.52217	5e-05	0.000557285	up
BCDIN3D-AS1	chr12:49828542-49843129	1.35051	0.400732	2.30029	2.52111	0.0146	0.0475725	up
PIM2	chrX:48913181-48919136	32.5999	9.68519	55.5147	2.51902	5e-05	0.000557285	up
BIRC5	chr17:78214195-78225635	7.76226	2.30892	13.2156	2.51695	5e-05	0.000557285	up
GPR15	chr3:98531898-98534679	0.667801	0.199423	1.13618	2.51029	0.00325	0.0154335	up
SPAG6	chr10:22345444-22417610	5.85484	1.75021	9.95947	2.50854	0.0018	0.00986836	up
EIF2AK2	chr2:37105140-37157047	9.06795	2.7113	15.4246	2.50818	5e-05	0.000557285	up
CDCA5	chr11:65077454-65084143	8.35142	2.50653	14.1963	2.50176	5e-05	0.000557285	up
LILRB1	chr19_KI270938v1_alt:599497-620095	8.70149	2.61509	14.7879	2.49948	5e-05	0.000557285	up
SPAG5	chr17:28577564-28599038	9.13972	2.74874	15.5307	2.49828	5e-05	0.000557285	up
RDH16	chr12:56951430-56959374	1.55088	0.467199	2.63456	2.49545	0.0001	0.00100664	up
PIK3AP1	chr10:96593311-96720522	10.5798	3.20648	17.9532	2.48518	5e-05	0.000557285	up
ZBTB26	chr9:122918028-122931551	4.3474	1.31995	7.37485	2.48213	0.0018	0.00986836	up
FER1L4	chr20:35558736-35607562	7.258	2.2038	12.3122	2.48203	5e-05	0.000557285	up
CDC25A	chr3:48157177-48188311	1.86271	0.565813	3.1596	2.48134	0.0006	0.00423789	up
AZGP1P1	chr7:99980761-99984237	2.0759	0.630925	3.52087	2.48039	0.00275	0.0136049	up
GPR132	chr14:105049388-105065550	5.481	1.66638	9.29563	2.47983	5e-05	0.000557285	up
CCNA2	chr4:121801316-121824001	7.50368	2.28327	12.7241	2.47839	0.00335	0.015779	up
BIRC3	chr11:102317449-102339403	38.2354	11.6457	64.8251	2.47676	5e-05	0.000557285	up
ATAD2	chr8:123319850-123396465	14.2204	4.34882	24.0919	2.46986	5e-05	0.000557285	up
HJURP	chr2:233836700-233854566	3.34307	1.02286	5.66329	2.46903	0.0003	0.00246085	up
GZMH	chr14:24606479-24609720	14.8622	4.55382	25.1705	2.46658	5e-05	0.000557285	up
KIF18A	chr11:28020615-28108199	1.68347	0.515889	2.85106	2.46636	0.00055	0.00396064	up
C16orf54	chr16:29742464-29746019	7.89525	2.4216	13.3689	2.46484	5e-05	0.000557285	up
NAPSB	chr19:50333799-50344748	27.6996	8.51977	46.8794	2.46007	5e-05	0.000557285	up
ARHGAP15	chr2:143129329-143768352	27.7162	8.52789	46.9045	2.45947	5e-05	0.000557285	up
M1AP	chr2:74557882-74648338	2.86032	0.883627	4.83702	2.45261	5e-05	0.000557285	up
LINC00649	chr21:33931121-33971186	1.02329	0.316206	1.73038	2.45215	0.00595	0.0243235	up
LIMD2	chr17:63622424-63700159	18.7743	5.81263	31.7359	2.44885	0.0019	0.0102639	up
SLC1A1	chr9:4490426-4587469	6.59499	2.04477	11.1452	2.44641	5e-05	0.000557285	up
CDC37L1	chr9:4679552-4708398	36.1019	11.2013	61.0025	2.44521	5e-05	0.000557285	up
POTEKP	chr2:131592041-131626429	12.8354	3.99556	21.6752	2.43958	0.00105	0.00655926	up
XCL2	chr1:168540764-168543997	3.64243	1.13482	6.15004	2.43813	0.00405	0.0182087	up
DENND1B	chr1:197504748-197775493	15.3463	4.78201	25.9106	2.43785	5e-05	0.000557285	up
FANCI	chr15:89243962-89334795	10.2862	3.21686	17.3556	2.43168	0.0025	0.0126498	up
CD244	chr1:160830159-160862902	2.28486	0.714717	3.85501	2.43129	0.00025	0.00213945	up
NDC80	chr18:2571510-2616635	5.93396	1.86002	10.0079	2.42775	0.0001	0.00100664	up
LINC00892	chrX:136639542-136642429	2.96059	0.928025	4.99315	2.42771	0.01395	0.0459811	up
ARAP2	chr4:36005403-36274215	6.43696	2.01812	10.8558	2.42738	5e-05	0.000557285	up
RHPN1-AS1	chr8:143366622-143368635	3.42794	1.07801	5.77788	2.42217	0.00125	0.00751344	up
CYBB	chrX:37780016-37813461	55.4941	17.4603	93.5278	2.42131	5e-05	0.000557285	up
GINS1	chr20:25407682-25448555	3.3529	1.05507	5.65074	2.42109	5e-05	0.000557285	up
GLCCI1	chr7:7949838-8089079	13.7789	4.33651	23.2213	2.42084	5e-05	0.000557285	up
ETS1	chr11:128458760-128587558	59.6849	18.8087	100.561	2.4186	5e-05	0.000557285	up
FCER2	chr19:7688756-7702146	10.6263	3.35504	17.8976	2.41537	0.00015	0.0014184	up
SLA	chr8:132866959-133134899	46.7728	14.7727	78.7728	2.41477	5e-05	0.000557285	up
SHISAL2A	chr1:52633343-52669120	2.10626	0.667429	3.5451	2.40914	0.0064	0.0256332	up
PARP9	chr3:122527910-122575202	56.485	17.9097	95.0603	2.4081	0.0001	0.00100664	up
CNTD2	chr19:40222207-40226690	2.14404	0.680178	3.6079	2.40717	0.00125	0.00751344	up
DEPDC1	chr1:68474151-68538627	1.30479	0.415247	2.19434	2.40175	0.00025	0.00213945	up
CDK1	chr10:60778330-60794852	11.7336	3.73967	19.7276	2.39923	5e-05	0.000557285	up
TFR2	chr7:100620415-100641550	1.08354	0.345581	1.82149	2.39802	0.0032	0.0152586	up
ADGRG5	chr16:57542636-57577188	5.8318	1.86242	9.80117	2.39578	0.00015	0.0014184	up
SYCP2	chr20:59863556-59933663	14.1888	4.53342	23.8441	2.39496	5e-05	0.000557285	up
LPXN	chr11:58526870-58578239	33.0369	10.5582	55.5155	2.39452	5e-05	0.000557285	up
DENND1C	chr19:6463776-6481808	13.5337	4.329	22.7384	2.39302	5e-05	0.000557285	up
ARHGAP30	chr1:161046941-161069970	28.7827	9.24773	48.3177	2.38538	5e-05	0.000557285	up
ITGAE	chr17:3714624-3801243	8.29129	2.66757	13.915	2.38304	5e-05	0.000557285	up
MCOLN2	chr1:84925582-84997122	5.61095	1.81214	9.40977	2.37647	5e-05	0.000557285	up
ZNF367	chr9:96385942-96418387	2.33303	0.754204	3.91185	2.37482	5e-05	0.000557285	up
VNN2	chr6:132743869-132763459	6.75532	2.19453	11.3161	2.36639	5e-05	0.000557285	up
HLA-DQA1	chr6:32637405-32643652	216.991	70.5271	363.454	2.36552	5e-05	0.000557285	up
SIGLEC10	chr19:51410020-51418196	7.49338	2.43837	12.5484	2.36351	5e-05	0.000557285	up
IL10RA	chr11:117986390-118001483	30.5305	9.95744	51.1035	2.35957	5e-05	0.000557285	up
EMB	chr5:50396196-50441400	26.8274	8.7509	44.9039	2.35934	5e-05	0.000557285	up
CSF2RB	chr22:36913632-36940437	13.5177	4.41923	22.6161	2.35548	5e-05	0.000557285	up
LINC02542	chr6:81843780-82101765	1.40613	0.459871	2.35238	2.35482	0.0004	0.00307286	up
EAF2	chr3:121835179-121886526	13.179	4.3126	22.0454	2.35384	0.0007	0.00477171	up
ANKRD30A	chr10:37125856-37232567	21.7526	7.12448	36.3807	2.35232	5e-05	0.000557285	up
ZNF623	chr8_KI270816v1_alt:111842-129199	9.42127	3.08714	15.7554	2.35151	5e-05	0.000557285	up
LOC100996724	chr1:120415026-120665436	2.66786	0.874411	4.46131	2.35108	0.0015	0.00862301	up
LMBRD2	chr5:36103311-36151913	2.6366	0.867241	4.40596	2.34495	0.0001	0.00100664	up
ZNF572	chr8:124973296-124979388	2.48007	0.816877	4.14326	2.34258	5e-05	0.000557285	up
VAV1	chr19:6772667-6857366	18.4892	6.10057	30.8779	2.33956	5e-05	0.000557285	up
CDK5R1	chr17:32487086-32491253	2.218	0.73267	3.70332	2.33758	5e-05	0.000557285	up
SERPINB9	chr6:2883987-2903312	13.4912	4.46504	22.5174	2.3343	5e-05	0.000557285	up
NEU3	chr11:74988904-75007698	3.15023	1.04382	5.25663	2.33226	5e-05	0.000557285	up
FAM78A	chr9:131258077-131276519	9.26308	3.07366	15.4525	2.32981	5e-05	0.000557285	up
CENPK	chr5:65516276-65563168	4.59234	1.52422	7.66045	2.32936	0.0002	0.00179392	up
DPEP1	chr16:89613307-89638431	2.05138	0.682423	3.42033	2.3254	0.0015	0.00862301	up
LEF1	chr4:108047544-108176430	12.5451	4.17621	20.914	2.3242	5e-05	0.000557285	up
APOL6	chr22:35648376-35668409	17.4996	5.82679	29.1725	2.32383	5e-05	0.000557285	up
LOC105370941	chr15:39782905-39785616	1.24345	0.415428	2.07147	2.31798	0.00195	0.010447	up
SQLE	chr8:124998477-125022283	26.2637	8.78578	43.7416	2.31576	5e-05	0.000557285	up
TMEM266	chr15:76059957-76204963	0.950165	0.319981	1.58035	2.30419	0.0036	0.0166661	up
ORC6	chr16:46689645-46698394	4.34755	1.46694	7.22817	2.30082	0.00095	0.00605826	up
PLK4	chr4:127880860-127899222	2.72833	0.921849	4.53481	2.29844	0.00025	0.00213945	up
SLC2A6	chr9:133471093-133479154	4.70555	1.58992	7.82118	2.29844	5e-05	0.000557285	up
STK4	chr20:44966469-45079977	17.8117	6.03797	29.5855	2.29275	5e-05	0.000557285	up
ABCB4	chr7:87402044-87475703	1.12328	0.381418	1.86515	2.28984	0.00075	0.00503842	up
RASSF5	chr1:206507529-206589284	22.9009	7.80078	38.001	2.28435	5e-05	0.000557285	up
LINC02224	chr5:44495144-44510282	0.998259	0.340148	1.65637	2.28379	0.00925	0.0338464	up
ADA2	chr22:17178789-17221854	29.1349	9.93137	48.3385	2.28311	5e-05	0.000557285	up
NPY1R	chr4:163323964-163332795	56.1553	19.1804	93.1302	2.27962	0.0003	0.00246085	up
BATF2	chr11:64987944-64997045	7.12561	2.43452	11.8167	2.27912	5e-05	0.000557285	up
TP53INP1	chr8:94895767-95118496	39.3606	13.4642	65.257	2.277	5e-05	0.000557285	up
REL	chr2:60881494-60928156	4.28279	1.46793	7.09765	2.27356	5e-05	0.000557285	up
SYNDIG1	chr20:24469198-24666617	1.34484	0.461265	2.22842	2.27236	0.0009	0.00582182	up
RAB37	chr17:74671116-74747335	5.60754	1.92531	9.28977	2.27055	0.0003	0.00246085	up
TNFAIP8	chr5:119268691-119394604	36.5826	12.5642	60.601	2.27002	5e-05	0.000557285	up
AGAP2	chr12:57724292-57742161	6.06607	2.08834	10.0438	2.26587	0.00015	0.0014184	up
HS3ST3B1	chr17:14301049-14349404	2.38903	0.823132	3.95493	2.26446	0.0019	0.0102639	up
CCRL2	chr3:46407229-46409523	6.94895	2.39661	11.5013	2.26273	5e-05	0.000557285	up
SIGLEC8	chr19:51450996-51458454	2.60602	0.89896	4.31308	2.26239	0.0002	0.00179392	up
RNF213	chr17:80260860-80438084	39.1937	13.5425	64.8449	2.2595	5e-05	0.000557285	up
DLEU7	chr13:50711025-50849905	0.478882	0.165477	0.792287	2.25939	0.00795	0.0301438	up
CHST11	chr12:104456913-104762014	8.3916	2.9032	13.88	2.25729	5e-05	0.000557285	up
ICAM3	chr19:10333775-10339834	32.5306	11.2658	53.7954	2.25554	5e-05	0.000557285	up
KIF11	chr10:92593067-92655395	3.70861	1.28695	6.13027	2.25199	5e-05	0.000557285	up
SNX29P2	chr16:29302286-29365059	1.46345	0.507862	2.41904	2.25193	0.0042	0.0186863	up
IFIT1	chr10:89392545-89406487	22.8585	7.94435	37.7727	2.24934	5e-05	0.000557285	up
RAB33A	chrX:130171798-130184870	3.91362	1.36351	6.46374	2.24504	0.00315	0.0150778	up
IFI44	chr1:78649788-78664078	71.8528	25.0656	118.64	2.24282	5e-05	0.000557285	up
IL18RAP	chr2:102418789-102452564	1.81634	0.634315	2.99836	2.2409	0.0033	0.015616	up
IFIH1	chr2:162267078-162318708	20.9484	7.33098	34.5659	2.23727	5e-05	0.000557285	up
XKRX	chrX:100913441-100928909	0.760927	0.266323	1.25553	2.23705	0.00415	0.0185401	up
TNFSF8	chr9:114893342-114930595	8.30379	2.90728	13.7003	2.23646	5e-05	0.000557285	up
STARD4	chr5:111496034-112017306	4.3849	1.53565	7.23416	2.23597	0.00775	0.029607	up
KLHDC7B	chr22:50546202-50551023	4.9714	1.74307	8.19973	2.23394	5e-05	0.000557285	up
CD83	chr6:14117255-14136917	18.6908	6.57345	30.8081	2.22859	5e-05	0.000557285	up
HIST1H2BG	chr6:26216200-26216644	4.93778	1.73886	8.1367	2.2263	0.0098	0.035317	up
NCOA3	chr20:47501856-47656877	18.5749	6.54159	30.6083	2.22621	5e-05	0.000557285	up
MZB1	chr5:139387567-139389916	65.9971	23.2651	108.729	2.2245	5e-05	0.000557285	up
RHEBL1	chr12:49064675-49070025	1.77083	0.62554	2.91611	2.22087	0.0024	0.0122277	up
ADAM28	chr8:24294039-24548618	8.74722	3.09524	14.3992	2.21787	5e-05	0.000557285	up
KNTC1	chr12:122527245-122626399	7.27002	2.57334	11.9667	2.2173	5e-05	0.000557285	up
GPR183	chr13:99196373-99386499	30.0299	10.6426	49.4172	2.21516	0.0069	0.0271069	up
RTKN2	chr10:62193085-62268863	1.8182	0.64538	2.99101	2.21241	0.0008	0.00531705	up
CYP27B1	chr12:57762333-57767193	3.06429	1.08809	5.0405	2.21177	0.00025	0.00213945	up
ADCY7	chr16:50266539-50318134	15.7257	5.58891	25.8625	2.21023	5e-05	0.000557285	up
ATP8A1	chr4:42408374-42657105	8.10132	2.88174	13.3209	2.20867	5e-05	0.000557285	up
WIPF1	chr2:174559573-174682899	36.229	12.9114	59.5466	2.20537	5e-05	0.000557285	up
LOC100419583	chr15_KI270849v1_alt:52356-56232	39.1767	13.9677	64.3857	2.20465	5e-05	0.000557285	up
FAM133A	chrX:93674012-93712274	0.686975	0.244951	1.129	2.20448	0.00065	0.0045163	up
ST3GAL1	chr8:133454847-133571940	30.9627	11.0425	50.8828	2.20411	5e-05	0.000557285	up
CCDC117	chr22:28772673-28789301	32.8736	11.7415	54.0056	2.20149	5e-05	0.000557285	up
TTK	chr6:80004604-80042527	2.08868	0.746028	3.43133	2.20147	0.0007	0.00477171	up
OTUD6B	chr8:91070195-91087095	11.4585	4.09506	18.8219	2.20046	5e-05	0.000557285	up
CEP128	chr14:80496477-80939540	2.22566	0.795448	3.65587	2.20038	0.00025	0.00213945	up
CD1E	chr1:158353695-158357553	4.66318	1.6688	7.65756	2.19807	0.0013	0.00774792	up
RGS13	chr1:192636137-192660310	1.9785	0.708252	3.24874	2.19754	0.0023	0.0118787	up
MAT1A	chr10:80271819-80289678	1.41982	0.508571	2.33106	2.19647	0.003	0.0145097	up
WDR76	chr15:43826913-43868419	4.38757	1.57403	7.20111	2.19375	5e-05	0.000557285	up
SPC24	chr19:11145493-11155812	2.61453	0.939665	4.28939	2.19055	0.0027	0.0134354	up
HLA-DMB	chr6_GL000256v2_alt:4333861-4340303	102.619	36.8849	168.353	2.19039	5e-05	0.000557285	up
IL22RA2	chr6:137143819-137173648	0.768554	0.276797	1.26031	2.18688	0.00345	0.0161468	up
IRF4	chr6:391738-411443	7.31609	2.63787	11.9943	2.1849	5e-05	0.000557285	up
DLEU2	chr13:49982548-50528643	2.83916	1.02397	4.65436	2.18441	0.0055	0.0229348	up
RASSF2	chr20:4780022-4823645	18.3001	6.62726	29.9729	2.17718	5e-05	0.000557285	up
CACNG1	chr17:67044535-67056795	0.834183	0.302545	1.36582	2.17455	0.0087	0.0323151	up
CD86	chr3:122055361-122121141	10.4454	3.79167	17.0991	2.17302	5e-05	0.000557285	up
LOC100506178	chr7:22563336-22573998	1.07822	0.39154	1.76491	2.17236	0.00355	0.0164864	up
RGS1	chr1:192575726-192580029	124.563	45.2445	203.881	2.17191	5e-05	0.000557285	up
SULT1C2	chr2:108288638-108309915	2.18753	0.795198	3.57986	2.17052	0.00045	0.0033911	up
TNNT1	chr19:55132697-55149354	9.52791	3.46452	15.5913	2.17001	5e-05	0.000557285	up
ARL11	chr13:49628298-49633872	2.30271	0.838735	3.76669	2.16701	0.00035	0.00277824	up
SLC9A2	chr2:102619533-102711350	0.612539	0.223248	1.00183	2.16592	0.0042	0.0186863	up
TBC1D31	chr8:123072618-123152152	4.5876	1.67246	7.50275	2.16544	5e-05	0.000557285	up
KIF20B	chr10:89701589-89774943	3.045	1.11021	4.97979	2.16525	5e-05	0.000557285	up
RNFT2	chr12:116738290-116853631	1.61867	0.590326	2.64702	2.16478	0.0001	0.00100664	up
TAP2	chr6_GL000256v2_alt:4221234-4238073	54.2343	19.8585	88.61	2.15771	5e-05	0.000557285	up
CLECL1	chr12:9715859-9733299	6.86336	2.51322	11.2135	2.15762	0.0019	0.0102639	up
RDM1	chr17_KI270857v1_alt:152612-165308	1.02095	0.373901	1.668	2.15739	0.0007	0.00477171	up
ANKRD36BP1	chr1:168245580-168247430	2.47679	0.908503	4.04507	2.1546	0.00285	0.0139675	up
VPS13B	chr8:99013265-99877586	8.10975	2.9751	13.2444	2.15437	5e-05	0.000557285	up
KLRG1	chr12:8950043-9010744	3.04447	1.11717	4.97178	2.15391	5e-05	0.000557285	up
SKAP1	chr17:48133439-48430232	18.9036	6.93928	30.8679	2.15325	5e-05	0.000557285	up
PRR11	chr17:59155498-59206709	2.55475	0.938337	4.17117	2.15227	5e-05	0.000557285	up
FAM83H-AS1	chr8_KI270816v1_alt:211186-223384	26.1685	9.61433	42.7226	2.15174	5e-05	0.000557285	up
SAMHD1	chr20:36876120-36951843	33.9318	12.4703	55.3932	2.15122	5e-05	0.000557285	up
FAM208B	chr10:5684837-5763740	17.8616	6.5687	29.1546	2.15004	5e-05	0.000557285	up
MIR9-3HG	chr15:89361578-89398487	3.93565	1.44816	6.42314	2.14906	0.0001	0.00100664	up
IL18	chr11:112143250-112164117	30.4878	11.2392	49.7364	2.14576	5e-05	0.000557285	up
ADAM8	chr10:133262415-133276903	12.4485	4.58943	20.3076	2.14563	5e-05	0.000557285	up
FLJ32255	chr5:42985398-42993333	5.86106	2.1609	9.56121	2.14556	5e-05	0.000557285	up
KIF21A	chr12:39293227-39443390	4.92622	1.81762	8.03482	2.14421	5e-05	0.000557285	up
OTX1	chr2:63050056-63057831	0.480556	0.177408	0.783705	2.14324	0.0022	0.0114829	up
CLEC12A	chr12:9948136-9985595	3.26579	1.206	5.32558	2.14271	0.00385	0.017543	up
LINC002481	chr4:6687447-6690519	0.992526	0.366573	1.61848	2.14246	0.00405	0.0182087	up
TRAPPC10	chr21:44012324-44106551	5.79474	2.14053	9.44896	2.14218	5e-05	0.000557285	up
OLR1	chr12:10158299-10191804	5.16216	1.90782	8.41651	2.1413	0.00015	0.0014184	up
TLR7	chrX:12867082-12890361	4.42713	1.63705	7.21721	2.14034	5e-05	0.000557285	up
VSIG1	chrX:108044969-108079184	0.526969	0.195618	0.85832	2.13347	0.00235	0.0120677	up
TFRC	chr3:196049283-196082161	33.4747	12.4294	54.52	2.13303	5e-05	0.000557285	up
LOC101927402	chr2:64522188-64524155	0.85672	0.31839	1.39505	2.13145	0.0072	0.0279939	up
DOK3	chr5:177501904-177510426	16.2496	6.04411	26.4551	2.12994	5e-05	0.000557285	up
C3orf67	chr3:58742005-59050032	1.44562	0.538019	2.35322	2.1289	0.0136	0.0451579	up
INPP5D	chr2:233059966-233207903	20.9614	7.81328	34.1095	2.12617	5e-05	0.000557285	up
CD180	chr5:67182275-67196789	6.56696	2.44943	10.6845	2.125	0.0001	0.00100664	up
HDAC9	chr7:18086941-19002414	4.21973	1.57506	6.86439	2.12372	5e-05	0.000557285	up
UGT2B17	chr4_GL000257v2_alt:222753-247131	0.615724	0.229948	1.0015	2.12278	0.01205	0.0412703	up
DOCK8	chr9:213107-465259	20.1589	7.5297	32.7881	2.12251	5e-05	0.000557285	up
TSHR	chr14:80955524-81146302	0.541193	0.202633	0.879754	2.11823	0.0055	0.0229348	up
PIK3CD	chr1:9651730-9728922	17.365	6.50352	28.2264	2.11775	5e-05	0.000557285	up
FBXO43	chr8:100133359-100145871	0.553638	0.207434	0.899842	2.11702	0.00485	0.020896	up
RMND1	chr6:151404761-151452181	41.081	15.3939	66.768	2.11679	5e-05	0.000557285	up
LILRA4	chr19_KI270938v1_alt:315569-321554	1.76301	0.660689	2.86533	2.11666	0.004	0.0180691	up
LMNB1	chr5:126776622-126837020	19.5936	7.3586	31.8285	2.11282	5e-05	0.000557285	up
FIGN	chr2:163604950-163736007	0.84956	0.31976	1.37936	2.10894	0.00015	0.0014184	up
ISG20	chr15:88635636-88656344	28.5889	10.7655	46.4122	2.10809	5e-05	0.000557285	up
GCSAM	chr3:112120840-112133305	2.88792	1.08978	4.68605	2.10434	0.00025	0.00213945	up
ORC1	chr1:52372828-52404471	1.38238	0.521985	2.24278	2.1032	0.00305	0.014712	up
SEPT6	chrX:119615724-119693370	31.1557	11.7775	50.534	2.10122	5e-05	0.000557285	up
COL8A1	chr3:99638595-99796733	3.57168	1.3509	5.79246	2.10026	0.0003	0.00246085	up
TNFRSF17	chr16:11965106-11968068	14.7321	5.57214	23.892	2.10023	5e-05	0.000557285	up
LINC01126	chr2:43227210-43228855	1.01829	0.385869	1.65071	2.0969	0.005	0.021355	up
PARVG	chr22:44172955-44208469	10.5511	4	17.1021	2.09611	5e-05	0.000557285	up
RAB30	chr11:82973132-83071923	8.76077	3.32293	14.1986	2.09522	5e-05	0.000557285	up
CDCA2	chr8:25458930-25507917	1.11229	0.422095	1.80248	2.09434	0.0015	0.00862301	up
BCL2L14	chr12:12070943-12099693	1.70472	0.647502	2.76194	2.09273	0.0025	0.0126498	up
DOK7	chr4:3463305-3501473	5.22682	1.9888	8.46485	2.08958	0.00085	0.00557623	up
MAD2L1	chr4:120059423-120066858	13.2283	5.04052	21.416	2.08704	5e-05	0.000557285	up
NCF1	chr7:74773961-74789376	14.1293	5.40931	22.8493	2.07863	5e-05	0.000557285	up
ABCD2	chr12:39551219-39620041	1.33043	0.509422	2.15144	2.07837	0.0002	0.00179392	up
PADI3	chr1:17249097-17284232	1.27866	0.490597	2.06673	2.07474	0.00375	0.0171742	up
HMMR	chr5:163460510-163494058	2.6825	1.03032	4.33469	2.07284	0.00125	0.00751344	up
GIMAP2	chr7:150685705-150693640	27.6396	10.6185	44.6608	2.07243	5e-05	0.000557285	up
RFX5	chr1:151340639-151347891	36.7634	14.1309	59.396	2.07151	5e-05	0.000557285	up
BMP7	chr20:57168752-57266651	9.31753	3.58367	15.0514	2.07039	5e-05	0.000557285	up
PDCD1LG2	chr9:5510544-5571282	7.70226	2.96761	12.4369	2.06726	0.0001	0.00100664	up
RNF157	chr17:76136333-76240311	3.14033	1.21068	5.06998	2.06617	5e-05	0.000557285	up
ECT2	chr3:172750684-172821474	9.13954	3.52428	14.7548	2.06578	5e-05	0.000557285	up
FAM49B	chr8:129839592-130017129	32.4513	12.5321	52.3705	2.06313	5e-05	0.000557285	up
USP18	chr22:18149990-18177395	9.54895	3.69291	15.405	2.06057	5e-05	0.000557285	up
CASP8	chr2:201233442-201287711	22.9558	8.87888	37.0327	2.06035	5e-05	0.000557285	up
MND1	chr4:153344648-153415095	3.15429	1.22005	5.08853	2.06031	0.00135	0.00796397	up
CEP152	chr15:48737937-48811146	1.87712	0.72661	3.02762	2.05893	0.00045	0.0033911	up
NOD2	chr16:50697138-50733077	3.769	1.46138	6.07663	2.05594	5e-05	0.000557285	up
ZNF101	chr19:19668152-19683506	6.20003	2.40523	9.99484	2.05501	5e-05	0.000557285	up
APBA2	chr15_KI270905v1_alt:1196591-1393360	3.2547	1.26325	5.24616	2.05412	5e-05	0.000557285	up
ARHGAP25	chr2:68734780-68826825	21.0401	8.1715	33.9087	2.05298	5e-05	0.000557285	up
AJM1	chr9:136842505-136847345	0.973467	0.378745	1.56819	2.04981	0.00195	0.010447	up
PTPRO	chr12:15322256-15598331	2.79507	1.08812	4.50201	2.04873	5e-05	0.000557285	up
CASP1P2	chr11:105062601-105071530	1.13389	0.441942	1.82583	2.04662	0.0082	0.0309326	up
PTTG1	chr5:160421806-160428744	19.4492	7.59488	31.3036	2.04323	0.00025	0.00213945	up
SSFA2	chr2:181891715-181930737	60.1483	23.4897	96.8069	2.04308	0.00055	0.00396064	up
PDE3B	chr11:14643722-14872058	4.40069	1.72501	7.07637	2.03641	5e-05	0.000557285	up
ARNTL2	chr12:27332853-27446634	1.80642	0.708566	2.90427	2.0352	5e-05	0.000557285	up
COCH	chr14:30874534-30890616	2.11184	0.828863	3.39482	2.03413	0.0013	0.00774792	up
PSMB9	chr6_GL000256v2_alt:4253412-4259100	105.593	41.4691	169.716	2.03301	5e-05	0.000557285	up
RCSD1	chr1:167630192-167708696	27.5416	10.8169	44.2664	2.03292	5e-05	0.000557285	up
SEMA4D	chr9:89360790-89479696	21.5128	8.4524	34.5732	2.03222	5e-05	0.000557285	up
ZNF81	chrX:47836901-47922256	1.13817	0.447505	1.82884	2.03096	0.00025	0.00213945	up
HPSE	chr4:83292460-83335153	1.5657	0.616861	2.51454	2.02728	0.0001	0.00100664	up
NXPE3	chr3:101779176-101861025	9.5328	3.75911	15.3065	2.02568	0.00045	0.0033911	up
SEMA7A	chr15:74409283-74433959	5.75945	2.27279	9.24612	2.02438	0.0001	0.00100664	up
UBE2T	chr1:202331656-202341966	13.723	5.43646	22.0096	2.01739	0.00065	0.0045163	up
IQGAP3	chr1:156525404-156572604	3.83507	1.51971	6.15042	2.01689	0.0004	0.00307286	up
CEACAM21	chr19_KI270867v1_alt:95156-132483	3.07697	1.22119	4.93275	2.01411	0.0026	0.0130378	up
PSTPIP1	chr15:76994679-77037475	12.9405	5.14352	20.7374	2.01141	5e-05	0.000557285	up
RRM2B	chr8:102204500-102239118	17.1672	6.82968	27.5047	2.00979	5e-05	0.000557285	up
GBP1P1	chr1:89407678-89424934	3.6408	1.44966	5.83195	2.00826	0.00545	0.0228202	up
LONRF2	chr2:100273290-100322733	7.30119	2.90987	11.6925	2.00656	5e-05	0.000557285	up
FCHO1	chr19:17747717-17788568	6.15131	2.45372	9.8489	2.005	5e-05	0.000557285	up
KIAA1211	chr4:56170194-56330724	1.06414	0.424742	1.70354	2.00388	0.00215	0.0112946	up
SMC4	chr3:160225635-160485747	13.6195	5.43647	21.8026	2.00376	0.0003	0.00246085	up
SLC8A1	chr2:39917633-40512435	2.98977	1.19422	4.78532	2.00255	5e-05	0.000557285	up
RASGRP2	chr11:64726910-64745456	18.6293	7.44279	29.8159	2.00217	5e-05	0.000557285	up
RIMKLA	chr1:42380796-42424229	0.5301	0.212093	0.848106	1.99955	0.0005	0.00366735	up
UBR5-AS1	chr8:102239450-102252174	2.45477	0.982786	3.92676	1.99839	0.01025	0.0365408	up
ATP2A3	chr17:3923868-3964464	48.2314	19.3128	77.1501	1.99811	5e-05	0.000557285	up
BTN3A1	chr6:26402236-26415216	37.8447	15.1609	60.5286	1.99726	5e-05	0.000557285	up
ADIPOR2	chr12:1691080-1788679	63.0556	25.2621	100.849	1.99715	5e-05	0.000557285	up
PARPBP	chr12:102120170-102197845	3.84786	1.54351	6.15222	1.9949	0.00015	0.0014184	up
SIGLEC5	chr19:51611502-51630474	1.16971	0.46921	1.87021	1.99489	0.00805	0.0304589	up
FOXN2	chr2:48314655-48379295	7.1775	2.8806	11.4744	1.99398	5e-05	0.000557285	up
SIRPB1	chr20:1564382-1620094	2.27947	0.915036	3.64391	1.99359	0.00135	0.00796397	up
PMAIP1	chr18:59899959-59904306	11.5915	4.65893	18.5241	1.99133	5e-05	0.000557285	up
FMNL3	chr12:49623413-49707414	9.09065	3.6548	14.5265	1.99082	5e-05	0.000557285	up
CEP85L	chr6:118460771-118710075	3.55073	1.43086	5.6706	1.98662	0.00015	0.0014184	up
CTSS	chr1:150730195-150765957	58.7958	23.7064	93.8852	1.98562	5e-05	0.000557285	up
LAPTM5	chr1:30732467-30757836	191.864	77.3691	306.359	1.98539	5e-05	0.000557285	up
TRABD2A	chr2:84821666-84881245	2.49689	1.00705	3.98673	1.98507	0.0013	0.00774792	up
TRANK1	chr3:36826816-36945057	11.35	4.57884	18.1211	1.98462	5e-05	0.000557285	up
FCGR1A	chr1:149782688-149812373	9.36023	3.77626	14.9442	1.98455	0.00015	0.0014184	up
RBM12B	chr8:93731500-93740996	8.80753	3.56086	14.0542	1.98071	5e-05	0.000557285	up
CALHM6	chr6:116461369-116463771	40.4021	16.3349	64.4692	1.98066	0.0017	0.00946084	up
HSD17B6	chr12:56763217-56787790	1.51916	0.614311	2.42401	1.98035	0.0082	0.0309326	up
HCAR1	chr12:122727605-122730582	16.6821	6.74892	26.6153	1.97953	0.0001	0.00100664	up
PDE4B	chr1:65792509-66374579	41.1576	16.6513	65.6638	1.97946	5e-05	0.000557285	up
CPED1	chr7:120988696-121297444	9.0548	3.66361	14.446	1.97933	5e-05	0.000557285	up
CDCA8	chr1:37692400-37709719	4.42898	1.79383	7.06414	1.97747	0.00015	0.0014184	up
TIMELESS	chr12:56416372-56449465	12.4281	5.03566	19.8206	1.97675	5e-05	0.000557285	up
HVCN1	chr12:110614026-110689812	16.4836	6.67946	26.2878	1.97659	0.01125	0.0391757	up
BCAS4	chr20:50794893-50877177	21.3159	8.63972	33.992	1.97614	5e-05	0.000557285	up
AKNA	chr9:114336126-114394405	25.7983	10.4827	41.1139	1.97161	5e-05	0.000557285	up
IFIT5	chr10:89414567-89421002	13.7622	5.61145	21.9129	1.96534	5e-05	0.000557285	up
NFATC2	chr20:51386956-51562831	8.34563	3.40377	13.2875	1.96487	5e-05	0.000557285	up
RAPGEF6	chr5:131423920-131635236	6.94569	2.83389	11.0575	1.96417	5e-05	0.000557285	up
DGKA	chr12:55931161-55954023	28.4503	11.6198	45.2808	1.96231	5e-05	0.000557285	up
NBN	chr8:89933335-89984724	31.7508	12.9799	50.5218	1.96063	5e-05	0.000557285	up
STAU2	chr8:73420073-73747708	21.9725	9.00295	34.9421	1.9565	5e-05	0.000557285	up
BRCA2	chr13:32315479-32399672	0.541351	0.221931	0.860771	1.95552	0.00055	0.00396064	up
HELLS	chr10:94545766-94602099	2.97175	1.21963	4.72387	1.95353	0.0004	0.00307286	up
CPNE3	chr8:86514426-86561498	50.1728	20.6059	79.7398	1.95224	5e-05	0.000557285	up
SLC38A5	chrX:48458536-48470256	4.591	1.88658	7.29542	1.95122	0.00085	0.00557623	up
PDK1	chr2:172555372-172625623	8.63828	3.55047	13.7261	1.95084	5e-05	0.000557285	up
CLEC7A	chr12:10116780-10130269	12.8295	5.27346	20.3856	1.95073	5e-05	0.000557285	up
TMEM40	chr3:12733529-12769457	2.4011	0.987514	3.81468	1.94969	0.0024	0.0122277	up
RNF19A	chr8:100257058-100336218	44.2496	18.2118	70.2875	1.94839	5e-05	0.000557285	up
BTN3A3	chr6:26440471-26453415	31.2541	12.8761	49.6322	1.94659	5e-05	0.000557285	up
ITGB2	chr21:44885953-44929680	82.7071	34.1322	131.282	1.94347	5e-05	0.000557285	up
PIK3R5	chr17:8878915-8965712	7.66542	3.18115	12.1497	1.9333	5e-05	0.000557285	up
C1orf220	chr1:178542795-178548889	1.45031	0.602123	2.29849	1.93255	0.0034	0.0159681	up
SLC8A2	chr19:47428021-47472050	0.552812	0.229607	0.876018	1.93179	0.007	0.0274068	up
SLFN5	chr17:35243035-35273654	21.5531	8.95975	34.1465	1.93021	5e-05	0.000557285	up
KPNA2	chr17:68035601-68046859	58.6367	24.384	92.8895	1.92958	5e-05	0.000557285	up
FCGR1CP	chr1:143874742-143883733	1.60938	0.670768	2.54799	1.92548	0.0069	0.0271069	up
VCPIP1	chr8:66630252-66667217	6.87046	2.86382	10.8771	1.92528	5e-05	0.000557285	up
HIST1H4H	chr6:26285125-26285499	9.77938	4.08127	15.4775	1.92308	0.0103	0.0366627	up
KIAA1551	chr12:31959418-31993107	23.7599	9.91972	37.6	1.92236	5e-05	0.000557285	up
IMPA1	chr8:81656915-81686354	10.9967	4.59122	17.4022	1.92232	5e-05	0.000557285	up
TMEM97	chr17:28319094-28335489	14.4534	6.03463	22.8722	1.92226	0.0016	0.00905345	up
ZNF267	chr16:31873757-31917308	10.1628	4.25083	16.0748	1.91899	5e-05	0.000557285	up
SHCBP1	chr16:46578592-46621402	5.59167	2.339	8.84434	1.91886	0.0001	0.00100664	up
CEP97	chr3:101724592-101770562	3.83911	1.60812	6.07011	1.91634	5e-05	0.000557285	up
CYSLTR1	chrX:78271471-78327691	4.29546	1.79944	6.79148	1.91618	0.0004	0.00307286	up
DIAPH3	chr13:59665588-60163985	1.1577	0.48718	1.82823	1.90792	0.00115	0.00703757	up
HCLS1	chr3:121631397-121660948	78.1762	32.9833	123.369	1.90317	5e-05	0.000557285	up
SLC16A3	chr17:82228405-82239499	21.436	9.05415	33.8179	1.90114	5e-05	0.000557285	up
STK17A	chr7:43583092-43729541	16.8134	7.1068	26.52	1.89981	5e-05	0.000557285	up
FAM91A1	chr8:123768438-123815450	21.4308	9.06144	33.8001	1.89921	5e-05	0.000557285	up
MYO7A	chr11:77128263-77215241	4.26044	1.80448	6.71641	1.89611	5e-05	0.000557285	up
CPNE5	chr6:36740777-36839444	8.7038	3.6872	13.7204	1.89573	5e-05	0.000557285	up
SLC7A7	chr14:22773222-22819811	22.6791	9.61882	35.7394	1.89358	5e-05	0.000557285	up
PARP1	chr1:226360690-226408100	72.9606	30.9572	114.964	1.89283	5e-05	0.000557285	up
XK	chrX:37685755-37732130	0.700387	0.297235	1.10354	1.89246	0.00165	0.00927167	up
GIMAP4	chr7:150567369-150573953	52.8745	22.497	83.252	1.88775	5e-05	0.000557285	up
PIF1	chr15:64815629-64825668	1.47423	0.627809	2.32065	1.88613	0.0047	0.0203797	up
STK17B	chr2:196133582-196171612	24.105	10.27	37.94	1.88528	5e-05	0.000557285	up
POU2F2	chr19:42086109-42132473	7.49559	3.19677	11.7944	1.88341	5e-05	0.000557285	up
TRIM22	chr11:5689586-5710863	80.7077	34.4413	126.974	1.88232	5e-05	0.000557285	up
NEMP1	chr12:57055642-57078791	8.74103	3.73066	13.7514	1.88208	5e-05	0.000557285	up
WAS	chrX:48683796-48691426	17.4988	7.47044	27.5272	1.88159	5e-05	0.000557285	up
XRCC2	chr7:152646501-152676165	0.833208	0.355806	1.31061	1.88108	0.00415	0.0185401	up
TTBK2	chr15:42744345-42920809	1.46861	0.627707	2.30952	1.87943	0.00065	0.0045163	up
ARHGAP45	chr19:1065922-1095392	35.3384	15.1115	55.5654	1.87854	0.0007	0.00477171	up
TAF2	chr8:119730773-119832834	11.9281	5.10527	18.751	1.8769	5e-05	0.000557285	up
KCNAB2	chr1:5862807-6101193	17.5	7.49803	27.5019	1.87495	0.0017	0.00946084	up
SOWAHD	chrX:119758612-119760202	1.46533	0.628209	2.30246	1.87386	0.0078	0.029763	up
E2F1	chr20:33675485-33686404	6.37667	2.73383	10.0195	1.87381	0.00025	0.00213945	up
AHCTF1P1	chr2:161499066-161507902	0.984317	0.422153	1.54648	1.87315	0.0011	0.00679829	up
STAMBPL1	chr10:88880186-88923502	11.2276	4.81705	17.6381	1.87247	0.0001	0.00100664	up
NCF1B	chr7:73220638-73235945	1.82471	0.78334	2.86608	1.87137	0.00705	0.027556	up
LRCH3	chr3:197791225-197871585	5.1993	2.23557	8.16303	1.86846	0.0009	0.00582182	up
CYLD	chr16:50742049-50801935	15.984	6.87415	25.0938	1.86808	5e-05	0.000557285	up
BLNK	chr10:96129714-96271576	20.9821	9.02948	32.9347	1.86689	0.00415	0.0185401	up
HAVCR2	chr5:157085831-157109237	13.5525	5.83237	21.2727	1.86685	5e-05	0.000557285	up
HERC6	chr4:88378738-88443097	11.6849	5.02931	18.3404	1.86659	5e-05	0.000557285	up
TOGARAM2	chr2:28981297-29052230	0.641892	0.276334	1.00745	1.86622	0.0088	0.0325895	up
OSGIN2	chr8:89901867-89927887	20.8199	8.96995	32.6698	1.86479	5e-05	0.000557285	up
MROH6	chr8_KI270816v1_alt:56232-62798	3.4011	1.46533	5.33688	1.86477	0.0001	0.00100664	up
CKAP2	chr13:52455359-52476631	8.04563	3.47346	12.6178	1.86102	0.00015	0.0014184	up
STRIP2	chr7:129434432-129488398	1.38922	0.600057	2.17839	1.86009	0.00405	0.0182087	up
LRRK2	chr12:40225010-40369284	3.17707	1.3726	4.98153	1.85968	5e-05	0.000557285	up
PROB1	chr5:139391945-139395196	4.75652	2.05767	7.45538	1.85727	0.00015	0.0014184	up
DMXL2	chr15:51447723-51622770	5.96798	2.58284	9.35312	1.85649	5e-05	0.000557285	up
RASGRP3	chr2:33436348-33569430	6.43807	2.78674	10.0894	1.8562	5e-05	0.000557285	up
FERMT3	chr11:64206679-64226254	33.8488	14.6567	53.0409	1.85555	5e-05	0.000557285	up
DNAJC22	chr12:49346916-49353684	5.88063	2.54696	9.2143	1.8551	0.0002	0.00179392	up
RBL1	chr20:36996350-37096215	3.05633	1.32532	4.78733	1.85288	5e-05	0.000557285	up
BTN3A2	chr6:26365158-26378320	42.6878	18.5115	66.864	1.85281	5e-05	0.000557285	up
GAB3	chrX:154675249-154751583	5.10229	2.21761	7.98698	1.84865	5e-05	0.000557285	up
DCK	chr4:70993547-71030912	22.6079	9.83009	35.3858	1.84789	5e-05	0.000557285	up
CRLF3	chr17:30709607-30824760	11.9924	5.21745	18.7673	1.84681	5e-05	0.000557285	up
SELPLG	chr12:108621903-108633894	31.2897	13.6183	48.9612	1.84609	5e-05	0.000557285	up
ITGAX	chr16:31355133-31382997	15.0474	6.55333	23.5415	1.8449	5e-05	0.000557285	up
EMBP1	chr1:121519111-121571888	0.560266	0.244043	0.876488	1.8446	0.0079	0.0299963	up
CD200R1	chr3:112922684-112975090	3.34978	1.45977	5.2398	1.84377	0.0004	0.00307286	up
SLC17A9	chr20:62952646-62968597	6.53848	2.85045	10.2265	1.84305	0.00045	0.0033911	up
PTPN1	chr20:50510320-50584762	40.818	17.7992	63.8369	1.84258	5e-05	0.000557285	up
PLPP6	chr9:4588820-4666674	17.9982	7.85498	28.1414	1.84102	5e-05	0.000557285	up
DARS2	chr1:173824658-173858544	8.65864	3.77917	13.5381	1.84089	5e-05	0.000557285	up
FANCD2	chr3:10026386-10108231	6.94126	3.02972	10.8528	1.84081	5e-05	0.000557285	up
BTN2A2	chr6:26383095-26394872	13.9638	6.10137	21.8262	1.83886	5e-05	0.000557285	up
SIX2	chr2:45005184-45009403	2.45782	1.07643	3.83921	1.83456	0.0072	0.0279939	up
FCGR3A	chr1:161541760-161550737	56.363	24.6851	88.0409	1.83453	5e-05	0.000557285	up
CDC7	chr1:91500846-91525764	5.26482	2.30707	8.22257	1.83353	0.0002	0.00179392	up
CDC42SE2	chr5:131264008-131394689	35.9625	15.768	56.1569	1.83247	5e-05	0.000557285	up
NIPA1	chr15:22786224-22829789	5.37381	2.36443	8.38319	1.82601	5e-05	0.000557285	up
FGD2	chr6:37005646-37029069	13.7233	6.03938	21.4073	1.82563	5e-05	0.000557285	up
HOXC10	chr12:53983950-53990278	8.92462	3.92755	13.9217	1.82563	0.00015	0.0014184	up
STUM	chr1:226548799-226609214	2.45783	1.08255	3.83311	1.82408	5e-05	0.000557285	up
NFE2L3	chr7:26152226-26187136	10.528	4.63832	16.4177	1.82358	5e-05	0.000557285	up
APOBEC3B	chr22:38957521-38998220	5.99151	2.64059	9.34243	1.82294	0.0069	0.0271069	up
IL12RB2	chr1:67307363-67396900	0.937442	0.413355	1.46153	1.82203	0.0015	0.00862301	up
KPNA5	chr6:116681203-116741867	2.08997	0.921618	3.25832	1.82189	0.00095	0.00605826	up
MFHAS1	chr8:8784488-8893621	3.06453	1.35469	4.77438	1.81735	0.0002	0.00179392	up
RAD54B	chr8:94371959-94475115	3.94564	1.74812	6.14316	1.81318	0.00465	0.0202169	up
CYP4Z2P	chr1:46843094-46900475	13.8418	6.13381	21.5498	1.81282	0.0002	0.00179392	up
FMN1	chr15_KI270905v1_alt:4980140-5140748	2.87164	1.27524	4.46804	1.80887	5e-05	0.000557285	up
ATM	chr11:108222831-108467531	11.0328	4.90074	17.1649	1.80839	5e-05	0.000557285	up
SIX1	chr14:60644698-60649437	2.80289	1.24587	4.35991	1.80714	0.0008	0.00531705	up
SIGLEC12	chr19:51491226-51501789	1.3294	0.590933	2.06787	1.80708	0.0079	0.0299963	up
RHOH	chr4:40191010-40244764	27.806	12.3804	43.2317	1.80404	5e-05	0.000557285	up
SRMS	chr20:63539923-63547504	5.73354	2.55561	8.91147	1.80199	0.00015	0.0014184	up
ERAP1	chr5:96662036-96814145	40.0701	17.8647	62.2755	1.80155	0.0011	0.00679829	up
EML6	chr2:54725011-54972020	0.88609	0.395771	1.37641	1.79817	0.00125	0.00751344	up
HERC5	chr4:88457116-88506168	7.99479	3.57289	12.4167	1.79712	0.0002	0.00179392	up
TNRC6C-AS1	chr17:78004236-78111799	10.031	4.48697	15.5751	1.79543	0.0035	0.0163008	up
ZNF90	chr19:20077993-20121168	0.831004	0.372667	1.28934	1.79067	0.0105	0.0371787	up
CRACR2A	chr12:3615327-3753200	1.99423	0.895463	3.09299	1.78829	0.00325	0.0154335	up
XKR9	chr8:70669364-70735942	0.673364	0.302649	1.04408	1.78651	0.0104	0.0369375	up
TNFSF13B	chr13:108269628-108308484	14.912	6.70628	23.1178	1.78542	5e-05	0.000557285	up
LOC653653	chr17:60101759-60102919	3.18769	1.43404	4.94134	1.78482	0.00785	0.0298764	up
TTC30B	chr2:177550152-177552796	4.90903	2.21025	7.60781	1.78327	0.00125	0.00751344	up
SMCHD1	chr18:2655886-2805017	13.2231	5.96062	20.4856	1.78108	5e-05	0.000557285	up
HELZ2	chr20:63558085-63574239	19.0246	8.57889	29.4704	1.7804	5e-05	0.000557285	up
UBE2W	chr8:73780096-73878910	10.4703	4.73019	16.2105	1.77696	5e-05	0.000557285	up
PLCG2	chr16:81779257-81962693	9.05963	4.09445	14.0248	1.77624	5e-05	0.000557285	up
TXNRD1	chr12:104215778-104350307	28.5026	12.884	44.1213	1.7759	5e-05	0.000557285	up
FRG1EP	chr20:29475878-29497334	1.37061	0.619586	2.12164	1.7758	0.00125	0.00751344	up
NUP210	chr3:13316229-13420319	21.8216	9.8712	33.772	1.77453	5e-05	0.000557285	up
FN1	chr2:215360439-215436070	192.798	87.2948	298.302	1.77281	0.0034	0.0159681	up
PRIM1	chr12:56731579-56752362	9.43499	4.27518	14.5948	1.7714	0.0002	0.00179392	up
POMK	chr8:43093505-43123180	1.2119	0.550888	1.87291	1.76545	0.0112	0.0390687	up
STIL	chr1:47250138-47314147	2.06628	0.939564	3.193	1.76485	0.003	0.0145097	up
CLEC2D	chr12:9669707-9699555	21.2256	9.6609	32.7903	1.76304	5e-05	0.000557285	up
LAT2	chr7:74209756-74229834	14.2246	6.4771	21.9721	1.76225	5e-05	0.000557285	up
TLR1	chr4:38796254-38804791	5.03295	2.29246	7.77344	1.76166	0.00025	0.00213945	up
ERAP2	chr5:96875938-96919716	23.5943	10.7686	36.4201	1.7579	5e-05	0.000557285	up
MAL2	chr8:119208370-119246857	102.069	46.5946	157.543	1.75751	5e-05	0.000557285	up
HIF1A	chr14:61681040-61751097	33.0904	15.1197	51.061	1.7558	5e-05	0.000557285	up
TRPV3	chr17:3440010-3557995	1.20668	0.551828	1.86153	1.7542	0.01385	0.0457352	up
SLC20A1	chr2:112645856-112663823	40.5044	18.5242	62.4846	1.75409	5e-05	0.000557285	up
LYPLA1	chr8:54046366-54102017	48.1134	22.0297	74.1971	1.75191	5e-05	0.000557285	up
GNLY	chr2:85694290-85698851	22.6883	10.3897	34.9868	1.75166	0.00045	0.0033911	up
PARP8	chr5:50665898-50846522	8.52226	3.90403	13.1405	1.75099	5e-05	0.000557285	up
MPEG1	chr11:59171429-59213021	32.4577	14.8743	50.041	1.75029	5e-05	0.000557285	up
RARRES3	chr11:63536800-63546458	385.856	176.989	594.722	1.74856	5e-05	0.000557285	up
GIMAP7	chr7:150514856-150521073	52.6181	24.155	81.0812	1.74705	5e-05	0.000557285	up
RAD51AP1	chr12:4538783-4560047	3.88848	1.78897	5.98798	1.74294	0.0012	0.00726948	up
GALNT14	chr2:30910464-31138726	4.57393	2.10455	7.04331	1.74274	0.0004	0.00307286	up
E2F2	chr1:23506427-23531220	1.30879	0.602924	2.01466	1.74049	0.00765	0.029294	up
KIF2A	chr5:62306161-62387184	10.4672	4.82212	16.1123	1.74042	0.0001	0.00100664	up
DDX58	chr9:32455301-32526324	14.6849	6.7659	22.6038	1.74021	5e-05	0.000557285	up
PDE4DIP	chr1:148808180-149033019	11.5751	5.33334	17.8169	1.74013	5e-05	0.000557285	up
SDS	chr12:113392445-113403887	2.7405	1.2634	4.21759	1.73911	0.00295	0.0143234	up
CLUHP3	chr16:31700612-31707424	6.96303	3.21165	10.7144	1.73817	0.00185	0.0100777	up
UTP23	chr8:116766502-116774682	13.8354	6.38505	21.2858	1.73712	5e-05	0.000557285	up
MSR1	chr8:16107877-16192791	14.4177	6.66	22.1754	1.73536	5e-05	0.000557285	up
KRT222	chr17:40655619-40665164	2.92309	1.35077	4.49542	1.73467	0.0015	0.00862301	up
SSH2	chr17:29625938-30108452	7.06306	3.26742	10.8587	1.73263	5e-05	0.000557285	up
EFR3A	chr8:131904087-132013639	23.9668	11.0919	36.8416	1.73183	5e-05	0.000557285	up
TSPAN13	chr7:16753725-16784536	150.308	69.5867	231.029	1.73119	5e-05	0.000557285	up
CPNE7	chr16:89575767-89597246	2.82234	1.30865	4.33603	1.72829	0.0018	0.00986836	up
PLK1	chr16:23678771-23713500	5.26485	2.44219	8.08751	1.72752	0.00185	0.0100777	up
GEN1	chr2:17753857-17785913	3.8595	1.7909	5.9281	1.72689	5e-05	0.000557285	up
ADGRE2	chr19:14690039-14778541	2.88402	1.33952	4.42852	1.72511	0.01095	0.0384031	up
PLAG1	chr8:56160908-56211300	0.521857	0.242497	0.801217	1.72422	0.00135	0.00796397	up
FLVCR2	chr14:75574903-75648169	4.6278	2.1514	7.1042	1.72339	0.0008	0.00531705	up
ADAMTS14	chr10:70672505-70762439	1.46409	0.681701	2.24647	1.72045	0.00145	0.00841914	up
TMPO	chr12:98512972-98550379	33.0652	15.4157	50.7148	1.71801	5e-05	0.000557285	up
FMNL1	chr17:45221924-45247316	20.7563	9.6934	31.8193	1.71483	5e-05	0.000557285	up
DTX3L	chr3:122527910-122575202	23.3092	10.8867	35.7317	1.71464	0.0032	0.0152586	up
ZNF552	chr19:57807081-57814913	20.2757	9.47708	31.0743	1.71321	5e-05	0.000557285	up
TPD52	chr8:80034869-80171659	54.834	25.6625	84.0054	1.71082	5e-05	0.000557285	up
XPOT	chr12:64404347-64451128	17.8275	8.34635	27.3086	1.71014	5e-05	0.000557285	up
WASHC5	chr8:125024260-125091819	26.0688	12.208	39.9297	1.70964	5e-05	0.000557285	up
ANKRD36BP2	chr2:88765901-88806595	2.68124	1.25648	4.106	1.70835	0.0136	0.0451579	up
SULF1	chr8:69466623-69660912	31.9754	15.0007	48.9501	1.70628	5e-05	0.000557285	up
RELT	chr11:73376359-73397474	5.00082	2.3494	7.65223	1.70359	5e-05	0.000557285	up
APOBEC3G	chr22:39077004-39087743	34.6007	16.2718	52.9296	1.7017	5e-05	0.000557285	up
DENND2D	chr1:111185968-111204538	28.6522	13.4825	43.8219	1.70057	5e-05	0.000557285	up
UGDH	chr4:39498754-39527598	41.7752	19.6656	63.8848	1.69979	5e-05	0.000557285	up
UBE2L6	chr11:57551654-57568330	179.525	84.5133	274.537	1.69975	5e-05	0.000557285	up
CCR1	chr3:46201708-46208341	12.5038	5.88712	19.1204	1.69948	5e-05	0.000557285	up
PPTC7	chr12:110534431-110583259	8.39128	3.95415	12.8284	1.6979	5e-05	0.000557285	up
SLC2A5	chr1:9036945-9072227	5.19991	2.45034	7.94948	1.69788	0.0011	0.00679829	up
PTK2B	chr8:27311481-27459391	24.0262	11.3304	36.7221	1.69645	5e-05	0.000557285	up
GIMAP6	chr7:150625375-150632648	21.4269	10.1103	32.7434	1.69538	5e-05	0.000557285	up
IKBKE	chr1:206470242-206496890	11.7524	5.5486	17.9563	1.69429	5e-05	0.000557285	up
SEC24A	chr5:134648784-134727911	7.90827	3.73435	12.0822	1.69395	5e-05	0.000557285	up
GTSE1	chr22:46296740-46330810	2.28024	1.07687	3.4836	1.69374	0.0076	0.0291232	up
ZNF808	chr19:52527655-52556050	1.71721	0.811871	2.62255	1.69165	0.00125	0.00751344	up
SFMBT2	chr10:7158623-7411486	7.35145	3.47629	11.2266	1.6913	5e-05	0.000557285	up
NOMO2	chr16_KI270853v1_alt:1890526-1952816	1.21456	0.57525	1.85386	1.68827	0.0118	0.0406458	up
KLHL14	chr18:32672672-32773011	0.868829	0.412337	1.32532	1.68445	0.0017	0.00946084	up
NDUFAF6	chr8:94895767-95118496	26.0611	12.383	39.7393	1.68221	0.0015	0.00862301	up
SRGN	chr10:69087445-69104811	153.473	72.9405	234.005	1.68175	5e-05	0.000557285	up
MCM2	chr3:127598356-127622435	14.9222	7.09934	22.7451	1.6798	5e-05	0.000557285	up
LBR	chr1:225401501-225428855	17.2727	8.22587	26.3195	1.67789	5e-05	0.000557285	up
RALGPS2	chr1:178725146-178921842	14.069	6.71072	21.4273	1.67491	5e-05	0.000557285	up
RRN3P2	chr16:29074841-29116717	1.35081	0.645027	2.0566	1.67283	0.01355	0.0450472	up
RUBCNL	chr13:46341738-46390042	6.15743	2.94099	9.37387	1.67235	0.00015	0.0014184	up
SELENOI	chr2:26308172-26395891	9.4002	4.49341	14.307	1.67083	5e-05	0.000557285	up
SP110	chr2:230168925-230225729	24.3163	11.6271	37.0056	1.67025	5e-05	0.000557285	up
TRAFD1	chr12:112125544-112153604	63.1523	30.2076	96.0971	1.66958	5e-05	0.000557285	up
STK10	chr5:172042069-172188342	16.9698	8.11747	25.8222	1.66951	5e-05	0.000557285	up
CDCA7	chr2:173354832-173368990	4.33044	2.07161	6.58926	1.66936	0.0011	0.00679829	up
PPP4R1L	chr20:58232776-58309439	1.46066	0.698793	2.22253	1.66927	0.01425	0.0467325	up
TRAF1	chr9:120902392-120929173	18.4928	8.85846	28.1272	1.66684	5e-05	0.000557285	up
ATP6V1C1	chr8:103021019-103073057	24.0881	11.5602	36.616	1.66331	5e-05	0.000557285	up
SPAG1	chr8:100158034-100241904	6.21006	2.98418	9.43593	1.66083	0.0002	0.00179392	up
CCDC88B	chr11:64340217-64357534	20.1107	9.66509	30.5564	1.66062	5e-05	0.000557285	up
XAF1	chr17:6755446-6775645	56.2431	27.041	85.4452	1.65985	5e-05	0.000557285	up
CDYL2	chr16:80597898-80804278	5.14645	2.47483	7.81808	1.65949	5e-05	0.000557285	up
MTHFD2	chr2:74198562-74215297	40.535	19.5031	61.567	1.65845	5e-05	0.000557285	up
LY75	chr2:159768627-159904756	9.06442	4.36134	13.7675	1.65842	0.00505	0.0215063	up
LINC01588	chr14:49981668-50105043	1.71432	0.824926	2.60372	1.65824	0.00365	0.0168207	up
ENTPD1	chr10:95711778-96090235	14.7097	7.08662	22.3327	1.65599	0.00015	0.0014184	up
MX2	chr21:41362022-41408942	16.0924	7.75316	24.4316	1.65589	5e-05	0.000557285	up
NNT	chr5:43573184-43705566	15.6432	7.5379	23.7484	1.6556	5e-05	0.000557285	up
RNF212	chr4:1071477-1113564	4.08122	1.96723	6.19522	1.65499	0.0063	0.0253705	up
NPL	chr1:182789448-182830384	11.4217	5.50676	17.3366	1.65454	0.00015	0.0014184	up
PARD6B	chr20:50731543-50753741	10.0371	4.83951	15.2347	1.65443	5e-05	0.000557285	up
PLCB2	chr15:40287896-40307973	15.9387	7.68609	24.1914	1.65417	5e-05	0.000557285	up
PLOD2	chr3:146069440-146161495	11.8272	5.70957	17.9448	1.65211	5e-05	0.000557285	up
JAK2	chr9:4985085-5128183	10.9045	5.26773	16.5412	1.65081	5e-05	0.000557285	up
CDH2	chr18:27950962-28177446	0.749629	0.362318	1.13694	1.64982	0.00395	0.0178831	up
RNF169	chr11:74748867-74949187	4.61903	2.23358	7.00447	1.64891	0.0024	0.0122277	up
UBXN7	chr3:196353497-196433034	2.82197	1.36739	4.27654	1.64502	0.0005	0.00366735	up
SLC22A15	chr1:115919375-116070054	2.25192	1.09122	3.41263	1.64494	0.00055	0.00396064	up
DDHD2	chr8:38231490-38262769	25.8504	12.5379	39.163	1.64319	5e-05	0.000557285	up
TACC3	chr4:1721489-1745178	13.236	6.42769	20.0444	1.64083	5e-05	0.000557285	up
CDKL2	chr4:75576493-75630540	0.882079	0.428908	1.33525	1.63837	0.00385	0.017543	up
HIST1H2BD	chr6:26158120-26171348	47.212	22.9652	71.4588	1.63766	0.0006	0.00423789	up
TAT	chr16:71565015-71577095	52.7133	25.6444	79.7822	1.63743	5e-05	0.000557285	up
CTSC	chr11:88293591-88337787	106.664	51.9088	161.42	1.63677	5e-05	0.000557285	up
ABCG1	chr21:42199688-42297244	17.7234	8.62808	26.8188	1.63613	5e-05	0.000557285	up
TRIM69	chr15_KI270849v1_alt:59738-91200	1.868	0.910007	2.826	1.63481	0.00275	0.0136049	up
SLC7A11	chr4:138027422-138242349	0.717676	0.350342	1.08501	1.63087	0.00235	0.0120677	up
ZNF518B	chr4:10439879-10457408	4.4469	2.17111	6.72268	1.6306	5e-05	0.000557285	up
VPS13C	chr15:61852390-62060465	11.0767	5.40864	16.7448	1.63037	5e-05	0.000557285	up
ST6GAL1	chr3:186930525-187078553	33.925	16.5754	51.2745	1.6292	5e-05	0.000557285	up
CLGN	chr4:140388452-140427661	2.46162	1.20337	3.71988	1.62818	0.0041	0.0183775	up
CDHR1	chr10:84194634-84219620	0.685096	0.335113	1.03508	1.62702	0.00245	0.0124551	up
SLC2A10	chr20:46709639-46736346	19.6776	9.62576	29.7294	1.62692	5e-05	0.000557285	up
UBR5	chr8:102252273-102412689	23.0412	11.2822	34.8003	1.62505	5e-05	0.000557285	up
NSF	chr17_KI270908v1_alt:1110345-1276874	19.1416	9.37556	28.9076	1.62447	5e-05	0.000557285	up
CMKLR1	chr12:108288043-108339317	9.36187	4.59324	14.1305	1.62123	5e-05	0.000557285	up
WARS	chr14:100333787-100376343	100.726	49.4713	151.981	1.61923	5e-05	0.000557285	up
EMC2	chr8:108443582-108489188	25.6106	12.6164	38.6049	1.61348	0.00015	0.0014184	up
MYO1F	chr19:8520789-8577447	17.7618	8.77225	26.7513	1.60859	5e-05	0.000557285	up
BST2	chr19:17402938-17405648	217.912	107.72	328.104	1.60687	5e-05	0.000557285	up
NSD3	chr8:38275042-38382272	21.1534	10.4575	31.8494	1.60673	5e-05	0.000557285	up
TNFRSF10A	chr8:23191456-23225167	6.72893	3.32717	10.1307	1.60637	0.00035	0.00277824	up
SIX4	chr14:60709537-60724134	1.9235	0.95162	2.89538	1.60529	0.0005	0.00366735	up
TNFRSF4	chr1:1211325-1214168	5.3776	2.66132	8.09388	1.60469	0.00275	0.0136049	up
GAS2L3	chr12:100573660-100628288	1.5631	0.774221	2.35197	1.60305	0.0009	0.00582182	up
WDR62	chr19:36054880-36105110	2.6646	1.32004	4.00917	1.60272	0.00625	0.0252381	up
KSR1	chr17:27472009-27623692	3.16686	1.56958	4.76414	1.60183	0.00085	0.00557623	up
GNB4	chr3:179396087-179451583	14.7922	7.33566	22.2487	1.60072	5e-05	0.000557285	up
SLC44A5	chr1:75202130-75616009	1.86279	0.924521	2.80106	1.59919	0.00145	0.00841914	up
NPAT	chr11:108157214-108222638	5.9237	2.9425	8.90491	1.59756	5e-05	0.000557285	up
STK26	chrX:132023216-132075943	8.42957	4.19113	12.668	1.59577	0.0007	0.00477171	up
MSI2	chr17:57255850-57684689	25.9169	12.9019	38.9318	1.59337	5e-05	0.000557285	up
CDCA3	chr12:6840853-6851930	3.79176	1.88778	5.69574	1.59319	0.01215	0.0414814	up
GNA13	chr17:65009288-65056802	19.6466	9.78753	29.5056	1.59197	5e-05	0.000557285	up
AMPD3	chr11:10450320-10507579	8.90997	4.43884	13.3811	1.59194	5e-05	0.000557285	up
ZNFX1	chr20:49245900-49289258	21.595	10.7632	32.4268	1.59107	0.0013	0.00774792	up
RNF139-AS1	chr8:124462496-124474563	0.57003	0.28417	0.855891	1.59067	0.0064	0.0256332	up
ABCA12	chr2:214810228-215138428	1.61265	0.804044	2.42126	1.59041	0.00185	0.0100777	up
DPH6	chr15:35370968-35859001	9.32738	4.65217	14.0026	1.58972	0.00045	0.0033911	up
MATK	chr19:3777968-3801812	5.1917	2.58956	7.79384	1.58963	0.00295	0.0143234	up
MBNL3	chrX:132203023-132489968	2.8618	1.43038	4.29322	1.58566	0.006	0.0244846	up
HLA-DQB1	chr6_GL000255v2_alt:3853368-3860969	249.115	124.596	373.634	1.58437	5e-05	0.000557285	up
WDFY1	chr2:223875342-223945387	18.4965	9.25782	27.7352	1.58297	5e-05	0.000557285	up
LRRC37A4P	chr17_KI270908v1_alt:196037-222659	1.86664	0.934638	2.79864	1.58225	0.0015	0.00862301	up
ACTR2	chr2:65227694-65271256	93.1692	46.6564	139.682	1.582	5e-05	0.000557285	up
SGMS2	chr4:107824564-107953457	5.98531	3.00194	8.96868	1.579	0.001	0.00630276	up
ASAP1	chr8:130052104-130443660	11.8151	5.93042	17.6997	1.57752	5e-05	0.000557285	up
MEI1	chr22:41699513-41799455	1.3709	0.688132	2.05366	1.57744	0.0036	0.0166661	up
TTI1	chr20:37983006-38033468	11.0374	5.54784	16.5269	1.57482	0.0001	0.00100664	up
APOBEC3D	chr22:39021112-39033251	6.36484	3.20189	9.5278	1.57322	0.0006	0.00423789	up
ALDH5A1	chr6:24494968-24537207	6.1141	3.07683	9.15137	1.57254	5e-05	0.000557285	up
CEACAM6	chr19:41755519-41772208	2.16383	1.08943	3.23823	1.57163	0.00365	0.0168207	up
SAMD12	chr8:118131827-118726067	4.03215	2.03106	6.03324	1.5707	5e-05	0.000557285	up
IFI30	chr19:18173779-18178124	253.546	127.753	379.338	1.57013	5e-05	0.000557285	up
ACTR3	chr2:113831182-113961552	45.8972	23.1322	68.6622	1.56961	5e-05	0.000557285	up
ATAD5	chr17:30831969-30895865	1.31796	0.664352	1.97157	1.56932	0.0056	0.0232264	up
HLA-DRA	chr6_KI270758v1_alt:9686-14891	886.195	447.17	1325.22	1.56733	5e-05	0.000557285	up
C12orf66	chr12:64186311-64222296	5.80811	2.93163	8.68458	1.56675	0.0007	0.00477171	up
COMP	chr19:18782772-18791305	8.12026	4.10363	12.1369	1.56443	0.00085	0.00557623	up
RUNX3	chr1:24899510-24965010	15.0706	7.61737	22.5238	1.56408	5e-05	0.000557285	up
INTS8	chr8:94823289-94895254	19.4896	9.85284	29.1264	1.56372	5e-05	0.000557285	up
PLS1	chr3:142596386-142713663	4.78772	2.42145	7.15399	1.56288	0.0001	0.00100664	up
ZNF233	chr19:44259879-44275317	1.75151	0.885935	2.61708	1.56268	0.00695	0.0272505	up
JAML	chr11:118193726-118225094	20.6869	10.4662	30.9077	1.56223	5e-05	0.000557285	up
LAP3	chr4:17577303-17607967	129.167	65.4721	192.861	1.55861	5e-05	0.000557285	up
NUDCD1	chr8:109240918-109334121	9.73231	4.93593	14.5287	1.55751	5e-05	0.000557285	up
LCORL	chr4:17810812-18021875	3.46559	1.76267	5.16852	1.55199	0.00805	0.0304589	up
PALM3	chr19:14053366-14059159	3.82444	1.94753	5.70135	1.54965	0.0057	0.023485	up
ANP32E	chr1:150218416-150236156	26.2203	13.3594	39.0813	1.54863	5e-05	0.000557285	up
PUS7L	chr12:43728608-43758817	4.23213	2.15879	6.30547	1.54638	0.00175	0.00967931	up
PTGDR	chr14:52267712-52276724	1.41846	0.723784	2.11314	1.54576	0.00425	0.0188467	up
RIPK2	chr8:89757746-89791064	14.6768	7.49751	21.8561	1.54355	5e-05	0.000557285	up
GCH1	chr14:54842005-54902824	11.1094	5.68112	16.5376	1.5415	0.0001	0.00100664	up
NLRP1	chr17:5501398-5584512	22.5725	11.5515	33.5934	1.5401	5e-05	0.000557285	up
ESRP1	chr8:94641135-94707466	33.5097	17.1558	49.8635	1.53929	0.0001	0.00100664	up
PTAFR	chr1:28147165-28193936	14.8782	7.62086	22.1355	1.53833	5e-05	0.000557285	up
TTF2	chr1:117060326-117102869	5.38983	2.76106	8.01859	1.53813	0.00015	0.0014184	up
ABCC4	chr13:95019828-95301446	1.92652	0.987298	2.86574	1.53735	0.00085	0.00557623	up
CCNB1	chr5:69167009-69178243	14.4023	7.38625	21.4183	1.53593	0.0001	0.00100664	up
KLF12	chr13:73686011-74133929	3.49015	1.79227	5.18803	1.5334	5e-05	0.000557285	up
SLF1	chr5:94618685-94695868	4.32939	2.22702	6.43176	1.5301	0.0003	0.00246085	up
SIGLEC6	chr19:51517818-51531856	0.820828	0.422316	1.21934	1.52971	0.0052	0.0220236	up
ASF1B	chr19:14119508-14136628	7.23575	3.7258	10.7457	1.52814	0.0031	0.0148956	up
KIFC1	chr6_GL000256v2_alt:4840230-4858620	7.95216	4.09671	11.8076	1.52718	0.0011	0.00679829	up
MBOAT2	chr2:8852689-9003750	14.1165	7.27436	20.9586	1.52665	5e-05	0.000557285	up
ZBTB11	chr3:101649438-101679213	11.8563	6.11234	17.6002	1.52579	5e-05	0.000557285	up
CEP350	chr1:179954772-180114880	5.75101	2.9668	8.53522	1.52452	5e-05	0.000557285	up
DSCC1	chr8:119833940-119855930	4.99881	2.5812	7.41642	1.52268	0.00135	0.00796397	up
TLR9	chr3:52221079-52226163	1.5128	0.781419	2.24419	1.52203	0.0067	0.0265463	up
UHRF1BP1	chr6:34792016-34877514	4.33772	2.24339	6.43204	1.5196	5e-05	0.000557285	up
WDHD1	chr14:54938937-55027101	1.97964	1.02399	2.93528	1.5193	0.00185	0.0100777	up
NUP155	chr5:37291632-37371126	5.69686	2.95031	8.4434	1.51696	5e-05	0.000557285	up
RBP5	chr12:7123680-7130014	14.412	7.46671	21.3572	1.51618	0.0031	0.0148956	up
INTS2	chr17:61865366-61928032	5.31524	2.75511	7.87538	1.51524	0.00015	0.0014184	up
HSPA13	chr21:14371115-14383188	14.4167	7.48484	21.3485	1.51209	5e-05	0.000557285	up
GREB1L	chr18:21242241-21526112	1.04887	0.544582	1.55315	1.51198	0.00085	0.00557623	up
STMND1	chr6:17102257-17131372	6.89285	3.58	10.2057	1.51135	0.0064	0.0256332	up
NHLRC2	chr10:113854631-113912506	2.39064	1.24187	3.53941	1.51099	0.0013	0.00774792	up
CR1	chr1:207496127-207641765	2.18135	1.13343	3.22928	1.51052	0.00025	0.00213945	up
PPAT	chr4:56393362-56435636	7.18827	3.73604	10.6405	1.50999	0.0001	0.00100664	up
TNFSF15	chr9:114784634-114806128	1.13255	0.589102	1.67599	1.50842	0.00255	0.0128466	up
SMC1A	chrX:53374148-53422728	17.2367	8.97414	25.4992	1.50661	5e-05	0.000557285	up
LARP4	chr12:50400808-50480005	15.4521	8.04581	22.8584	1.50641	5e-05	0.000557285	up
EPHB2	chr1:22710837-22921500	1.49304	0.778108	2.20797	1.50468	5e-05	0.000557285	up
LPAR5	chr12:6618834-6636131	4.56415	2.38006	6.74825	1.50352	0.0016	0.00905345	up
GVQW3	chr11:76381302-76414621	2.24218	1.16939	3.31496	1.50323	0.00305	0.014712	up
C8orf37	chr8:95244912-95810143	2.33144	1.21675	3.44614	1.50195	0.00625	0.0252381	up
CEP135	chr4:55948807-56033363	3.48348	1.81823	5.14874	1.50169	0.0004	0.00307286	up
BRWD3	chrX:80669487-80809734	2.77147	1.4484	4.09454	1.49924	5e-05	0.000557285	up
SKIDA1	chr10:21513479-21525682	0.56298	0.29449	0.83147	1.49744	0.00505	0.0215063	up
AP3M2	chr8:42152945-42171183	14.1571	7.41341	20.9008	1.49535	5e-05	0.000557285	up
RAB8B	chr15:63189528-63267774	16.1673	8.46753	23.867	1.49501	5e-05	0.000557285	up
ZNF382	chr19:36605304-36628597	1.61211	0.844361	2.37985	1.49494	0.00635	0.0255022	up
CDK17	chr12:96278260-96400588	15.2349	7.98234	22.4875	1.49424	5e-05	0.000557285	up
GMIP	chr19:19629472-19643667	13.7074	7.18207	20.2328	1.49423	5e-05	0.000557285	up
SPPL2A	chr15:50707539-50765713	27.2718	14.2921	40.2515	1.49382	5e-05	0.000557285	up
CTDSPL2	chr15:44427380-44527231	8.76754	4.59627	12.9388	1.49317	5e-05	0.000557285	up
BIRC6	chr2:32357027-32618898	9.24381	4.85161	13.636	1.49089	5e-05	0.000557285	up
CDC20	chr1:43358954-43363202	6.45702	3.39282	9.52123	1.48866	0.00445	0.0195201	up
PTPN6	chr12:6946576-6961316	57.3715	30.183	84.5601	1.48624	5e-05	0.000557285	up
CSNK1G1	chr15:64165516-64356259	5.9561	3.13557	8.77664	1.48494	0.0001	0.00100664	up
OTUD6B-AS1	chr8:91059905-91070189	29.3495	15.4594	43.2396	1.48387	5e-05	0.000557285	up
FBXO41	chr2:73254681-73269630	4.86942	2.56753	7.1713	1.48186	0.0001	0.00100664	up
LOC100294145	chr6_GL000256v2_alt:4293382-4302974	6.19718	3.2682	9.12616	1.48151	0.0002	0.00179392	up
PCDHB13	chr5:141213918-141217421	1.27122	0.670604	1.87184	1.48092	0.00565	0.023368	up
FGD6	chr12:95076748-95217464	3.37887	1.7834	4.97434	1.47988	0.00025	0.00213945	up
CRNKL1	chr20:20034360-20360702	20.7155	10.9369	30.4941	1.47932	5e-05	0.000557285	up
SLC7A6	chr16:68264515-68448506	15.9211	8.41263	23.4295	1.4777	0.00135	0.00796397	up
CNOT6L	chr4:77713386-77819390	11.2079	5.92293	16.4928	1.47746	5e-05	0.000557285	up
NCAM2	chr21:20998295-21543327	7.32554	3.87208	10.779	1.47704	0.0004	0.00307286	up
CD40	chr20:46118253-46129745	37.9626	20.0922	55.8331	1.47449	5e-05	0.000557285	up
HLA-F	chr6_GL000256v2_alt:1029598-1055278	182.486	96.5954	268.376	1.47423	0.0002	0.00179392	up
TMC6	chr17:78112917-78142968	39.1204	20.7157	57.525	1.47346	0.0094	0.0342023	up
CD4	chr12:6789471-6820810	47.73	25.3009	70.1592	1.47145	5e-05	0.000557285	up
EMX1	chr2:72917474-72934891	1.18004	0.625736	1.73435	1.47077	0.0154	0.0495421	up
DDHD1	chr14:53036739-53153328	3.51745	1.86653	5.16837	1.46935	5e-05	0.000557285	up
C17orf53	chr17:44141901-44162476	1.74871	0.928113	2.5693	1.469	0.00685	0.0269562	up
TMEM154	chr4:152626113-152680165	4.85471	2.57763	7.13178	1.46822	0.0017	0.00946084	up
MYO5A	chr15:52307283-52529050	5.75983	3.05909	8.46058	1.46766	5e-05	0.000557285	up
SP140L	chr2:230327170-230403732	12.8733	6.83865	18.908	1.46721	0.00095	0.00605826	up
PSMD11	chr17:32444462-32483319	33.8156	17.9679	49.6633	1.46676	5e-05	0.000557285	up
MYCBP2	chr13:77044656-77327042	10.1965	5.42098	14.972	1.46565	5e-05	0.000557285	up
TRIM14	chr9:98084352-98119353	21.7713	11.5763	31.9662	1.46537	5e-05	0.000557285	up
TRPS1	chr8:115408495-115669028	39.7197	21.1432	58.2961	1.4632	0.0004	0.00307286	up
SEMA3A	chr7:83958342-84194901	1.10329	0.587523	1.61906	1.46244	0.00525	0.0221948	up
TCP11L2	chr12:106302790-106347014	4.21175	2.2432	6.1803	1.46212	0.0077	0.0294507	up
RECQL	chr12:21437603-21501669	18.9321	10.0865	27.7776	1.4615	0.001	0.00630276	up
TRPV2	chr17:16415541-16437003	11.5223	6.13959	16.905	1.46124	0.00025	0.00213945	up
LSM8	chr7:118184031-118204039	7.65731	4.08361	11.231	1.45957	5e-05	0.000557285	up
DNAJC1	chr10:21756547-22003721	47.8687	25.573	70.1643	1.45612	5e-05	0.000557285	up
HLA-DRB5	chr6:32517376-32530229	52.151	27.8763	76.4257	1.45502	5e-05	0.000557285	up
BRCA1	chr17:43044294-43125483	3.98071	2.1286	5.83281	1.45429	0.0035	0.0163008	up
GXYLT1	chr12:42081845-42144871	5.38955	2.885	7.8941	1.45221	5e-05	0.000557285	up
KNSTRN	chr15:40382720-40394288	8.50006	4.55312	12.447	1.45087	0.0019	0.0102639	up
SLC15A2	chr3:121894323-121944187	3.53612	1.89491	5.17733	1.45008	0.00055	0.00396063	up
IKZF2	chr2:212999685-213151609	3.13437	1.68006	4.58868	1.44957	0.00025	0.00213945	up
EBI3	chr19:4229542-4237527	6.3739	3.41944	9.32835	1.44786	0.0075	0.0288833	up
CHIT1	chr1:203216078-203229732	7.4593	4.0049	10.9137	1.44631	0.00315	0.0150778	up
SMC2	chr9:104094259-104141419	5.59309	3.00376	8.18243	1.44576	5e-05	0.000557285	up
TDRKH	chr1:151771564-151790534	8.62482	4.63454	12.6151	1.44466	0.00085	0.00557623	up
ZNF589	chr3:48241105-48270989	11.2178	6.03268	16.403	1.44309	5e-05	0.000557285	up
DERL1	chr8:123013163-123042423	44.6976	24.0381	65.3571	1.44302	5e-05	0.000557285	up
FAM84B	chr8:126552437-126558466	35.4171	19.0531	51.7811	1.4424	5e-05	0.000557285	up
PHTF2	chr7:77798791-77957504	9.06175	4.87539	13.2481	1.44219	5e-05	0.000557285	up
BARD1	chr2:214725645-214809711	3.65241	1.96578	5.33904	1.44148	0.00395	0.0178831	up
HLA-DPA1	chr6_GL000256v2_alt:4513551-4538679	320.711	172.796	468.625	1.43936	0.0044	0.0193478	up
RINL	chr19:38867831-38878279	6.20081	3.34291	9.05872	1.4382	0.00075	0.00503842	up
RMDN1	chr8:86472348-86514348	31.6101	17.0589	46.1612	1.43615	5e-05	0.000557285	up
AGO2	chr8:140520150-140635546	6.92959	3.74508	10.1141	1.43331	5e-05	0.000557285	up
ASB2	chr14_KI270847v1_alt:1048714-1091292	2.31512	1.25135	3.37888	1.43306	0.01215	0.0414814	up
SOAT1	chr1:179293713-179358679	8.5458	4.62069	12.4709	1.43238	5e-05	0.000557285	up
HEATR1	chr1:236518213-236604541	7.8312	4.2363	11.4261	1.43146	0.0109	0.0382609	up
RAD51-AS1	chr15:40693754-40695105	3.68793	1.99517	5.38069	1.43128	0.00845	0.0316183	up
MILR1	chr17:64449114-64468643	6.46537	3.49828	9.43246	1.43099	0.0033	0.015616	up
CA2	chr8:85438826-85481492	23.0986	12.5124	33.6848	1.42874	0.00145	0.00841914	up
SFXN1	chr5:175478497-175529741	13.4178	7.2691	19.5664	1.42853	5e-05	0.000557285	up
SLC35E3	chr12:68746085-68768690	8.23172	4.46085	12.0026	1.42796	0.0009	0.00582182	up
ZNF541	chr19:47520684-47573112	0.672911	0.364962	0.980861	1.4263	0.0113	0.0393076	up
MED1	chr17:39404284-39451274	11.5567	6.26825	16.8452	1.4262	5e-05	0.000557285	up
ZNF169	chr9:94259265-94301829	1.61674	0.877303	2.35618	1.4253	0.0149	0.0482784	up
LOC729683	chr17:63700337-63702685	2.80766	1.52396	4.09135	1.42475	0.00975	0.0351759	up
NCAPG2	chr7:158631168-158704831	6.98405	3.7913	10.1768	1.42452	0.00035	0.00277824	up
ARMC1	chr8:65602455-65634217	19.0918	10.3674	27.8162	1.42387	5e-05	0.000557285	up
SYNRG	chr17_KI270857v1_alt:1753964-1848551	10.5564	5.73248	15.3804	1.42387	5e-05	0.000557285	up
ANKRD36	chr2:97113152-97264520	1.43136	0.778165	2.08456	1.4216	0.0041	0.0183775	up
HPS3	chr3:149129583-149222045	15.2574	8.29631	22.2184	1.42121	0.0128	0.0431824	up
NCEH1	chr3:172630644-172711218	9.27111	5.04181	13.5004	1.42099	0.00015	0.0014184	up
GBP2	chr1:89106132-89126159	105.508	57.4262	153.589	1.41929	5e-05	0.000557285	up
TOPBP1	chr3:133600604-133661893	12.0158	6.5433	17.4882	1.41829	5e-05	0.000557285	up
SPICE1	chr3:113442717-113515187	6.70381	3.65142	9.75619	1.41786	0.00035	0.00277824	up
RALGAPA1P1	chr9:105448033-105552433	1.73723	0.946863	2.5276	1.41654	0.0112	0.0390687	up
EDEM1	chr3:5187673-5219965	19.1195	10.4213	27.8176	1.41646	5e-05	0.000557285	up
MCM6	chr2:135839625-135876477	17.6773	9.63554	25.719	1.4164	5e-05	0.000557285	up
SLC27A2	chr15:50182195-50236392	4.89845	2.67184	7.12506	1.41507	0.00235	0.0120677	up
CYTH4	chr22:37282382-37315348	19.1556	10.4503	27.8609	1.41469	5e-05	0.000557285	up
XRN1	chr3:142306606-142448062	8.39592	4.58094	12.2109	1.41445	5e-05	0.000557285	up
SYK	chr9:90801679-90898560	17.4749	9.53671	25.413	1.414	5e-05	0.000557285	up
ARFGEF1	chr8:67197648-67343677	16.9807	9.28248	24.679	1.4107	5e-05	0.000557285	up
CASC10	chr10:21494491-21497284	1.59483	0.871897	2.31777	1.41051	0.0145	0.0473322	up
PHF6	chrX:134373311-134428792	9.95003	5.43976	14.4603	1.41048	5e-05	0.000557285	up
SMG1	chr16:18804852-18926404	12.9583	7.09171	18.8249	1.40844	5e-05	0.000557285	up
LY86	chr6:6346464-6654983	17.5786	9.62107	25.5361	1.40827	0.00195	0.010447	up
NPEPPS	chr17:47522956-47623276	49.2515	26.9603	71.5427	1.40797	0.0001	0.00100664	up
RALGAPB	chr20:38472805-38578861	17.7908	9.73924	25.8424	1.40786	5e-05	0.000557285	up
GBP3	chr1:89006676-89022866	24.8229	13.5916	36.0543	1.40745	5e-05	0.000557285	up
ZBTB6	chr9:122908055-122913328	7.21674	3.95178	10.4817	1.4073	0.0002	0.00179392	up
N4BP2	chr4:40042916-40158252	3.13705	1.71791	4.55618	1.40717	0.00035	0.00277824	up
AGPS	chr2:177392742-177543836	9.72591	5.32701	14.1248	1.40683	5e-05	0.000557285	up
DENND5B	chr12:31382222-31615351	2.62848	1.44029	3.81667	1.40596	0.00035	0.00277824	up
FICD	chr12:108515273-108519603	4.88356	2.67614	7.09098	1.40583	0.00605	0.0246453	up
LAT	chr16:28984825-28990783	23.7838	13.0346	34.5331	1.40564	0.0002	0.00179392	up
DIP2B	chr12:50504984-50748667	10.6019	5.81414	15.3897	1.40432	5e-05	0.000557285	up
CNTRL	chr9:121088295-121177610	10.0394	5.50586	14.5729	1.40425	5e-05	0.000557285	up
PPP1R2P3	chr5:156850485-156852528	1.62029	0.889546	2.35104	1.40216	0.0146	0.0475725	up
FADS2	chr11:61799624-61867354	26.227	14.3998	38.0543	1.40201	0.0015	0.00862301	up
USP15	chr12:62260339-62409721	14.3621	7.88581	20.8384	1.40191	0.00015	0.0014184	up
TOR4A	chr9:137277827-137282641	3.0384	1.66861	4.40819	1.40154	0.00285	0.0139675	up
POSTN	chr13:37562581-37598844	130.329	71.5884	189.07	1.40112	0.0003	0.00246085	up
HCG26	chr6_GL000256v2_alt:2696558-2810410	12.6668	6.9609	18.3727	1.40022	0.0021	0.0111112	up
TBC1D30	chr12:64759496-64881018	2.30952	1.26948	3.34957	1.39974	0.00135	0.00796397	up
ARID3A	chr19:926036-972803	1.84824	1.01646	2.68003	1.3987	0.0094	0.0342023	up
EAF1	chr3:15427556-15442613	12.3619	6.80946	17.9143	1.3955	5e-05	0.000557285	up
ISG15	chr1:1013466-1014539	78.7036	43.3552	114.052	1.39541	0.0001	0.00100664	up
KRR1	chr12:75480732-75511638	19.1035	10.5257	27.6812	1.395	0.0034	0.0159681	up
HIVEP2	chr6:142751466-142945201	7.48616	4.12651	10.8458	1.39414	5e-05	0.000557285	up
MTSS1	chr8:124550769-124728507	14.9683	8.25462	21.6819	1.39322	5e-05	0.000557285	up
CLTC	chr17:59619688-59696956	55.1811	30.4388	79.9234	1.39271	0.0004	0.00307286	up
GGH	chr8:63015079-63039051	16.1152	8.89406	23.3363	1.39166	0.00165	0.00927167	up
ST6GAL2	chr2:106801599-106887107	0.764845	0.42269	1.107	1.38899	0.0105	0.0371787	up
IL6ST	chr5:55935096-55994993	70.8425	39.171	102.514	1.38796	0.00035	0.00277824	up
MTDH	chr8:97644178-97730260	26.9468	14.8998	38.9939	1.38795	5e-05	0.000557285	up
CCSER1	chr4:90127532-91602219	1.47949	0.818461	2.14052	1.38698	0.0048	0.0207191	up
NIN	chr14:50719762-50831121	10.7382	5.95002	15.5263	1.38375	5e-05	0.000557285	up
NFAM1	chr22:42380407-42432395	4.83484	2.68288	6.98681	1.38085	0.0004	0.00307286	up
UNC5C	chr4:95162504-95549210	2.93144	1.62672	4.23615	1.38079	0.0007	0.00477171	up
EZH2	chr7:148807371-148884349	7.44866	4.13372	10.7636	1.38065	0.0012	0.00726948	up
NCF1C	chr7:75156577-75171998	5.02449	2.78854	7.26045	1.38055	0.0084	0.0314748	up
ZNRF2	chr7:30247428-30367692	18.5794	10.3136	26.8452	1.38011	5e-05	0.000557285	up
STRBP	chr9:123121628-123268576	10.1111	5.61684	14.6053	1.37866	0.00015	0.0014184	up
BBS10	chr12:76344485-76348442	11.6169	6.4539	16.7798	1.37848	5e-05	0.000557285	up
UHMK1	chr1:162497173-162529629	18.6723	10.3759	26.9687	1.37805	5e-05	0.000557285	up
C1orf106	chr1:200891498-200915736	1.11723	0.621139	1.61333	1.37705	0.0117	0.0403786	up
LRRC8C	chr1:89633084-89719535	5.89539	3.28106	8.50973	1.37495	0.0001	0.00100664	up
LGI2	chr4:24998848-25030792	2.01409	1.12099	2.90719	1.37485	0.0024	0.0122277	up
FCHSD2	chr11:72836744-73142098	16.7561	9.3319	24.1803	1.37359	5e-05	0.000557285	up
SMC6	chr2:17663811-17753829	10.7014	5.96442	15.4383	1.37206	5e-05	0.000557285	up
CFLAR	chr2:201116103-201172688	49.8488	27.786	71.9115	1.37187	0.00085	0.00557623	up
ADAR	chr1:154582057-154627980	79.9049	44.5769	115.233	1.37018	0.0001	0.00100664	up
LOC339803	chr2:61141594-61144975	3.58771	2.00283	5.17259	1.36885	0.0039	0.0177111	up
ELF4	chrX:130064919-130110713	9.95674	5.56027	14.3532	1.36814	0.0002	0.00179392	up
C21orf91	chr21:17777403-17819386	5.45761	3.04847	7.86674	1.36768	0.0005	0.00366735	up
C16orf87	chr16:46796606-46831407	1.59907	0.894469	2.30367	1.36483	0.0031	0.0148956	up
RIF1	chr2:151409882-151477346	5.93104	3.318	8.54408	1.36461	0.0001	0.00100664	up
ZFC3H1	chr12:71609600-71680648	9.62862	5.39235	13.8649	1.36245	5e-05	0.000557285	up
C2orf16	chr2:27576521-27582722	0.691619	0.387694	0.995544	1.36057	0.0095	0.0344657	up
DOCK11	chrX:118495908-118686160	6.88321	3.85939	9.90704	1.36008	5e-05	0.000557285	up
STS	chrX:7048919-7354643	7.68514	4.31058	11.0597	1.35936	0.0015	0.00862301	up
QPCT	chr2:37344609-37373322	7.89929	4.43578	11.3628	1.35705	0.0028	0.0137891	up
IL32	chr16:3065311-3069819	72.0662	40.4864	103.646	1.35616	0.00025	0.00213945	up
ASXL2	chr2:25733752-25878516	4.67921	2.63387	6.72455	1.35225	5e-05	0.000557285	up
INPP4A	chr2:98444586-98591033	9.65499	5.43789	13.8721	1.35107	5e-05	0.000557285	up
CPEB2	chr4:15002673-15446167	7.82816	4.41112	11.2452	1.35009	5e-05	0.000557285	up
KAT6A	chr8:41929478-42104987	11.4832	6.47306	16.4934	1.34937	5e-05	0.000557285	up
CERS6	chr2:168456248-168786429	17.8413	10.0584	25.6242	1.34911	0.0004	0.00307286	up
GALM	chr2:38665909-38734767	20.3633	11.482	29.2446	1.3488	5e-05	0.000557285	up
SMAP2	chr1:40373705-40423326	47.8719	27.0064	68.7375	1.34779	5e-05	0.000557285	up
ITSN2	chr2:24202865-24360528	14.2685	8.05316	20.4838	1.34686	5e-05	0.000557285	up
INCENP	chr11:62123972-62153163	5.77633	3.26587	8.2868	1.34335	0.00075	0.00503842	up
ME2	chr18:50879061-50949792	10.0564	5.68604	14.4267	1.34324	5e-05	0.000557285	up
PLPBP	chr8:37762545-37779768	39.8402	22.5298	57.1505	1.34293	5e-05	0.000557285	up
AMMECR1	chrX:110194185-110456334	3.58213	2.0263	5.13796	1.34235	0.0009	0.00582182	up
MED13	chr17:61942604-62065282	10.7499	6.08276	15.4171	1.34173	5e-05	0.000557285	up
SKA2	chr17:59109858-59155439	11.7765	6.66653	16.8864	1.34085	0.00015	0.0014184	up
OSBPL3	chr7:24796536-24980212	6.94158	3.92988	9.95328	1.34069	0.0001	0.00100664	up
HECW2	chr2:196194369-196593692	0.935976	0.529891	1.34206	1.34068	0.00665	0.0263998	up
PCYT1A	chr3:196237744-196287752	16.1983	9.1738	23.2227	1.33994	0.00015	0.0014184	up
PVT1	chr8:127794532-128101253	7.45653	4.22426	10.6888	1.33933	0.0042	0.0186863	up
UHRF1BP1L	chr12:100037084-100142864	6.73498	3.81963	9.65033	1.33715	0.0004	0.00307286	up
PTDSS1	chr8:96261885-96334551	47.4781	26.9572	67.9991	1.33484	5e-05	0.000557285	up
CYB5RL	chr1:54172150-54200101	2.20806	1.25399	3.16213	1.33438	0.00525	0.0221948	up
ELMO1	chr7:36852905-37449326	12.7363	7.2345	18.238	1.33399	5e-05	0.000557285	up
SERPINE1	chr7:101127088-101139266	22.8042	12.9662	32.6423	1.33198	5e-05	0.000557285	up
PTPRJ	chr11:47980557-48170842	10.3108	5.86289	14.7587	1.33188	5e-05	0.000557285	up
WASHC4	chr12:105107713-105169134	15.0048	8.54022	21.4694	1.32994	5e-05	0.000557285	up
GLUD2	chrX:121047607-121049942	15.8194	9.00454	22.6342	1.32978	0.00065	0.0045163	up
PIK3IP1	chr22:31281592-31292534	58.4543	33.3017	83.6068	1.32802	5e-05	0.000557285	up
ELK4	chr1:205607942-205632872	9.00192	5.12855	12.8753	1.32798	5e-05	0.000557285	up
ZNF587	chr19:57849812-57865123	7.93101	4.51892	11.3431	1.32776	5e-05	0.000557285	up
PSMD14	chr2:161308274-161411717	51.6423	29.474	73.8105	1.32438	5e-05	0.000557285	up
RGS18	chr1:192158461-192185815	2.72212	1.55394	3.89029	1.32395	0.01355	0.0450472	up
TMEM19	chr12:71686097-71704059	12.5325	7.15712	17.9079	1.32315	5e-05	0.000557285	up
CYB5R4	chr6:83859650-83960427	10.9718	6.26584	15.6777	1.32314	0.00025	0.00213945	up
CENPL	chr1:173799549-173824639	2.54284	1.45317	3.63252	1.32177	0.0147	0.0477927	up
VOPP1	chr7:55470607-55572520	42.0675	24.0418	60.0932	1.32165	5e-05	0.000557285	up
RFX7	chr15:56090532-56243285	5.94487	3.40011	8.48964	1.32012	0.0001	0.00100664	up
SNX16	chr8:81799582-81842286	5.52295	3.15949	7.88641	1.31968	0.00315	0.0150778	up
LIN9	chr1:226231148-226309748	2.83688	1.62295	4.05082	1.31959	0.0054	0.0226929	up
FEN1	chr11:61792636-61797242	17.4519	9.98475	24.919	1.31945	0.00025	0.00213945	up
TOX2	chr20:43914851-44069614	3.03718	1.73784	4.33652	1.31924	0.0127	0.0429343	up
NAA25	chr12:112026688-112108831	9.88169	5.65697	14.1064	1.31825	0.00015	0.0014184	up
PIP4K2A	chr10:22534836-22714574	19.2851	11.0445	27.5257	1.31745	5e-05	0.000557285	up
ZNF543	chr19:57320496-57330776	2.70635	1.55088	3.86183	1.31619	0.01295	0.0435887	up
HAS2	chr8:121613030-121645324	2.24783	1.28872	3.20694	1.31526	0.00905	0.0332798	up
BACH2	chr6:89926527-90296908	2.1988	1.26124	3.13636	1.31425	0.0005	0.00366735	up
ZNF714	chr19:21082146-21125080	1.21367	0.696812	1.73052	1.31236	0.00755	0.029007	up
SLC36A1	chr5:151436991-151492381	6.21805	3.57338	8.86271	1.31046	0.0001	0.00100664	up
DYRK2	chr12:67648731-67662664	6.09127	3.50742	8.67512	1.30648	0.0001	0.00100664	up
VPS41	chr7:38723942-38909200	14.916	8.58954	21.2424	1.30629	5e-05	0.000557285	up
ZNF215	chr11:6926360-6988830	1.30475	0.751885	1.85761	1.30486	0.01105	0.0386619	up
DCAF17	chr2:171315745-171485052	5.47142	3.15318	7.78965	1.30475	0.0029	0.0141527	up
GIMAP5	chr7:150716556-150743649	43.758	25.2215	62.2945	1.30445	0.0014	0.00819928	up
ANKRD23	chr2:96837913-96844021	2.57197	1.48294	3.66099	1.30377	0.0134	0.0447043	up
ARHGAP4	chrX:153907375-153926260	35.2904	20.3514	50.2293	1.3034	5e-05	0.000557285	up
HCST	chr19:35902479-35904271	51.4588	29.6957	73.222	1.30202	0.0078	0.029763	up
SLC25A32	chr8:103398637-103443452	13.8944	8.02811	19.7607	1.2995	0.012	0.0411164	up
PLCL2	chr3:16884958-17090606	7.08335	4.0938	10.0729	1.29897	0.00055	0.00396064	up
ATXN7L3B	chr12:74537770-74541452	68.942	39.8486	98.0355	1.29877	5e-05	0.000557285	up
BOD1L1	chr4:13568741-13627704	8.67676	5.01623	12.3373	1.29835	5e-05	0.000557285	up
TRIM37	chr17:58755868-59106964	13.0069	7.53036	18.4835	1.29544	0.0006	0.00423789	up
BMF	chr15:40087890-40108884	10.8398	6.28018	15.3994	1.29399	5e-05	0.000557285	up
EPB41	chr1:28887090-29123909	20.1675	11.6865	28.6486	1.29363	0.00105	0.00655926	up
MOCS3	chr20:50958813-50961862	6.08944	3.5291	8.64978	1.29336	0.00225	0.0116987	up
TBK1	chr12:64452059-64502119	20.623	11.9689	29.2771	1.29048	5e-05	0.000557285	up
CHM	chrX:85861179-86047565	6.95984	4.0396	9.88008	1.29031	0.00045	0.0033911	up
LSAMP	chr3:115802362-116445538	0.702526	0.407761	0.99729	1.29029	0.0045	0.0197021	up
SLC2A13	chr12:39626166-40105859	1.99596	1.15917	2.83275	1.28911	0.00195	0.010447	up
HENMT1	chr1:108648287-108661526	17.0964	9.93395	24.2589	1.28807	0.0006	0.00423789	up
ZNF791	chr19:12610917-12629862	7.18639	4.17708	10.1957	1.28739	0.0012	0.00726948	up
USP6NL	chr10:11460509-11611789	9.4676	5.5051	13.4301	1.28663	0.00095	0.00605826	up
LEPROTL1	chr8:30095405-30144684	29.9771	17.433	42.5212	1.28636	5e-05	0.000557285	up
ZNF888	chr19:52905892-52917931	3.76641	2.19075	5.34207	1.28597	0.01275	0.0430585	up
FAM169A	chr5:74777573-74867276	1.42127	0.826968	2.01558	1.28529	0.0044	0.0193478	up
DCAF13	chr8:103398637-103443452	28.262	16.4511	40.0729	1.28444	0.0008	0.00531705	up
ZNF252P	chr8:144973588-145006046	10.254	5.97412	14.5338	1.28261	0.0001	0.00100664	up
RBM43	chr2:151248213-151261875	5.32554	3.10313	7.54795	1.28236	0.00195	0.010447	up
EML4	chr2:42142434-42332548	25.6711	14.9591	36.3831	1.28224	5e-05	0.000557285	up
ACBD3	chr1:226144678-226186722	25.4224	14.8243	36.0204	1.28085	5e-05	0.000557285	up
ARFGEF2	chr20:48921737-49036693	15.1702	8.84762	21.4927	1.28048	5e-05	0.000557285	up
MOXD1	chr6:132296054-132401534	4.17118	2.4328	5.90956	1.28044	0.0052	0.0220236	up
ZNF530	chr19:57599884-57612721	2.57373	1.50118	3.64627	1.28032	0.0154	0.0495421	up
PON3	chr7:95359871-95396375	13.3308	7.78404	18.8775	1.27808	0.00625	0.0252381	up
HIST2H2BE	chr1:149884459-149886682	19.5249	11.4056	27.6442	1.27723	0.00025	0.00213945	up
SLFN11	chr17:35350309-35373701	13.7065	8.00749	19.4055	1.27705	5e-05	0.000557285	up
KIAA0040	chr1:175156986-175193093	29.9435	17.5007	42.3863	1.27619	5e-05	0.000557285	up
C2	chr6_GL000256v2_alt:3228715-3246863	34.7804	20.3329	49.2279	1.27566	0.0014	0.00819928	up
ZNF678	chr1:227563518-227677443	2.23659	1.30861	3.16457	1.27397	0.0027	0.0134354	up
GPR160	chr3:170037946-170085395	22.6797	13.2799	32.0795	1.27241	0.00025	0.00213945	up
AZIN1	chr8:102826301-102864200	50.1084	29.3482	70.8686	1.27187	0.0003	0.00246085	up
ELOVL6	chr4:110049072-110198664	5.072	2.97067	7.17333	1.27185	0.0021	0.0111112	up
ZNF28	chr19:52797407-52821669	4.5693	2.6771	6.4615	1.2712	0.0016	0.00905345	up
FBXO5	chr6:152970518-152983619	6.16456	3.61446	8.71466	1.26966	0.00495	0.0211973	up
RHBDF2	chr17:76470892-76501427	15.1123	8.86333	21.3612	1.26907	0.00035	0.00277824	up
KDM7A	chr7:140084745-140176941	6.6197	3.8829	9.35651	1.26884	5e-05	0.000557285	up
DCAF10	chr9:37800553-37867668	10.7581	6.31125	15.205	1.26855	5e-05	0.000557285	up
TANC2	chr17:63009536-63427706	5.69907	3.34585	8.05228	1.26703	0.0001	0.00100664	up
KLHL28	chr14:44924309-44961976	3.5961	2.11164	5.08055	1.26662	0.00105	0.00655926	up
SPATA5	chr4:122923069-123319449	1.75427	1.03053	2.47802	1.26579	0.00125	0.00751344	up
ACAP2	chr3:195274735-195443088	10.949	6.43366	15.4644	1.26524	5e-05	0.000557285	up
MSH2	chr2:47403066-47483228	14.9044	8.75867	21.0501	1.26504	0.0003	0.00246085	up
MCM8	chr20:5950651-6005821	2.40473	1.41409	3.39536	1.26369	0.0082	0.0309326	up
DHFR2	chr3:94057921-94131831	6.91372	4.0668	9.76065	1.26308	0.00475	0.0205361	up
DCAF7	chr17:63550434-63594281	23.9169	14.0699	33.764	1.26287	5e-05	0.000557285	up
ANKIB1	chr7:92246233-92401384	14.0294	8.25384	19.805	1.26273	5e-05	0.000557285	up
PTK6	chr20:63528422-63537370	8.67579	5.10758	12.244	1.26137	0.00235	0.0120677	up
AMER1	chrX:64185116-64205744	1.10755	0.65206	1.56303	1.26127	0.00555	0.023084	up
SCRN1	chr7:29920102-29990289	26.55	15.6405	37.4595	1.26005	5e-05	0.000557285	up
SGPP1	chr14:63684215-63728095	10.8851	6.41275	15.3574	1.25992	0.00015	0.0014184	up
GPR68	chr14:91232531-91253880	5.65653	3.33503	7.97804	1.25833	0.0028	0.0137891	up
TMEM65	chr8:124310917-124372699	9.05061	5.33691	12.7643	1.25804	0.0001	0.00100664	up
PLCD4	chr2:218607764-218637186	9.15913	5.40267	12.9156	1.25737	0.00275	0.0136049	up
ZNF551	chr19:57681968-57689801	2.82435	1.66646	3.98223	1.25679	0.0103	0.0366627	up
TGM2	chr20:38127386-38166578	26.4542	15.6262	37.2822	1.25452	0.0005	0.00366735	up
AKAP9	chr7:91940874-92110673	12.3811	7.31462	17.4475	1.25417	5e-05	0.000557285	up
TK1	chr17:78174078-78187204	22.3282	13.1952	31.4612	1.25356	0.0004	0.00307286	up
NEDD1	chr12:96907222-96953691	11.1602	6.59769	15.7228	1.25283	0.00045	0.0033911	up
HCFC2	chr12:104064457-104106526	4.97529	2.94172	7.00886	1.25252	0.0003	0.00246085	up
PANK3	chr5:168555622-168579609	8.25109	4.88189	11.6203	1.25113	0.00145	0.00841914	up
UBASH3B	chr11:122655689-122814479	2.03683	1.20561	2.86804	1.2503	0.00145	0.00841914	up
FAM217B	chr20:59933763-59948647	7.7088	4.56351	10.8541	1.25002	0.0033	0.015616	up
LOC730101	chr6:52664400-52669153	5.43647	3.22049	7.65246	1.24864	0.003	0.0145097	up
ASH2L	chr8:38105492-38140080	35.1305	20.8152	49.4459	1.24821	0.00015	0.0014184	up
TTC30A	chr2:177614297-177618966	3.95645	2.34449	5.56841	1.24799	0.0024	0.0122277	up
ACSS3	chr12:81078017-81256758	10.7924	6.39876	15.1861	1.24689	0.0003	0.00246085	up
DEF6	chr6:35297817-35321771	35.282	20.9203	49.6436	1.2467	0.0001	0.00100664	up
FUT11	chr10:73772290-73776218	4.91137	2.91236	6.91038	1.24658	0.00685	0.0269562	up
CCT2	chr12:69585427-69601577	122.614	72.743	172.485	1.24559	0.0001	0.00100664	up
UMAD1	chr7:7636562-7879220	12.4041	7.36271	17.4454	1.24454	0.00835	0.0313671	up
ZNF675	chr19:23652905-23687215	4.6584	2.7657	6.5511	1.24409	0.00635	0.0255022	up
POLR1B	chr2:112541655-112577152	7.6714	4.5555	10.7873	1.24366	0.00025	0.00213945	up
TRAF5	chr1:211326614-211374944	24.8772	14.775	34.9793	1.24334	5e-05	0.000557285	up
MAPRE1	chr20:32819892-32850405	76.8402	45.6475	108.033	1.24286	5e-05	0.000557285	up
SCYL2	chr12:100267139-100341724	14.749	8.77327	20.7248	1.24017	0.0001	0.00100664	up
TRIQK	chr8:92883529-92966144	16.773	9.97887	23.5671	1.23983	0.00025	0.00213945	up
HEATR6	chr17:60043190-60078931	7.27378	4.32746	10.2201	1.23982	0.00155	0.00885083	up
ITGA1	chr5:52787939-52953655	6.5064	3.87173	9.14107	1.23939	0.0139	0.0458723	up
SPOPL	chr2:138501779-138573236	13.7204	8.165	19.2758	1.23926	0.00015	0.0014184	up
RECQL4	chr8:144511283-144517826	7.3911	4.39861	10.3836	1.23918	0.00105	0.00655926	up
TAF1B	chr2:9843441-9934416	7.73233	4.60506	10.8596	1.23768	0.00175	0.00967931	up
DNAJB14	chr4:99896249-99946726	11.6292	6.93299	16.3254	1.23557	0.00015	0.0014184	up
TSPAN12	chr7:120787319-120858123	9.31258	5.55355	13.0716	1.23495	0.00075	0.00503842	up
RMI2	chr16:11345437-11351763	7.13279	4.25658	10.009	1.23353	0.01055	0.0372987	up
SYT11	chr1:155859468-155885199	6.14256	3.6698	8.61532	1.2312	0.00055	0.00396064	up
SLC1A3	chr5:36606354-36688334	12.3576	7.38392	17.3312	1.23091	0.00015	0.0014184	up
ZNF217	chr20:53552769-53583097	19.6363	11.7357	27.5369	1.23046	5e-05	0.000557285	up
KLHL12	chr1:202891095-202928644	22.8766	13.6751	32.078	1.23003	5e-05	0.000557285	up
SLC38A1	chr12:46183055-46269425	47.3382	28.3004	66.376	1.22984	5e-05	0.000557285	up
MIR600HG	chr9:123109493-123115477	7.20827	4.30943	10.1071	1.2298	0.00025	0.00213945	up
PTBP3	chr9:112217714-112333664	26.8285	16.0407	37.6163	1.22962	0.0003	0.00246085	up
TRERF1	chr6:42224932-42452051	5.62971	3.36971	7.8897	1.22735	0.00035	0.00277824	up
VPS33A	chr12:122229560-122266823	11.2783	6.75565	15.8009	1.22584	5e-05	0.000557285	up
ATAD2B	chr2:23748663-23927114	3.71017	2.22523	5.19511	1.2232	0.00035	0.00277824	up
CBL	chr11:119206275-119308149	5.02888	3.01648	7.04127	1.22297	5e-05	0.000557285	up
CREB1	chr2:207529891-207626053	11.2534	6.75121	15.7555	1.22264	0.0057	0.023485	up
TRIP13	chr5:892853-918049	3.25293	1.9523	4.55357	1.22182	0.01505	0.0486672	up
PTPN11	chr12:112418897-112509918	29.4718	17.6976	41.2461	1.2207	5e-05	0.000557285	up
RBM15	chr1:110339322-110346681	3.42746	2.05858	4.79634	1.22028	0.00705	0.027556	up
LRBA	chr4:150264658-151015497	14.3501	8.62009	20.0802	1.22	5e-05	0.000557285	up
SDE2	chr1:225982701-225999365	8.76764	5.26767	12.2676	1.21962	0.00095	0.00605826	up
PI4K2B	chr4:25234030-25279209	11.3355	6.81604	15.8549	1.21792	0.00045	0.0033911	up
LOC100129917	chr4:780148-781848	3.05734	1.83912	4.27556	1.2171	0.01525	0.049206	up
PLA2G4F	chr15:42141133-42156641	3.80161	2.28689	5.31634	1.21705	0.00575	0.0236669	up
PIKFYVE	chr2:208266266-208358751	6.594	3.96677	9.22123	1.217	5e-05	0.000557285	up
LIMD1	chr3:45594830-45688882	9.61098	5.78556	13.4364	1.21562	0.0001	0.00100664	up
IL18R1	chr2:102356282-102398775	3.19956	1.92701	4.47211	1.21459	0.0146	0.0475725	up
USP38	chr4:143184916-143223874	7.04703	4.24619	9.84786	1.21364	0.00025	0.00213945	up
MNDA	chr1:158831302-158849504	16.8577	10.1686	23.5469	1.21141	0.0014	0.00819928	up
CAND1	chr12:67269280-67314692	28.7384	17.3427	40.134	1.2105	0.0002	0.00179392	up
GPRC5A	chr12:12891021-12913666	25.9638	15.6845	36.243	1.20837	5e-05	0.000557285	up
MDFIC	chr7:114922153-115019916	13.1605	7.95391	18.3671	1.20739	0.0001	0.00100664	up
SLC25A40	chr7:87834498-87909541	8.0855	4.8869	11.2841	1.2073	0.0045	0.0197021	up
PHC3	chr3:170087579-170181749	8.06422	4.87423	11.2542	1.20722	5e-05	0.000557285	up
TMEM106A	chr17:43211826-43220037	6.3343	3.83086	8.83774	1.20601	0.00195	0.010447	up
GTF2I	chr7:74657664-74760692	20.1761	12.2136	28.1386	1.20407	0.00565	0.023368	up
MED14	chrX:40649542-40738701	11.5012	6.96347	16.0389	1.2037	0.00015	0.0014184	up
SH3KBP1	chrX:19533964-19887626	17.3728	10.5213	24.2244	1.20315	5e-05	0.000557285	up
FLI1	chr11:128681239-128813267	16.6497	10.0844	23.2149	1.20294	5e-05	0.000557285	up
RAP2C	chrX:132203023-132489968	17.1733	10.4026	23.9441	1.20272	0.00295	0.0143234	up
PRPS1	chrX:107628423-107651026	31.148	18.8723	43.4237	1.20221	5e-05	0.000557285	up
RCAN3	chr1:24496253-24537020	7.34719	4.45178	10.2426	1.20213	0.0094	0.0342023	up
TMEM45A	chr3:100492618-100577452	16.6957	10.1164	23.2749	1.20208	0.0012	0.00726948	up
ZNF641	chr12:48340009-48351246	9.99236	6.05842	13.9263	1.2008	0.0002	0.00179392	up
TOMM70	chr3:100363458-100456326	27.155	16.4658	37.8443	1.2006	0.00015	0.0014184	up
PARP10	chr8:143977151-143986471	65.2927	39.6083	90.9771	1.1997	5e-05	0.000557285	up
CSTF2	chrX:100820358-100841520	14.3108	8.68165	19.9399	1.19962	0.00145	0.00841914	up
PLPP5	chr8:38263131-38269232	47.7044	28.9428	66.4661	1.19941	0.001	0.00630276	up
OXR1	chr8:106270177-106752693	26.0977	15.8405	36.355	1.19853	0.00045	0.0033911	up
IL15	chr4:141636595-141733987	6.33038	3.84464	8.81612	1.1973	0.01125	0.0391757	up
SLC35D1	chr1:66999331-67054397	5.82072	3.5383	8.10315	1.19542	0.0001	0.00100664	up
EPRS	chr1:219968599-220046658	29.0075	17.6333	40.3818	1.1954	5e-05	0.000557285	up
PSMD1	chr2:231056863-231172826	43.9154	26.6962	61.1347	1.19536	0.0001	0.00100664	up
EBLN3P	chr9:37079895-37090401	28.9517	17.6028	40.3006	1.195	5e-05	0.000557285	up
ZWILCH	chr15:66505082-66565979	7.55355	4.593	10.5141	1.19482	0.0027	0.0134354	up
PEX12	chr17:35574794-35578637	9.3894	5.7122	13.0666	1.19376	0.00115	0.00703757	up
PAQR8	chr6:52362127-52407777	4.32998	2.63648	6.02348	1.19198	0.00155	0.00885083	up
LYSMD3	chr5:90515625-90529584	11.57	7.05113	16.0888	1.19013	0.00065	0.0045163	up
RC3H2	chr9:122844564-122905351	10.2743	6.26204	14.2865	1.18995	5e-05	0.000557285	up
MOB1A	chr2:74152597-74178967	40.7047	24.8094	56.5999	1.18991	5e-05	0.000557285	up
KCNN3	chr1:154697465-154870278	0.738873	0.450406	1.02734	1.18961	0.01185	0.0407921	up
NRAS	chr1:114704463-114716894	17.6941	10.7873	24.6009	1.18938	0.0001	0.00100664	up
PRKCH	chr14:61321442-61550980	21.0846	12.8593	29.31	1.18858	0.0001	0.00100664	up
VEZF1	chr17:57971546-57988264	28.7278	17.5244	39.9312	1.18815	5e-05	0.000557285	up
ANKRD33B	chr5:10564322-10657816	1.48334	0.905154	2.06152	1.18747	0.0028	0.0137891	up
CCDC18	chr1:93180715-93278730	1.70901	1.04305	2.37496	1.1871	0.01315	0.0440971	up
MTFR1	chr8:65644652-65710563	10.0371	6.12628	13.948	1.18697	0.0019	0.0102639	up
HMGB2	chr4:173331375-173334444	91.5297	55.8703	127.189	1.18682	0.0001	0.00100664	up
CNOT1	chr16:58515478-58629886	24.7092	15.0834	34.3351	1.18672	0.0001	0.00100664	up
MAP3K2	chr2:127298668-127343229	10.2863	6.28146	14.2912	1.18595	5e-05	0.000557285	up
UBR1	chr15:42942899-43106088	7.52075	4.59461	10.4469	1.18506	0.0004	0.00307286	up
PLCH1	chr3:155479881-155745089	1.85175	1.13163	2.57187	1.18441	0.0054	0.0226929	up
YWHAZ	chr8:100918575-100953395	259.315	158.496	360.133	1.18409	0.00225	0.0116987	up
LIN54	chr4:82924603-83012941	3.54619	2.16762	4.92475	1.18394	0.00775	0.029607	up
SCAF11	chr12:45919130-45990618	20.2406	12.3724	28.1089	1.1839	0.0001	0.00100664	up
ZNF844	chr19:12064698-12077816	3.42435	2.09396	4.75475	1.18314	0.0095	0.0344657	up
HELZ	chr17:67070437-67262080	6.21959	3.80462	8.63457	1.18237	5e-05	0.000557285	up
CYSLTR2	chr13:48653710-48711225	1.81222	1.11036	2.51409	1.17901	0.00815	0.0307798	up
KPNB1	chr17:47649837-47683638	72.4937	44.4214	100.566	1.17882	0.00055	0.00396064	up
RP2	chrX:46836911-46882356	6.52675	4.00085	9.05265	1.17804	0.0016	0.00905345	up
SLC6A6	chr3:14402575-14540343	14.1343	8.66891	19.5997	1.17691	0.0004	0.00307286	up
TIAM1	chr21:31118417-31559087	6.62657	4.0646	9.18853	1.17672	0.00175	0.00967931	up
STAT2	chr12:56341597-56360253	57.6006	35.3337	79.8675	1.17657	5e-05	0.000557285	up
MBLAC2	chr5:90458202-90474768	3.85973	2.36886	5.35061	1.17551	0.0035	0.0163008	up
PLEKHA2	chr8:38901234-38973911	14.0084	8.60279	19.4141	1.17423	5e-05	0.000557285	up
ZIK1	chr19:57583975-57593890	2.47504	1.52036	3.42971	1.17367	0.0135	0.0449178	up
IDH3A	chr15:78149376-78170542	24.6448	15.142	34.1477	1.17323	0.0001	0.00100664	up
LRIF1	chr1:110947189-110963944	16.2655	9.99387	22.5371	1.17319	0.0036	0.0166661	up
ITCH	chr20:34363234-34511773	11.9286	7.32993	16.5273	1.17298	0.0002	0.00179392	up
HERC3	chr4:88592422-88708542	8.68352	5.33725	12.0298	1.17244	0.00165	0.00927167	up
C2orf69	chr2:199911255-199928273	7.59578	4.66876	10.5228	1.1724	0.001	0.00630276	up
STAMBP	chr2:73828910-73873661	23.4276	14.4044	32.4507	1.17174	0.00155	0.00885083	up
SUSD4	chr1:223220818-223364202	19.1986	11.8093	26.5879	1.17084	0.00065	0.0045163	up
GNPTAB	chr12:101745496-101830867	13.7908	8.48312	19.0984	1.17079	0.00015	0.0014184	up
RSF1	chr11:77666228-77820834	8.52008	5.24127	11.7989	1.17067	0.00035	0.00277824	up
GMFG	chr19:39328356-39336086	81.7151	50.2933	113.137	1.16964	0.0006	0.00423789	up
C1GALT1	chr7:7182614-7248649	7.40142	4.55613	10.2467	1.16928	0.00045	0.0033911	up
NSMCE2	chr8:125091822-125367125	35.2681	21.715	48.8212	1.16882	0.00115	0.00703757	up
TMEM67	chr8:93754843-93819232	5.59272	3.44565	7.73979	1.16752	0.00285	0.0139675	up
PPM1K	chr4:88257608-88284831	10.0192	6.17491	13.8635	1.1668	5e-05	0.000557285	up
HLTF	chr3:149030063-149102823	14.922	9.19693	20.647	1.16671	0.0005	0.00366735	up
IL6R	chr1:154402322-154469450	9.60008	5.91797	13.2822	1.16632	0.00025	0.00213945	up
PARP12	chr7:140023743-140063721	16.9641	10.4598	23.4683	1.16585	0.0002	0.00179392	up
TMOD3	chr15:51829627-51912134	15.8156	9.75518	21.876	1.16511	5e-05	0.000557285	up
FRYL	chr4:48497362-48780299	8.11961	5.00842	11.2308	1.16503	0.00015	0.0014184	up
LOC374443	chr12:9617283-9658414	6.48013	3.99741	8.96285	1.16489	0.01055	0.0372987	up
PRKDC	chr8:47773107-47960183	15.6257	9.64129	21.6101	1.16441	0.00015	0.0014184	up
TXNDC5	chr6:7726098-8102595	135.24	83.4649	187.016	1.16392	0.00085	0.00557623	up
ZNF845	chr19:53333718-53356119	2.47931	1.5303	3.42832	1.16368	0.00545	0.0228202	up
IRF9	chr14:24161212-24166566	80.6674	49.8068	111.528	1.163	5e-05	0.000557285	up
RAB31	chr18:9708230-9862556	23.8529	14.7286	32.9771	1.16284	5e-05	0.000557285	up
FDCSP	chr4:70226070-70235251	85.7447	53.0013	118.488	1.16064	0.00185	0.0100777	up
LAIR1	chr19_KI270938v1_alt:336346-353277	21.4011	13.2362	29.566	1.15945	0.0005	0.00366735	up
MLKL	chr16:74671854-74701148	10.4375	6.45714	14.4178	1.15889	0.0018	0.00986836	up
ATP11B	chr3:182793502-182921633	9.30004	5.75368	12.8464	1.15881	0.00015	0.0014184	up
MYO9A	chr15:71826019-72140970	2.37596	1.46995	3.28196	1.15879	0.00675	0.0266857	up
TTC9C	chr11:62728072-62738636	22.6069	13.991	31.2228	1.1581	0.00345	0.0161468	up
DDX39A	chr19:14408797-14419383	39.551	24.4916	54.6104	1.15689	0.0004	0.00307286	up
CASP10	chr2:201182880-201229406	5.45853	3.38162	7.53544	1.15598	0.00105	0.00655926	up
SENP7	chr3:101324188-101513241	11.9728	7.42373	16.5218	1.15416	0.0009	0.00582182	up
RNGTT	chr6:88609896-88963629	6.71987	4.16716	9.27258	1.15391	0.00075	0.00503842	up
HOMER1	chr5:79373823-79513836	2.52433	1.56727	3.48138	1.15141	0.0072	0.0279939	up
USP37	chr2:218450250-218568361	3.75245	2.32987	5.17503	1.15132	0.0011	0.00679829	up
ALG10B	chr12:38316754-38329726	3.24591	2.01584	4.47597	1.15082	0.0038	0.0173542	up
EPN3	chr17:50532686-50543750	9.19663	5.71256	12.6807	1.15043	0.0011	0.00679829	up
TAOK3	chr12:118149800-118372945	20.0025	12.4262	27.5788	1.15018	0.0013	0.00774792	up
GFM1	chr3:158644527-158692571	19.7251	12.2559	27.1943	1.14982	0.0039	0.0177111	up
ERLIN2	chr8:37734760-37757801	29.581	18.3908	40.7713	1.14857	0.00015	0.0014184	up
EXOC2	chr6:485137-693141	13.3908	8.32867	18.4529	1.14769	0.0003	0.00246085	up
FAM53B	chr10:124619293-124744361	15.2044	9.458	20.9508	1.1474	0.0001	0.00100664	up
DGKE	chr17:56834098-56868675	3.56993	2.22185	4.918	1.14631	0.00095	0.00605826	up
CDK6	chr7:92604920-92917187	4.21896	2.6273	5.81063	1.14512	0.0002	0.00179392	up
ACVR2B	chr3:38451026-38493142	2.02486	1.2613	2.78842	1.14454	0.00325	0.0154335	up
ADAMTSL3	chr15:83654085-84039841	2.2046	1.37334	3.03586	1.14442	0.00525	0.0221948	up
CSGALNACT2	chr10:43138444-43185306	11.5942	7.22984	15.9586	1.1423	0.00115	0.00703757	up
AGR3	chr7:16859405-16881989	102.682	64.0314	141.333	1.14225	0.0001	0.00100664	up
DENND4A	chr15:65611404-65792293	5.81133	3.62428	7.99839	1.14202	0.00455	0.0198834	up
CPSF2	chr14:92121953-92164199	10.7052	6.67836	14.732	1.14138	0.0003	0.00246085	up
G3BP2	chr4:75642768-75673483	41.9905	26.198	57.7831	1.14119	0.0001	0.00100664	up
ANKRD12	chr18:9136752-9285985	8.51295	5.3121	11.7138	1.14086	0.0003	0.00246085	up
LIG3	chr17:34980497-35005069	13.719	8.56571	18.8723	1.13962	0.00075	0.00503842	up
BCOR	chrX:40051245-40177329	8.78566	5.48551	12.0858	1.13961	0.00065	0.0045163	up
MANEA	chr6:95577496-95609452	5.90746	3.6886	8.12631	1.13953	0.00075	0.00503842	up
SGO2	chr2:200526141-200584095	2.46874	1.5417	3.39578	1.13922	0.0102	0.0364186	up
TMEM135	chr11:87037843-87328834	6.60281	4.12354	9.08207	1.13914	0.00035	0.00277824	up
RAB27A	chr15:55202965-55289815	18.6889	11.6818	25.696	1.13728	0.00025	0.00213945	up
SRPK2	chr7:105116373-105389390	19.1316	11.9586	26.3046	1.13727	0.0009	0.00582182	up
ZNF107	chr7:64666082-64711582	11.6366	7.27502	15.9981	1.13688	0.00065	0.0045163	up
PPFIA3	chr19:49119388-49151030	3.61857	2.26397	4.97317	1.13531	0.0049	0.0210499	up
CHFR	chr12:132840351-132887618	19.0973	11.9524	26.2422	1.13458	0.0003	0.00246085	up
UCHL5	chr1:193012252-193091776	9.12726	5.71723	12.5373	1.13284	0.0042	0.0186863	up
MAST3	chr19:18058994-18151689	6.99535	4.38212	9.60857	1.13269	0.00125	0.00751344	up
MAN1A2	chr1:117367432-117528870	9.90349	6.20618	13.6008	1.13191	0.0001	0.00100664	up
SCART1	chr10:133453927-133469183	1.72859	1.08326	2.37393	1.13189	0.0106	0.0374184	up
DENND3	chr8:141128611-141195804	11.2369	7.04693	15.4268	1.13037	0.00035	0.00277824	up
HLA-DMA	chr6_GL000256v2_alt:4347848-4352360	130.146	81.6263	178.665	1.13015	0.0003	0.00246085	up
HHEX	chr10:92689923-92695651	8.43074	5.28888	11.5726	1.12968	0.0038	0.0173542	up
SLC1A2	chr11:35251204-35420063	0.804658	0.504835	1.10448	1.12948	0.01495	0.0484114	up
ZNF154	chr19:57696274-57709211	1.82382	1.14428	2.50335	1.12942	0.01	0.0358783	up
CMTR1	chr6:37433130-37481508	26.8767	16.8638	36.8896	1.12928	0.0001	0.00100664	up
ITGAM	chr16:31259966-31332892	11.7984	7.40515	16.1917	1.12865	0.00035	0.00277824	up
CARD8	chr19:48203147-48258193	18.7993	11.7996	25.7989	1.12858	0.0019	0.0102639	up
HERC1	chr15:63608617-63833948	9.85196	6.19102	13.5129	1.12609	5e-05	0.000557285	up
WDYHV1	chr8:123416724-123448090	12.5256	7.87146	17.1798	1.12601	0.012	0.0411164	up
ARSB	chr5:78777210-78985943	3.10238	1.94984	4.25493	1.12578	0.0034	0.0159681	up
CDK12	chr17:39461510-39534565	9.40357	5.91023	12.8969	1.12573	0.00015	0.0014184	up
PEX2	chr8:76980257-77001044	22.2032	13.9559	30.4504	1.12558	0.0008	0.00531705	up
GDAP1	chr8:74350382-74367100	8.05851	5.06612	11.0509	1.12521	0.00335	0.015779	up
FKBP5	chr6:35573584-35736947	35.5988	22.3864	48.8112	1.12459	0.00015	0.0014184	up
ELOC	chr8:73945137-73972287	28.2855	17.791	38.78	1.12417	0.0005	0.00366735	up
TCF19	chr6_GL000256v2_alt:2461938-2467631	9.11411	5.73282	12.4954	1.12407	0.00275	0.0136049	up
DNAJC10	chr2:182716040-182780023	28.6706	18.0369	39.3043	1.12373	0.00035	0.00277824	up
ALMS1	chr2:73385757-73609919	3.10993	1.95733	4.26252	1.12282	0.0005	0.00366735	up
KAT2B	chr3:20040031-20154404	10.395	6.54539	14.2447	1.12187	0.00045	0.0033911	up
EPPK1	chr8:143857318-143878464	2.29065	1.44253	3.13877	1.1216	0.00075	0.00503842	up
SETX	chr9:132261355-132354986	14.8313	9.34006	20.3226	1.12158	0.0002	0.00179392	up
DPYD	chr1:97077743-97921059	16.9121	10.6531	23.1711	1.12106	0.0001	0.00100664	up
SRFBP1	chr5:121961960-122028600	4.95437	3.12228	6.78645	1.12006	0.00425	0.0188467	up
SPATA13	chr13:23979625-24307074	17.0281	10.7335	23.3227	1.11961	0.00025	0.00213945	up
AGO3	chr1:35931081-36056462	2.44659	1.54258	3.3506	1.11907	0.0119	0.0408947	up
PRRG1	chrX:37349274-37457295	3.521	2.22306	4.81895	1.11617	0.00495	0.0211973	up
CHD6	chr20:41402102-41618494	11.2051	7.0794	15.3309	1.11474	0.00025	0.00213945	up
AVL9	chr7:32495425-32719168	11.3035	7.14292	15.4641	1.11434	0.00025	0.00213945	up
LRRCC1	chr8:85107087-85146079	10.899	6.88793	14.9101	1.11415	0.00425	0.0188467	up
GPR155	chr2:174431571-174487088	3.49189	2.20681	4.77698	1.11414	0.00185	0.0100777	up
ZWINT	chr10:56357437-56361273	13.196	8.34047	18.0515	1.11392	0.00945	0.0343457	up
DCLRE1A	chr10:113834723-113854404	4.52695	2.86164	6.19226	1.11363	0.00545	0.0228202	up
RPS6KA3	chrX:20149910-20266632	10.7367	6.78799	14.6854	1.11333	5e-05	0.000557285	up
MEF2C	chr5:88538265-89467581	11.5478	7.30083	15.7947	1.11331	0.0001	0.00100664	up
GSDMB	chr17:39904594-39918650	16.5804	10.4836	22.6773	1.11312	0.00875	0.0324488	up
TTC37	chr5:95463894-95555005	18.8863	11.9461	25.8265	1.11231	5e-05	0.000557285	up
ZNF605	chr12:132921432-132956306	5.54744	3.50943	7.58544	1.112	0.001	0.00630276	up
NT5C3A	chr7:33014112-33062821	23.8534	15.0976	32.6093	1.11097	0.00095	0.00605826	up
RBL2	chr16:53434419-53503304	30.2556	19.1537	41.3575	1.11052	0.00085	0.00557623	up
ZNF417	chr19:57905773-57916616	3.42867	2.17134	4.68599	1.10977	0.01	0.0358783	up
USP14	chr18:158482-213739	19.7166	12.4906	26.9426	1.10905	0.00035	0.00277824	up
IFNAR2	chr21:33229894-33264513	16.9881	10.7654	23.2108	1.10839	0.0089	0.0328623	up
ENPP4	chr6:46129963-46146699	6.66526	4.22728	9.10323	1.10665	0.00145	0.00841914	up
CNST	chr1:246566336-246668582	10.8976	6.91188	14.8834	1.10656	0.0004	0.00307286	up
ARID2	chr12:45729708-45908040	6.50927	4.12886	8.88967	1.10639	0.0005	0.00366735	up
KAT7	chr17:49788618-49829096	22.0344	13.9802	30.0886	1.10583	0.00065	0.0045163	up
ABI3	chr17:49206233-49223225	10.8938	6.91214	14.8755	1.10573	0.0073	0.0282945	up
TET3	chr2:73986403-74108175	4.694	2.98152	6.40647	1.10348	0.00065	0.0045163	up
CEP250	chr20:35455401-35511975	11.5592	7.34886	15.7695	1.10154	0.0002	0.00179392	up
SLC7A5	chr16:87830015-87869499	10.2684	6.52956	14.0072	1.10111	0.00035	0.00277824	up
ACSL5	chr10:112374157-112428380	20.5333	13.0665	28.0002	1.09957	0.0003	0.00246085	up
SH3BP1	chr22:37639474-37658377	12.4196	7.9035	16.9356	1.0995	0.0012	0.00726948	up
MSN	chrX:65667643-65741931	112.087	71.3826	152.792	1.09793	0.00035	0.00277824	up
DMXL1	chr5:119071054-119249129	5.74144	3.65745	7.82543	1.09733	0.00045	0.0033911	up
SPATS2	chr12:49366904-49527426	14.2311	9.06797	19.3942	1.09678	0.0007	0.00477171	up
RPAP3	chr12:47661931-47706061	13.4323	8.56058	18.3041	1.09638	0.00045	0.0033911	up
RFC5	chr12:118016660-118032237	12.7353	8.12102	17.3496	1.09517	0.0024	0.0122277	up
MCM4	chr8:47960202-47978159	13.215	8.42719	18.0029	1.09511	0.0004	0.00307286	up
VIRMA	chr8:94487776-94553518	18.0347	11.505	24.5644	1.09431	0.00055	0.00396064	up
NUP107	chr12:68686950-68745814	10.5151	6.71137	14.3189	1.09324	0.00055	0.00396064	up
NUFIP2	chr17:29255835-29294148	13.5654	8.65923	18.4715	1.09299	5e-05	0.000557285	up
ZNF304	chr19:57351273-57359897	7.37178	4.70676	10.0368	1.0925	0.0019	0.0102639	up
HIST1H2BK	chr6:27138292-27146858	75.5078	48.2305	102.785	1.09161	0.00275	0.0136049	up
SP4	chr7:21428033-21514822	3.09825	1.97944	4.21705	1.09114	0.00375	0.0171742	up
FPR1	chr19:51745769-51751897	15.3708	9.82236	20.9193	1.09069	0.00735	0.0284407	up
CEP192	chr18:12991361-13125052	5.07414	3.24462	6.90366	1.08931	0.0008	0.00531705	up
UBE2N	chr12:93408311-93442250	50.4143	32.2885	68.54	1.08593	0.00025	0.00213945	up
SPG11	chr15:44537067-44663678	17.7005	11.3378	24.0631	1.08568	0.00475	0.0205361	up
APBB1IP	chr10:26438336-26567803	15.958	10.2237	21.6922	1.08525	0.0005	0.00366735	up
RPRD1B	chr20:38033545-38092364	20.4158	13.0817	27.75	1.08494	0.00035	0.00277824	up
ATR	chr3:142449234-142578826	6.26126	4.0146	8.50791	1.08355	0.00065	0.0045163	up
NUP153	chr6:17615034-17711027	13.3839	8.58163	18.1861	1.08351	0.0003	0.00246085	up
NCOA2	chr8:70109761-70404238	11.6985	7.50183	15.8952	1.08327	0.00065	0.0045163	up
AGR2	chr7:16792639-16805114	325.13	208.506	441.753	1.08315	0.0009	0.00582182	up
MRE11	chr11:94417300-94493908	8.58002	5.50254	11.6575	1.08309	0.0019	0.0102639	up
MSL2	chr3:136148917-136195846	14.9405	9.58215	20.2989	1.08298	0.0005	0.00366735	up
RAB11FIP1	chr8:37858946-37899497	26.0036	16.6795	35.3277	1.08272	0.0006	0.00423789	up
ZNF281	chr1:200404946-200410058	7.29426	4.67944	9.90908	1.08242	0.00105	0.00655926	up
WAPL	chr10:86435255-86521784	15.1836	9.74419	20.623	1.08164	0.00015	0.0014184	up
LSM1	chr8:38163320-38213301	56.9966	36.5846	77.4086	1.08126	0.0151	0.0487899	up
STK39	chr2:167954019-168247595	13.001	8.35426	17.6478	1.0789	0.0018	0.00986836	up
ADAM22	chr7:87934142-88202889	1.74702	1.12308	2.37095	1.07801	0.00625	0.0252381	up
RFWD3	chr16:74621398-74666881	7.72356	4.96683	10.4803	1.07728	0.0018	0.00986836	up
CKAP5	chr11:46743533-46846308	16.7955	10.802	22.789	1.07704	0.00055	0.00396064	up
COTL1	chr16:84565597-84618096	104.461	67.2102	141.711	1.0762	0.00025	0.00213945	up
CEP170	chr1_KI270763v1_alt:136535-267514	6.52789	4.2006	8.85518	1.07593	0.00075	0.00503842	up
STAG1	chr3:136337156-136752403	9.70972	6.25203	13.1674	1.07457	0.0004	0.00307286	up
NCAPD3	chr11:134152441-134224532	5.82512	3.7509	7.89935	1.0745	0.0034	0.0159681	up
SEC22B	chr1:120155941-120176521	47.511	30.595	64.4271	1.07437	5e-05	0.000557285	up
CHD7	chr8:60678764-60868027	6.52525	4.20252	8.84798	1.07409	0.0035	0.0163008	up
OSBPL11	chr3:125528857-125595537	6.51466	4.19699	8.83233	1.07344	0.00215	0.0112946	up
ATP2A2	chr12:110281226-110351092	34.1767	22.0251	46.3283	1.07274	0.00065	0.0045163	up
FUBP1	chr1:77944050-78017964	32.0399	20.6506	43.4291	1.07248	0.0102	0.0364186	up
APC	chr5:112707504-112846239	4.46096	2.87538	6.04654	1.07235	0.0005	0.00366735	up
UTP20	chr12:101280126-101386619	5.43116	3.50481	7.35751	1.06988	0.0005	0.00366735	up
POLR3A	chr10:77975148-78029540	9.10164	5.87639	12.3269	1.0688	5e-05	0.000557285	up
AP4E1	chr15:50908671-51005900	3.98451	2.57395	5.39507	1.06766	0.0016	0.00905345	up
NAPB	chr20:23374518-23421519	9.71288	6.27517	13.1506	1.0674	0.0013	0.00774792	up
GNL3L	chrX:54530210-54567287	4.32278	2.79419	5.85136	1.06634	0.001	0.00630276	up
ANAPC1	chr2:111767636-111884164	4.35586	2.81764	5.89409	1.06478	0.00115	0.00703757	up
ATF7IP	chr12:14365631-14502935	13.5741	8.78124	18.3669	1.06461	0.0002	0.00179392	up
ADAM9	chr8_KI270822v1_alt:7545-10943	29.7982	19.2802	40.3163	1.06424	0.0005	0.00366735	up
DHX8	chr17:43483864-43546432	21.1728	13.7003	28.6452	1.06409	0.0038	0.0173542	up
TRAPPC8	chr18:31829172-31943128	10.147	6.56796	13.7261	1.0634	0.0003	0.00246085	up
ZNF780A	chr19:40069151-40090938	6.34224	4.10589	8.57859	1.06305	0.006	0.0244847	up
COPB2	chr3:139357590-139389680	66.7512	43.2226	90.2799	1.06262	0.00065	0.0045163	up
ZNF207	chr17:32350108-32370449	68.2588	44.2042	92.3134	1.06236	0.0006	0.00423789	up
ZFAND1	chr8:81701330-81721304	30.877	20.0116	41.7423	1.06067	0.004	0.0180691	up
STIP1	chr11:64185271-64204548	92.9601	60.2542	125.666	1.06046	0.00045	0.0033911	up
CGGBP1	chr3:88051949-88157965	40.0395	25.9618	54.1172	1.0597	0.00235	0.0120677	up
MRPL42	chr12:93467489-93503772	17.7174	11.4892	23.9457	1.05949	0.0005	0.00366735	up
RNF111	chr15:58987587-59097419	7.46404	4.84198	10.0861	1.0587	0.00105	0.00655926	up
ATP6V1A	chr3:113747018-113812058	22.659	14.7003	30.6176	1.05851	0.0003	0.00246085	up
ICAM1	chr19:10270840-10286615	23.1232	15.0022	31.2443	1.05842	0.00015	0.0014184	up
C2CD3	chr11:74012713-74171019	7.24317	4.70123	9.78512	1.05755	0.0005	0.00366735	up
DCTN5	chr16:23641365-23673747	14.085	9.14262	19.0273	1.05739	0.0002	0.00179392	up
NRIP1	chr21:14961234-15064805	11.2901	7.33126	15.249	1.05658	0.0004	0.00307286	up
ATP6V1B2	chr8:20197192-20221696	50.7261	32.9524	68.4998	1.05572	0.00025	0.00213945	up
CDKAL1	chr6:20534456-21232403	7.06059	4.5886	9.53258	1.05481	0.0057	0.023485	up
ZNF318	chr6:43336069-43369443	7.12129	4.62898	9.6136	1.05438	0.00065	0.0045163	up
HK3	chr5:176810558-176899332	5.65197	3.67471	7.62922	1.0539	0.01035	0.0368003	up
ADGRV1	chr5:90558799-91164216	1.20179	0.782078	1.62151	1.05195	0.00535	0.0225295	up
MBNL1	chr3:152262615-152465780	48.2548	31.4033	65.1063	1.05188	0.00065	0.0045163	up
FGL2	chr7:77122616-77295204	36.3486	23.6563	49.0408	1.05176	0.00055	0.00396064	up
CCDC43	chr17:44677436-44689797	20.3223	13.227	27.4176	1.05162	0.00145	0.00841914	up
SMG8	chr17:59210009-59215250	9.73056	6.33382	13.1273	1.05142	0.00175	0.00967931	up
DPY19L4	chr8:94719874-94793848	10.7957	7.02823	14.5632	1.05109	0.00045	0.0033911	up
FIGNL1	chr7:50437319-50450406	2.65967	1.73208	3.58726	1.05038	0.0049	0.0210499	up
RAB3D	chr19:11296138-11339668	26.3509	17.1689	35.5329	1.04936	0.0007	0.00477171	up
DDX60L	chr4:168356734-168480514	8.62439	5.62038	11.6284	1.04891	0.0006	0.00423789	up
MGAT2	chr14:49620770-49623481	22.0621	14.3852	29.739	1.04777	0.0012	0.00726948	up
AQR	chr15:34856350-34969794	10.6721	6.96061	14.3836	1.04714	0.00085	0.00557623	up
MDM2	chr12:68808171-68845544	19.0336	12.4256	25.6416	1.04517	0.00055	0.00396064	up
ANKRD46	chr8:100509751-100559786	14.9287	9.74776	20.1097	1.04475	0.0017	0.00946084	up
CUEDC1	chr17:57861242-57955323	30.4056	19.8714	40.9398	1.04281	0.0004	0.00307286	up
LPIN2	chr18:2916993-3011947	14.5433	9.5066	19.5799	1.04237	0.0003	0.00246085	up
TMEM170B	chr6:11538226-11583524	1.62929	1.06523	2.19335	1.04198	0.0108	0.0379839	up
DR1	chr1:93345920-93362591	23.0546	15.075	31.0342	1.0417	0.0002	0.00179392	up
PPT1	chr1:40072709-40097470	131.551	86.0327	177.069	1.04136	0.00065	0.0045163	up
PIAS1	chr15:68054178-68206110	11.0551	7.23354	14.8766	1.04027	0.0015	0.00862301	up
LCOR	chr10:96830631-96986212	5.03956	3.29826	6.78087	1.03977	0.00325	0.0154335	up
DAPK1	chr9:87497227-87708634	6.00474	3.93075	8.07872	1.03932	0.0023	0.0118787	up
TMEM206	chr1:212364473-212414925	7.27436	4.76268	9.78604	1.03895	0.0095	0.0344657	up
AP3M1	chr10:74120256-74151085	16.0983	10.5405	21.6562	1.03884	0.00075	0.00503842	up
REPS2	chrX:16946690-17153280	4.68126	3.06608	6.29645	1.03814	0.0026	0.0130378	up
ASAH1	chr8:18056298-18097651	126.425	82.807	170.044	1.03808	0.0007	0.00477171	up
CLPB	chr11:72292425-72434684	4.41981	2.89498	5.94465	1.03804	0.01085	0.0381019	up
GTPBP4	chr10:988408-1017768	29.5468	19.3549	39.7387	1.03785	0.00085	0.00557623	up
HMGB3	chrX:150980507-150990775	7.53134	4.93489	10.1278	1.03722	0.00375	0.0171742	up
DNAH1	chr3:52316318-52400497	3.56499	2.33604	4.79394	1.03715	0.00125	0.00751344	up
NDUFS1	chr2:206123078-206159519	18.7455	12.2871	25.2038	1.0365	0.00065	0.0045163	up
KMT2D	chr12:48995149-49055324	10.5077	6.89023	14.1251	1.03564	0.012	0.0411164	up
THUMPD3	chr3:9363032-9397494	15.6971	10.2941	21.1001	1.03543	0.00285	0.0139675	up
CCDC88A	chr2:55287841-55419921	4.32409	2.83597	5.81221	1.03525	0.0022	0.0114829	up
ABCB9	chr12:122920950-122966509	6.15408	4.0378	8.27035	1.03438	0.00675	0.0266857	up
FBXW8	chr12:116910955-117031148	6.26133	4.10871	8.41396	1.0341	0.00325	0.0154335	up
GDAP2	chr1:117863484-117929679	3.17724	2.08528	4.2692	1.03373	0.01325	0.0443499	up
PHF20	chr20:35772000-35950366	13.7993	9.06399	18.5346	1.032	0.0004	0.00307286	up
KIF26B	chr1_KI270759v1_alt:61135-407457	1.1389	0.748427	1.52937	1.03101	0.0112	0.0390687	up
XPO5	chr6:43517023-43576075	12.111	7.95942	16.2626	1.03082	0.009	0.0331184	up
PRPF4B	chr6:4021334-4064983	21.4837	14.1193	28.8481	1.03081	0.00035	0.00277824	up
ULK4	chr3:41246598-41962440	2.79487	1.83685	3.75289	1.03077	0.0143	0.0468302	up
RHPN1	chr8:143368854-143384220	24.8524	16.3338	33.3709	1.03073	0.00035	0.00277824	up
TAOK1	chr17:29390924-29551903	8.9878	5.90741	12.0682	1.03061	0.0012	0.00726948	up
RFFL	chr17:35009111-35121522	11.8759	7.80675	15.945	1.03031	0.0032	0.0152586	up
ROBO1	chr3:78597237-79767909	5.4627	3.59156	7.33383	1.02996	0.00215	0.0112946	up
PANX1	chr11:94128927-94181971	8.65152	5.68885	11.6142	1.02969	0.0062	0.0250987	up
CDC14A	chr1:100345014-100520277	7.91451	5.20503	10.624	1.02936	0.00195	0.010447	up
FAM96A	chr15:64072558-64094008	55.2893	36.3761	74.2026	1.02848	0.0015	0.00862301	up
TIFA	chr4:112275625-112285903	9.83652	6.47345	13.1996	1.02789	0.0027	0.0134354	up
WDR3	chr1:117929748-118185269	12.8655	8.46696	17.2641	1.02786	0.00335	0.015779	up
GSR	chr8:30678062-30727999	14.64	9.63589	19.6442	1.02761	0.0013	0.00774792	up
GCC2	chr2:108449120-108534219	11.6415	7.66282	15.6201	1.02746	0.0006	0.00423789	up
TLR4	chr9:117704174-117717491	9.34108	6.15106	12.5311	1.02661	0.0011	0.00679829	up
RNASE6	chr14:20781050-20782467	41.9713	27.6388	56.3038	1.02653	0.00295	0.0143234	up
CELF2	chr10:10462514-11344674	14.5835	9.60496	19.562	1.0262	0.0006	0.00423789	up
ADAM12	chr10:126012384-126388558	7.01156	4.61855	9.40458	1.02592	0.00035	0.00277824	up
DHTKD1	chr10:12068916-12123228	10.4978	6.91549	14.0801	1.02576	0.00075	0.00503842	up
SNX13	chr7:17790760-17940508	10.6177	6.99546	14.2399	1.02545	0.00135	0.00796397	up
CHORDC1	chr11:90200429-90223364	12.2121	8.04623	16.3779	1.02536	0.0025	0.0126498	up
DOPEY2	chr21:36156781-36294274	8.47006	5.58093	11.3592	1.02528	0.0008	0.00531705	up
DNAJC13	chr3:132417659-132539032	11.4514	7.54844	15.3544	1.0244	0.00075	0.00503842	up
SACM1L	chr3:45689240-45745425	21.865	14.413	29.317	1.02437	0.00085	0.00557623	up
PSD4	chr2:113173982-113203100	32.9926	21.7495	44.2358	1.02423	0.001	0.00630276	up
MDM1	chr12:68294565-68332414	11.0863	7.30868	14.864	1.02414	0.00975	0.0351759	up
IRF5	chr7:128937031-128950042	9.98591	6.58452	13.3873	1.02372	0.00495	0.0211973	up
TNS3	chr7:47275153-47582144	20.5655	13.5652	27.5658	1.02297	0.00035	0.00277824	up
CHAF1B	chr21:36385390-36416827	5.83808	3.85161	7.82456	1.02255	0.0131	0.0439567	up
UBXN4	chr2:135741618-135785063	56.0958	37.0115	75.1801	1.02238	0.00035	0.00277824	up
SNAP23	chr15:42495305-42533061	42.6488	28.1435	57.1541	1.02206	0.00035	0.00277824	up
RSRC1	chr3:158110051-158544835	16.1245	10.6409	21.6082	1.02196	0.00625	0.0252381	up
WDR47	chr1:108970215-109042228	6.97736	4.60581	9.3489	1.02134	0.003	0.0145097	up
LRRC8B	chr1:89524837-89597861	4.0796	2.69319	5.46602	1.02118	0.0033	0.015616	up
STK3	chr8:98454630-98942571	22.5214	14.8772	30.1656	1.0198	0.00095	0.00605826	up
NAA15	chr4:139289916-139390781	9.73538	6.43215	13.0386	1.01942	0.01375	0.0455255	up
TTPAL	chr20:44475885-44494603	6.72262	4.44177	9.00348	1.01935	0.0014	0.00819928	up
CCNT1	chr12:48688457-48716998	9.52455	6.29581	12.7533	1.01841	0.0005	0.00366735	up
ZNF135	chr19:58059238-58069742	8.66786	5.72953	11.6062	1.01841	0.013	0.0436844	up
YOD1	chr1:207043848-207052980	3.18992	2.10943	4.27042	1.01752	0.0052	0.0220236	up
ZNF26	chr12:132986347-133012568	10.0789	6.66518	13.4927	1.01746	0.0046	0.0200425	up
PPM1H	chr12:62643983-62934885	7.58471	5.01662	10.1528	1.01708	0.0011	0.00679829	up
PSME3	chr17:42833141-42843760	41.7321	27.6052	55.8591	1.01685	0.0011	0.00679829	up
PTPRN2	chr7:157539051-158587802	5.90297	3.90637	7.89958	1.01595	0.00895	0.0330094	up
CHMP4C	chr8:81732452-81759513	23.6664	15.6618	31.671	1.01591	0.00195	0.010447	up
HLA-DRB1	chr6_GL000256v2_alt:3851135-3993866	513.996	340.312	687.681	1.01488	0.0014	0.00819928	up
FZD6	chr8:103243537-103332866	19.831	13.13	26.532	1.01487	0.0018	0.00986836	up
MGA	chr15:41660411-41769943	5.94937	3.93926	7.95949	1.01475	0.00105	0.00655926	up
GRAMD1B	chr11:123509878-123627771	1.56712	1.03778	2.09646	1.01445	0.01435	0.0469181	up
PRKACB	chr1:84077974-84238498	18.5104	12.2592	24.7616	1.01424	0.00045	0.0033911	up
ATXN7	chr3:63864556-64003460	9.88414	6.55038	13.2179	1.01285	0.0008	0.00531705	up
ZDHHC20	chr13:21298124-21459370	16.07	10.6516	21.4884	1.01249	0.00095	0.00605826	up
PFKFB3	chr10:6144877-6235544	55.358	36.7256	73.9903	1.01055	0.00075	0.00503842	up
CD163	chr12:7470815-7503818	35.0308	23.2465	46.8151	1.00996	0.00065	0.0045163	up
GLS	chr2:190880820-190965544	30.8973	20.5063	41.2883	1.00967	0.00055	0.00396064	up
IKZF4	chr12:56007711-56038435	4.15639	2.75864	5.55414	1.00961	0.011	0.0385202	up
PDE7A	chr8:65714333-65841734	12.912	8.56994	17.254	1.00958	0.0009	0.00582182	up
PATL1	chr11:59636715-59669038	13.2321	8.78251	17.6817	1.00955	0.00145	0.00841914	up
ABCA1	chr9:104781002-104928246	6.04268	4.01135	8.074	1.0092	0.00075	0.00503842	up
PTGER4	chr5:40679929-40693736	10.2599	6.81299	13.7069	1.00854	0.0013	0.00774792	up
E2F3	chr6:20401905-20493714	6.67997	4.43594	8.924	1.00845	0.00335	0.015779	up
BCL2L11	chr2:111120913-111168445	11.7801	7.82686	15.7333	1.00732	0.0011	0.00679829	up
CLOCK	chr4:55427900-55546909	5.32395	3.53796	7.10995	1.00692	0.00085	0.00557623	up
PPP1CC	chr12:110719807-110742978	81.6533	54.2776	109.029	1.00629	0.00045	0.0033911	up
COPA	chr1:160288586-160358952	49.1556	32.679	65.6322	1.00604	0.00965	0.034885	up
TRNT1	chr3:3126915-3149022	14.5466	9.6707	19.4225	1.00604	0.00415	0.0185401	up
COMMD8	chr4:47450788-47463730	18.7828	12.492	25.0736	1.00517	0.0035	0.0163008	up
PAIP2	chr5:139341831-139383350	138.965	92.435	185.495	1.00487	0.00065	0.0045163	up
HIVEP1	chr6:12012490-12164999	4.36831	2.90592	5.8307	1.00468	0.0016	0.00905345	up
LACTB	chr15:63121799-63142065	15.6069	10.3827	20.8312	1.00457	0.00435	0.0191956	up
TRMT1L	chr1:185118085-185291781	8.11871	5.40143	10.836	1.00441	0.0064	0.0256332	up
SBNO1	chr12:123289108-123365209	8.26542	5.50074	11.0301	1.00374	0.0006	0.00423789	up
MTERF3	chr8:96239397-96261613	17.5323	11.6702	23.3944	1.00333	0.00805	0.0304589	up
OSBPL8	chr12:76351797-76559809	13.7041	9.12577	18.2824	1.00244	0.00085	0.00557623	up
SYT17	chr16:19167833-19268334	9.32063	6.20806	12.4332	1.00198	0.0056	0.0232264	up
TDG	chr12:103965814-103988878	13.7101	9.13205	18.2881	1.0019	0.001	0.00630276	up
LRP12	chr8:104489230-104589024	3.79403	2.5276	5.06045	1.0015	0.01505	0.0486672	up
CASP8AP2	chr6:89829899-89874436	4.42462	2.94861	5.90064	1.00083	0.0062	0.0250987	up
KANSL2	chr12:48653210-48682252	21.0093	14.0027	28.0158	1.00053	0.00165	0.00927167	up
ZNF92	chr7:65373798-65401135	11.4625	7.64124	15.2838	1.00012	0.00295	0.0143234	up
BTAF1	chr10:91923978-92030323	16.7283	11.1543	22.3023	0.999591	0.0004	0.00307286	up
GSK3B	chr3:119821954-120094417	10.2064	6.80986	13.6029	0.998214	0.00165	0.00927167	up
UBA6	chr4:67615760-67701171	11.9464	7.97093	15.9218	0.99818	0.00065	0.0045163	up
RFC3	chr13:33818068-33966558	7.5354	5.0324	10.0384	0.996217	0.0135	0.0449178	up
SLC30A1	chr1:211575038-211578757	6.32569	4.22455	8.42682	0.99619	0.0119	0.0408947	up
RFTN1	chr3:16265077-16513715	28.9579	19.3407	38.5751	0.996029	0.0047	0.0203797	up
APOOL	chrX:85003891-85108968	5.6524	3.77703	7.52776	0.994969	0.00285	0.0139675	up
NCK1	chr3:136862207-136951610	12.7528	8.52185	16.9838	0.994922	0.0019	0.0102639	up
FAN1	chr15_KI270905v1_alt:3189583-3277356	15.9013	10.6276	21.1749	0.994539	0.0083	0.0312445	up
PLEKHB2	chr2:131104846-131149852	32.6661	21.8337	43.4985	0.99441	0.0007	0.00477171	up
ERCC4	chr16:13920156-13952348	2.42109	1.61852	3.22365	0.994023	0.0131	0.0439567	up
COIL	chr17:56938199-56961050	14.2114	9.50557	18.9172	0.992849	0.00175	0.00967931	up
DHX58	chr17:42101405-42112733	21.463	14.356	28.5701	0.992846	0.00165	0.00927167	up
SOS1	chr2:38981548-39120463	10.6609	7.13244	14.1893	0.992333	0.0003	0.00246085	up
MPP2	chr17:43875358-43909711	5.3521	3.58078	7.12341	0.992293	0.00865	0.0321884	up
SEPSECS	chr4:25120004-25160582	5.47079	3.66055	7.28102	0.992079	0.0041	0.0183775	up
YTHDC2	chr5:113513661-113595287	11.3436	7.59046	15.0968	0.991988	0.0006	0.00423789	up
MIS18BP1	chr14:45203189-45253402	6.15676	4.11972	8.19379	0.991984	0.00435	0.0191956	up
NABP1	chr2:191678071-191688522	9.9372	6.64989	13.2245	0.991807	0.005	0.021355	up
OTULIN	chr5:14664644-14699850	4.07576	2.72747	5.42404	0.991802	0.0015	0.00862301	up
FAM111A	chr11:59133972-59155038	28.9548	19.3773	38.5322	0.991698	0.0017	0.00946084	up
TTC13	chr1:230906240-230978872	9.47444	6.34069	12.6082	0.991646	0.0085	0.0317468	up
M6PR	chr12:8914719-8949761	51.2603	34.3372	68.1834	0.98965	0.0014	0.00819928	up
SLC33A1	chr3:155826510-155854459	13.3511	8.94613	17.7561	0.988979	0.0012	0.00726948	up
MED13L	chr12:115958575-116277186	16.9093	11.3325	22.4861	0.98856	0.0005	0.00366735	up
TRPM7	chr15:50557158-50686815	7.806	5.2335	10.3785	0.987758	0.00075	0.00503842	up
TRMT12	chr8:124450806-124453025	16.1061	10.8005	21.4117	0.987302	0.00315	0.0150778	up
ARL5A	chr2:151800965-151828495	16.7332	11.2221	22.2444	0.987093	0.00165	0.00927167	up
LACTB2	chr8:70608576-70669212	12.385	8.30621	16.4638	0.987031	0.01365	0.0452776	up
SERTAD2	chr2:64631620-64653912	12.2155	8.19269	16.2383	0.98699	0.00125	0.00751344	up
CSE1L	chr20:49046245-49096960	33.9173	22.7531	45.0814	0.986469	0.00095	0.00605826	up
NSD2	chr4:1871395-1982207	12.8454	8.61817	17.0726	0.98623	0.0018	0.00986836	up
DDX46	chr5:134758733-134831136	20.1765	13.5388	26.8142	0.985902	0.0007	0.00477171	up
ZNF671	chr19:57719746-57727627	9.48564	6.36598	12.6053	0.985576	0.01005	0.035994	up
MARS	chr12:57460134-57520517	46.874	31.4744	62.2736	0.984443	0.00955	0.0346161	up
BBX	chr3:107522935-107811329	11.684	7.8464	15.5217	0.984186	0.00115	0.00703757	up
CASP3	chr4:184627695-184649475	23.764	15.966	31.5619	0.983186	0.00155	0.00885083	up
SLC30A7	chr1:100896075-100981755	6.81402	4.57813	9.04992	0.983147	0.0007	0.00477171	up
FBXO6	chr1:11664092-11674352	16.0729	10.8045	21.3413	0.982008	0.007	0.0274068	up
FLVCR1	chr1:212858254-212899363	3.99096	2.68296	5.29896	0.981882	0.00935	0.0341276	up
SIDT1	chr3:113532370-113629575	14.3898	9.6774	19.1022	0.981047	0.0022	0.0114829	up
WDR44	chrX:118346072-118449960	7.68698	5.16975	10.2042	0.981001	0.0053	0.0223595	up
GM2A	chr5:151253051-151270392	31.3299	21.0778	41.5821	0.980237	0.00025	0.00213945	up
USP4	chr3:49277143-49340103	32.6998	22.0022	43.3974	0.979958	0.0011	0.00679829	up
YAF2	chr12:42157104-42238368	5.62049	3.78315	7.45782	0.979169	0.00835	0.0313671	up
PDS5A	chr4:39822862-39977956	22.9719	15.4664	30.4775	0.978603	0.00085	0.00557623	up
USP32	chr17:60149935-60392225	8.69672	5.85564	11.5378	0.978473	0.0036	0.0166661	up
TRMT2B	chrX:101009344-101052116	7.7772	5.2369	10.3175	0.978311	0.00845	0.0316183	up
HSPA9	chr5:138554881-138575629	92.5241	62.3252	122.723	0.977515	0.0018	0.00986836	up
CAMK1D	chr10:12349542-12835545	5.88774	3.96673	7.80875	0.977142	0.00635	0.0255022	up
NBPF26	chr1:120805555-120842215	4.3076	2.90322	5.71198	0.976335	0.00765	0.029294	up
UCP2	chr11:73974670-73982844	97.2015	65.521	128.882	0.976021	0.00045	0.0033911	up
POLR2K	chr8:100150610-100154002	114.911	77.4614	152.36	0.975932	0.0006	0.00423789	up
TRAF3	chr14:102777478-102911500	8.76478	5.90856	11.621	0.975852	0.0018	0.00986836	up
ANKRD49	chr11:94493986-94499578	14.6516	9.87729	19.4259	0.975795	0.0027	0.0134354	up
TBC1D23	chr3:100260816-100325252	15.4794	10.4374	20.5215	0.975377	0.0016	0.00905345	up
DGKH	chr13:42040035-42256580	2.12989	1.43654	2.82325	0.974755	0.00215	0.0112946	up
ACLY	chr17:41866916-41919022	49.9965	33.726	66.2669	0.974428	0.002	0.0106796	up
IRF7	chr11_KI270832v1_alt:142447-145898	28.525	19.2435	37.8065	0.974265	0.002	0.0106796	up
ZNF468	chr19:52838531-52857649	7.88233	5.31767	10.447	0.974227	0.00955	0.0346161	up
FAM92A	chr8:93700506-93729250	12.2945	8.29489	16.2941	0.97405	0.0087	0.0323151	up
MRPS23	chr17:57838925-57850072	34.3783	23.1962	45.5603	0.973886	0.0011	0.00679829	up
MAT2B	chr5:163503063-163519353	54.4087	36.7199	72.0975	0.973387	0.0009	0.00582182	up
SUZ12	chr17:31937009-32001045	16.0898	10.8606	21.319	0.973037	0.0008	0.00531705	up
NXT2	chrX:109535780-109544698	9.24654	6.24388	12.2492	0.972173	0.00915	0.0335714	up
LCLAT1	chr2:30447225-30644225	3.89017	2.62807	5.15226	0.971201	0.01015	0.036288	up
YPEL2	chr17:59331691-59401734	11.3469	7.66964	15.0241	0.970048	0.00105	0.00655926	up
RICTOR	chr5:38937920-39074408	7.17036	4.84817	9.49255	0.969356	0.0015	0.00862301	up
IREB2	chr15:78437430-78501456	11.6635	7.88625	15.4407	0.969322	0.0009	0.00582182	up
MYD88	chr3:38138477-38143021	34.4028	23.2636	45.542	0.969121	0.0008	0.00531705	up
APOBEC3C	chr22:39014259-39018820	26.6336	18.0189	35.2483	0.968039	0.009	0.0331184	up
ZNF148	chr3:125225668-125375354	6.74246	4.56545	8.91947	0.966202	0.00265	0.0132557	up
KPNA1	chr3:122416205-122514939	13.2447	8.96976	17.5196	0.965828	0.0011	0.00679829	up
WDR7	chr18:56651384-57029805	4.12482	2.79465	5.455	0.964911	0.005	0.021355	up
TDRD7	chr9:97412019-97496123	9.80237	6.64145	12.9633	0.964861	0.00295	0.0143234	up
TRAM1	chr8:70573217-70608459	80.8837	54.8215	106.946	0.964066	0.00055	0.00396064	up
RAE1	chr20:57351088-57378463	27.947	18.9458	36.9482	0.963625	0.0027	0.0134354	up
HECTD4	chr12:112160187-112382092	11.0484	7.49055	14.6062	0.963438	0.0009	0.00582182	up
MRPL13	chr8:120395843-120523635	50.3777	34.1579	66.5976	0.963251	0.0053	0.0223595	up
UBE2J1	chr6:89326624-89352900	28.4779	19.3109	37.645	0.963044	0.00045	0.0033911	up
ZSCAN29	chr15:43358171-43370060	7.73206	5.24412	10.22	0.962626	0.00135	0.00796397	up
CDC73	chr1:193121957-193254812	9.48251	6.43252	12.5325	0.962223	0.00145	0.00841914	up
SP100	chr2:230416155-230545602	54.4275	36.9289	71.9261	0.961765	0.00285	0.0139675	up
ATP10D	chr4:47485392-47593486	5.91048	4.01029	7.81068	0.96174	0.00295	0.0143234	up
MFN1	chr3:179347691-179393220	16.4376	11.1584	21.7168	0.960685	0.0012	0.00726948	up
PRRC2C	chr1:171485526-171593511	23.166	15.7302	30.6017	0.960077	0.0007	0.00477171	up
PPP1R12A	chr12:79773562-79941395	18.034	12.2467	23.8212	0.959861	0.00135	0.00796397	up
RPS6KC1	chr1:213051232-213274774	7.31072	4.96622	9.65521	0.959161	0.0049	0.0210499	up
HIPK1	chr1:113924000-113977869	15.1036	10.2628	19.9444	0.958567	0.0007	0.00477171	up
RAB3GAP2	chr1:220148267-220272501	8.66914	5.89248	11.4458	0.957872	0.0012	0.00726948	up
METTL4	chr18:2537524-2571503	5.80374	3.94568	7.6618	0.957408	0.0087	0.0323151	up
ARL6IP1	chr16:18791666-18801678	124.865	84.8929	164.837	0.957325	0.00215	0.0112946	up
GIT2	chr12:109929791-109996389	19.4799	13.2447	25.7152	0.957206	0.00155	0.00885083	up
ANKRD13A	chr12:109999429-110039430	26.4046	17.965	34.8442	0.95573	0.00035	0.00277824	up
TMED5	chr1:93149741-93180689	15.8288	10.7699	20.8878	0.955662	0.001	0.00630276	up
C5orf30	chr5:103258701-103278660	12.6831	8.63012	16.7361	0.955512	0.00645	0.0257825	up
UBR2	chr6:42564021-42693505	12.1232	8.24927	15.9972	0.955483	0.00095	0.00605826	up
DNMT1	chr19:10133343-10195135	23.9896	16.333	31.6463	0.954245	0.0018	0.00986836	up
SLC10A7	chr4:146253987-146521971	4.37491	2.97926	5.77055	0.953756	0.0092	0.0337167	up
DPP8	chr15:65442462-65517713	8.50673	5.79477	11.2187	0.953086	0.0014	0.00819928	up
RIPK3	chr14:24336020-24340036	7.95015	5.4161	10.4842	0.952884	0.0154	0.0495421	up
C12orf49	chr12:116713319-116738100	11.0991	7.56148	14.6368	0.952865	0.0022	0.0114829	up
ANKRD50	chr4:124664048-124712732	6.69044	4.55843	8.82244	0.952642	0.005	0.021355	up
DENR	chr12:122752820-122771064	48.0215	32.7362	63.3069	0.951475	0.00035	0.00277824	up
ELMO2	chr20:46366044-46444971	21.7165	14.8079	28.625	0.95091	0.0011	0.00679829	up
SEL1L	chr14:81471546-81533861	22.9712	15.6666	30.2757	0.950474	0.001	0.00630276	up
TNPO1	chr5:72816590-72914388	14.8849	10.1516	19.6181	0.950472	0.00055	0.00396064	up
XRN2	chr20:21303283-21389825	37.8473	25.818	49.8765	0.949981	0.00045	0.0033911	up
GFPT1	chr2:69319768-69387254	12.2074	8.3278	16.0871	0.9499	0.00075	0.00503842	up
LPGAT1	chr1:211743456-211853703	14.4544	9.86204	19.0468	0.949592	0.00115	0.00703757	up
ALOX5AP	chr13:30713477-30764428	41.1378	28.0802	54.1954	0.948616	0.00475	0.0205361	up
TAF1	chrX:71366238-71530525	11.3248	7.7357	14.914	0.947061	0.00125	0.00751344	up
UBA7	chr3:49805204-49813958	48.476	33.1161	63.8359	0.946838	0.00055	0.00396064	up
LYN	chr8:55879826-56012447	12.9588	8.85373	17.0639	0.946588	0.00245	0.0124551	up
ELF1	chr13:40931918-41019372	31.662	21.6336	41.6903	0.946442	0.00095	0.00605826	up
CLIP1	chr12:122271433-122422569	20.9097	14.2894	27.53	0.946063	0.00095	0.00605826	up
KMT2E	chr7:105014189-105114085	13.8054	9.43639	18.1745	0.94561	0.00085	0.00557623	up
APOL1	chr22:36253070-36267531	54.1337	37.0063	71.2611	0.945346	0.00185	0.0100777	up
CDC27	chr17:47117696-47189339	14.6688	10.0287	19.3089	0.945133	0.0032	0.0152586	up
HSPA4	chr5:133051969-133105017	37.2284	25.4525	49.0043	0.9451	0.00125	0.00751344	up
RNF139	chr8:124474766-124539088	22.9355	15.6814	30.1896	0.944995	0.0044	0.0193478	up
NUP160	chr11:47778082-47848544	12.3796	8.46617	16.2931	0.944479	0.0019	0.0102639	up
MARS2	chr2:197705303-197708390	4.46268	3.05393	5.87143	0.943043	0.0143	0.0468302	up
RAB29	chr1:205767985-205775482	19.0509	13.0386	25.0631	0.942775	0.00185	0.0100777	up
ZBTB41	chr1:197153681-197200542	6.13098	4.19623	8.06572	0.942711	0.0029	0.0141527	up
RBM18	chr9:122239554-122325315	16.0785	11.0089	21.1481	0.941861	0.0151	0.0487899	up
BTG1	chr12:91984975-92145897	64.2747	44.0128	84.5366	0.941652	0.0017	0.00946084	up
TRIM44	chr11:35662751-35811053	23.9413	16.403	31.4797	0.940463	0.001	0.00630276	up
LIPA	chr10:89213568-89252039	49.219	33.7233	64.7147	0.940349	0.0015	0.00862301	up
RNF6	chr13:26132114-26222371	15.0678	10.3262	19.8093	0.939875	0.0023	0.0118787	up
PRIM2	chr6:57314804-57646850	7.96823	5.46376	10.4727	0.938664	0.01005	0.035994	up
GTF2E1	chr3:120742710-120783069	7.84963	5.38287	10.3164	0.938493	0.0103	0.0366627	up
EPB41L3	chr18:5392275-5628991	14.7564	10.123	19.3897	0.937662	0.0035	0.0163008	up
SLC9A9	chr3:143265221-143848531	8.59635	5.898	11.2947	0.93735	0.0049	0.0210499	up
TMED8	chr14:77335020-77377109	5.2353	3.5924	6.8782	0.937082	0.0031	0.0148956	up
PHF20L1	chr8:132775357-132848807	15.6068	10.7112	20.5023	0.936667	0.0026	0.0130378	up
TIPRL	chr1:168178844-168202113	22.0643	15.1495	28.9791	0.935746	0.0095	0.0344657	up
MORC3	chr21:36320188-36376646	14.7859	10.1536	19.4182	0.935416	0.0016	0.00905345	up
KDM5A	chr12:280056-442640	8.38715	5.76061	11.0137	0.935003	0.0025	0.0126498	up
TBC1D15	chr12:71839706-71926849	14.3234	9.84017	18.8067	0.934494	0.00205	0.0109035	up
GPATCH2L	chr14:76151884-76212803	8.5562	5.87849	11.2339	0.934337	0.0088	0.0325895	up
SRP72	chr4:56467595-56503681	35.0923	24.1236	46.061	0.933101	0.00135	0.00796397	up
IFI35	chr17:43006724-43014459	68.2434	46.9186	89.5683	0.932828	0.0023	0.0118787	up
RORA	chr15:60479177-61229303	4.0284	2.77028	5.28652	0.932284	0.0037	0.0169739	up
PTPN13	chr4:86594314-86815175	7.71398	5.30497	10.123	0.932218	0.00555	0.023084	up
RNFT1	chr17:59952361-60019052	13.1741	9.06154	17.2866	0.931829	0.01055	0.0372987	up
ZBTB10	chr8:80485618-80526265	6.88517	4.73589	9.03445	0.931801	0.0062	0.0250987	up
ZNF609	chr15:64499419-64686067	8.63288	5.93827	11.3275	0.931719	0.00215	0.0112946	up
AFTPH	chr2:64524304-64593004	25.7644	17.7256	33.8031	0.931319	0.0016	0.00905345	up
USP9X	chrX:41085634-41236579	13.4551	9.26468	17.6455	0.929487	0.0017	0.00946084	up
ATP13A3	chr3:194402673-194468239	13.3076	9.16755	17.4476	0.928421	0.00175	0.00967931	up
BAZ2A	chr12:56521824-56636379	23.6683	16.3068	31.0298	0.928178	0.0061	0.0248053	up
OTUD4	chr4:145133649-145179680	10.3836	7.157	13.6103	0.92727	0.00135	0.00796397	up
NME6	chr3:48292316-48301685	10.0134	6.90187	13.1249	0.927246	0.01375	0.0455255	up
WDCP	chr2:24029335-24047426	4.77506	3.29317	6.25695	0.925982	0.01345	0.0448066	up
MSL3	chrX:11758158-11775753	25.3918	17.5164	33.2671	0.925395	0.00345	0.0161468	up
SERPINA1	chr14_KI270847v1_alt:1493318-1507264	24.6603	17.0168	32.3038	0.924744	0.0028	0.0137891	up
RASA2	chr3:141487046-141615363	9.92183	6.84777	12.9959	0.924355	0.00145	0.00841914	up
CD68	chr17:7579486-7590170	108.177	74.6878	141.667	0.923562	0.0141	0.0463343	up
MXD1	chr2:69915040-69942944	5.17641	3.57453	6.77829	0.923168	0.00685	0.0269562	up
ARID4A	chr14:58298503-58373733	7.12603	4.92217	9.3299	0.922568	0.0018	0.00986836	up
TWF1	chr12:43793722-43806375	34.5865	23.8909	45.2821	0.922478	0.00165	0.00927167	up
CDH11	chr16:64943752-65122137	13.0723	9.03018	17.1144	0.922388	0.00185	0.0100777	up
PAPD5	chr16:50152917-50235308	2.92681	2.02188	3.83175	0.922309	0.01175	0.0404994	up
DNAJB9	chr7:108562143-108574850	21.6505	14.9597	28.3414	0.921835	0.01305	0.0438343	up
SMG7	chr1:183472370-183554193	20.2198	13.9719	26.4676	0.921698	0.00365	0.0168207	up
CNOT10	chr3:32685144-32773875	14.1136	9.75303	18.4741	0.92158	0.0048	0.0207191	up
KCTD6	chr3:58492095-58502360	20.4691	14.145	26.7932	0.921579	0.01355	0.0450472	up
ANKRD17	chr4:73073965-73258798	14.5268	10.0401	19.0136	0.921263	0.00215	0.0112946	up
EXOC8	chr1:231332730-231337872	6.60456	4.56518	8.64394	0.921017	0.00405	0.0182087	up
ATP8B2	chr1:154325559-154351304	16.2177	11.211	21.2245	0.920814	0.0012	0.00726948	up
CHD9	chr16:53054992-53327502	7.65536	5.29441	10.0163	0.919811	0.00235	0.0120677	up
TMED2	chr12:123584528-123598144	168.243	116.369	220.117	0.919562	0.00205	0.0109035	up
SKIL	chr3:170357684-170396849	12.3814	8.56432	16.1984	0.91944	0.00145	0.00841914	up
KLHL20	chr1:173714940-173786703	8.69651	6.01872	11.3743	0.918255	0.00655	0.0260858	up
MFAP1	chr15:43804534-43824753	39.5303	27.3781	51.6824	0.91665	0.0017	0.00946084	up
GIMAP8	chr7:150450629-150479395	10.8425	7.51398	14.1711	0.915301	0.00315	0.0150778	up
MALT1	chr18:58670008-58750139	7.95643	5.51606	10.3968	0.91443	0.0046	0.0200425	up
[truncated: 25,944 more rows]
