# Supplementary material for: RNA-seq data of invasive ductal carcinoma and adjacent normal tissues from a Korean patient with breast cancer
Source: Data Brief. 2018 Mar 21;18:736–9. doi: 10.1016/j.dib.2018.03.079 (PMC5996721; doi:10.1016/j.dib.2018.03.079)
Supplement: Supplementary file 4 — Supplementary material [file mmc4.xlsx]

## Sheet: Without_C3
			FPKM	FPKM	(100 = inf or -100 = -inf)
gene	locus	Average FPKM	Normal	Cancer	log2(fold_change)	p_value	q_value	DEGs
A1BG	chr19:58346805-58366578	6.03655	6.47904	5.59405	-0.211887	0.6617	0.758514	no
A1BG-AS1	chr19:58346805-58366578	3.79489	4.06019	3.52959	-0.202047	0.70505	0.79295	no
A1CF	chr10:50799408-50885675	0.00368489	0.00206199	0.0053078	1.36407	1	1	no
A2M	chr12:9065176-9116229	166.983	180.264	153.702	-0.229979	0.3623	0.487291	no
A2M-AS1	chr12:9065176-9116229	1.37579	1.63126	1.12032	-0.542076	0.5673	0.679865	no
A2ML1	chr12:8822471-8876781	0.0731132	0.05316	0.0930664	0.807918	1	1	no
A2MP1	chr12:9228532-9234207	0.682068	0.881721	0.482415	-0.870049	0.20885	0.320951	no
A3GALT2	chr1:33306765-33321098	0.0313604	0.0627208	0	#NAME?	1	1	no
C12orf42	chr12:103237590-103496010	0.51066	0	1.02132	100	5e-05	0.000319925	up
A4GNT	chr3:138123717-138132387	0.0806396	0.0582081	0.103071	0.82435	1	1	no
AA06	chr17:33013087-34156806	0	0	0	0	1	1	no
AAAS	chr12:53307455-53321628	30.1019	31.1382	29.0656	-0.0993729	0.6467	0.746422	no
CARD17	chr11:105092468-105101431	0.641055	0	1.28211	100	5e-05	0.000319925	up
AACSP1	chr5:178764860-178818435	0.0169306	0.0144483	0.0194129	0.426119	1	1	no
AADAC	chr3:151733915-151928175	0.0541561	0.0668447	0.0414674	-0.688837	1	1	no
AADACL2	chr3_GL383526v1_alt:44984-178941	0.174982	0.284577	0.0653877	-2.12173	1	1	no
AADACL2-AS1	chr3_GL383526v1_alt:44984-178941	0.333097	0.192964	0.47323	1.29421	1	1	no
AADACL3	chr1:12716114-12728759	0.00103184	0	0.00206367	inf	1	1	no
AADACL4	chr1:12644546-12667086	0.0032241	0	0.0064482	inf	1	1	no
AADACP1	chr3:151733915-151928175	0.648439	1.0829	0.213977	-2.33937	0.24205	0.358523	no
CASC9	chr8:75223116-75278889	1.01947	0	2.03895	100	5e-05	0.000319925	up
AAED1	chr9:96641250-96655317	8.59216	10.1791	7.00523	-0.539111	0.154	0.253037	no
CCR8	chr3:39329705-39333680	1.08441	0	2.16881	100	5e-05	0.000319925	up
AAK1	chr2:69457994-69826477	3.28553	2.59664	3.97442	0.6141	0.0468	0.0980804	no
AAMDC	chr11:77821113-77994671	67.9293	90.8332	45.0254	-1.01248	0.0218	0.0528509	no
AAMP	chr2:218264128-218270209	92.0593	103.414	80.7047	-0.35771	0.0648	0.127384	no
AANAT	chr17:76453350-76470117	0.198516	0.0841379	0.312894	1.89485	1	1	no
AAR2	chr20:36236416-36256941	30.7644	27.5575	33.9712	0.301867	0.1388	0.233825	no
CDIPT-AS1	chr16:29863682-29868053	0.461628	0	0.923255	100	5e-05	0.000319925	up
AARS	chr16:70252393-70289509	53.2773	47.8725	58.682	0.293721	0.1306	0.2225	no
AARS2	chr6:44298725-44313326	9.99834	10.8585	9.13817	-0.248846	0.25765	0.376183	no
AARSD1	chr17:42950525-42980528	30.6889	33.8442	27.5336	-0.297717	0.22545	0.339878	no
AASDH	chr4:56338284-56387508	6.67809	6.32613	7.03006	0.152214	0.59595	0.703982	no
AASDHPPT	chr11:106051097-106098692	17.341	14.5921	20.09	0.461292	0.05255	0.107635	no
COX6A2	chr16:31427730-31428428	0.506045	0	1.01209	100	5e-05	0.000319925	up
COX7B2	chr4:46734829-46909235	6.44355	0	12.8871	100	5e-05	0.000319925	up
CSAG3	chrX:152753920-152760222	1.3096	0	2.61919	100	5e-05	0.000319925	up
AATK	chr17:81035146-81183164	1.21461	1.81676	0.612466	-1.56866	0.11	0.194388	no
ABALON	chr20:31664451-31723999	2.67914	0.522149	4.83614	3.21132	0.0628	0.124097	no
ABAT	chr16:8674586-8784575	10.0036	10.939	9.06816	-0.270599	0.25805	0.376699	no
DAZL	chr3:16586793-16605499	0.619515	0	1.23903	100	5e-05	0.000319925	up
FRG1DP	chr20:29080389-29096832	0.676285	0	1.35257	100	5e-05	0.000319925	up
ABCA11P	chr4:425434-499171	6.27799	6.06964	6.48635	0.0957962	0.83615	0.889353	no
GTSCR1	chr18:70630518-70650857	0.465794	0	0.931587	100	5e-05	0.000319925	up
ABCA13	chr7:48171459-48647495	0.0345916	0.043445	0.0257382	-0.75528	1	1	no
ABCA17P	chr16:2340921-2426699	0.150776	0.172829	0.128723	-0.425072	1	1	no
HIST1H2AJ	chr6:27814301-27814740	0.429546	0	0.859092	100	5e-05	0.000319925	up
ABCA3	chr16:2275877-2340746	9.80006	10.2784	9.32171	-0.140952	0.50165	0.620718	no
HIST1H2BE	chr6:26183795-26184230	0.473428	0	0.946855	100	5e-05	0.000319925	up
ABCA5	chr17:69148006-69327182	5.64275	5.79543	5.49008	-0.0780886	0.7697	0.840209	no
HIST1H4I	chr6:27138292-27146858	0.827585	0	1.65517	100	0.01445	0.0378469	up
HMSD	chr18:63949353-63960411	0.659805	0	1.31961	100	5e-05	0.000319925	up
LGALS17A	chr19:39679373-39686373	3.08681	0	6.17362	100	5e-05	0.000319925	up
LINC00355	chr13:63986370-64076011	0.413846	0	0.827692	100	5e-05	0.000319925	up
ABCA9-AS1	chr17:68974631-69060995	0	0	0	0	1	1	no
ABCB1	chr7:87503862-87832298	5.40135	4.83631	5.96639	0.302951	0.2746	0.395219	no
LINC00564	chr13:81225865-81226983	1.61271	0	3.22542	100	5e-05	0.000319925	up
ABCB11	chr2_GL383522v1_alt:109565-123061	0.0343946	0.00673111	0.062058	3.2047	1	1	no
LINC01446	chr7:53655508-53811931	0.94613	0	1.89226	100	5e-05	0.000319925	up
LINC02010	chr3:146921922-146925218	0.469853	0	0.939707	100	5e-05	0.000319925	up
ABCB6	chr2:219209765-219219017	9.41371	10.0794	8.74803	-0.204386	0.43955	0.562183	no
ABCB7	chrX:75053279-75156340	12.8274	11.4871	14.1677	0.302597	0.2302	0.345597	no
ABCB8	chr7:151028421-151047782	7.47072	8.30156	6.63988	-0.322226	0.18645	0.293772	no
LINC02520	chr6:37507347-37536280	0.689975	0	1.37995	100	5e-05	0.000319925	up
LOC101928697	chr13:19182032-19187465	2.77896	0	5.55792	100	5e-05	0.000319925	up
ABCC10	chr6:43427553-43456632	9.92314	8.39859	11.4477	0.446835	0.072	0.13905	no
LOC107984703	chr14:95715482-95756779	0.55619	0	1.11238	100	5e-05	0.000319925	up
ABCC12	chr16:48082972-48146770	0.16151	0.310847	0.012172	-4.67456	1	1	no
ABCC13	chr21:14273798-14301371	0.213958	0.0216682	0.406247	4.22871	1	1	no
ABCC2	chr10:99782597-99852192	0.362255	0.354149	0.370361	0.0645767	1	1	no
ABCC3	chr17:50634856-50691702	9.67304	8.58117	10.7649	0.327087	0.13785	0.23261	no
MAGEA12	chrX:152733778-152740983	2.34042	0	4.68084	100	5e-05	0.000319925	up
MAGEA6	chrX:152766135-152769729	16.337	0	32.6739	100	5e-05	0.000319925	up
ABCC5-AS1	chr3:183919935-184017960	0	0	0	0	1	1	no
ABCC6	chr16_KI270853v1_alt:1807490-1881466	3.19334	3.63093	2.75575	-0.397895	0.51885	0.636433	no
ABCC6P1	chr16:18571247-18598285	0.265871	0.393713	0.138029	-1.51217	1	1	no
ABCC6P2	chr16_KI270853v1_alt:962182-964453	1.05833	0.880378	1.23629	0.489821	0.5299	0.646586	no
MAGEC2	chrX:142202341-142205290	0.52597	0	1.05194	100	5e-05	0.000319925	up
ABCC9	chr12:21797389-21936694	1.48563	1.79917	1.17209	-0.618241	0.07535	0.144269	no
ABCD1	chrX:153724867-153744762	6.46428	6.09641	6.83215	0.16438	0.5412	0.656373	no
MYT1L	chr2:1789112-2331313	1.40755	0	2.8151	100	5e-05	0.000319925	up
ABCD3	chr1:94418376-94518663	23.5302	21.168	25.8924	0.290644	0.16465	0.266869	no
PLCXD2	chr3:111674675-111976517	0.594575	0	1.18915	100	0.00275	0.0096419	up
REREP3	chr15:22258613-22282880	0.74496	0	1.48992	100	5e-05	0.000319925	up
ABCF1	chr6_GL000256v2_alt:1872149-1892288	32.7106	29.1922	36.229	0.311559	0.11475	0.201013	no
ABCF2	chr7:151207836-151227374	16.5034	15.7751	17.2316	0.127407	0.59285	0.701441	no
ABCF3	chr3:184186074-184194007	29.2186	27.7915	30.6457	0.141038	0.48605	0.606026	no
SERPINA9	chr14:94462720-94476333	0.582835	0	1.16567	100	5e-05	0.000319925	up
TUBA3C	chr13:19173769-19181852	2.37396	0	4.74791	100	5e-05	0.000319925	up
ABCG4	chr11:119149039-119162665	0.0715373	0.0859993	0.0570754	-0.591454	1	1	no
ABCG5	chr2:43774038-43838819	0.0086328	0.0140245	0.0032411	-2.11339	1	1	no
ABCG8	chr2:43838963-43878466	0.00299769	0	0.00599539	inf	1	1	no
ABHD1	chr2:27123788-27134675	0.85902	1.23648	0.48156	-1.36046	0.4281	0.551266	no
ABHD10	chr3:111978875-111993368	16.9883	15.1062	18.8704	0.320988	0.1612	0.262586	no
ABHD11	chr7:73736094-73738867	48.7879	55.9029	41.6729	-0.423812	0.0522	0.107066	no
ABHD11-AS1	chr7:73735068-73736000	1.59075	2.16038	1.02111	-1.08115	0.2044	0.315843	no
ABHD12	chr20:25248069-25390982	34.1581	33.327	34.9892	0.070221	0.87035	0.913365	no
ABHD12B	chr14:50872159-50904970	0.172806	0.272422	0.0731898	-1.89613	1	1	no
ABHD13	chr13:108218414-108234255	5.91619	5.00977	6.82261	0.445578	0.06545	0.128444	no
ADAMDEC1	chr8:24294039-24548618	20.8518	0.0824237	41.6212	8.98004	0.00235	0.00845636	up
ABHD14A-ACY1	chr3:51975025-51989202	0.439675	0.618831	0.26052	-1.24815	1	1	no
CXCL13	chr4:77511752-77611836	138.013	0.837573	275.188	8.35999	5e-05	0.000319925	up
CD19	chr16:28931938-28939347	17.662	0.124166	35.1998	8.14716	0.00075	0.00329963	up
ABHD16A	chr6_GL000256v2_alt:2986233-3002657	33.8753	31.9613	35.7893	0.1632	0.44045	0.563157	no
ABHD16B	chr20:63861212-63862988	6.85501	6.04753	7.66249	0.341466	0.3316	0.455415	no
CXADRP3	chr18:14477954-14498706	20.8078	0.155603	41.46	8.05771	0.003	0.0103182	up
ABHD17B	chr9:71862451-71911245	6.06753	4.72548	7.40959	0.648933	0.03645	0.0801811	no
ABHD17C	chr15:80695310-80755621	7.94262	6.798	9.08725	0.418734	0.1712	0.275345	no
ABHD18	chr4:127917804-128039711	3.51021	2.9717	4.04873	0.446183	0.21305	0.325958	no
PAX5	chr9:36833274-37034479	5.26591	0.0452111	10.4866	7.85765	5e-05	0.000319925	up
ABHD3	chr18:21650896-21704805	16.4123	14.9443	17.8802	0.258768	0.30575	0.428709	no
FCRL1	chr1:157794403-157820150	8.57638	0.0796691	17.0731	7.74349	5e-05	0.000319925	up
ABHD5	chr3:43366325-43734371	12.9712	10.7914	15.1511	0.489546	0.1741	0.278687	no
ABHD6	chr3:58237501-58294736	4.12912	4.28333	3.97491	-0.10781	0.7706	0.840631	no
MS4A1	chr11:60455808-60470752	60.3843	0.66164	120.107	7.50406	5e-05	0.000319925	up
CST9	chr20:23602409-23605973	22.5674	0.297893	44.8369	7.23375	5e-05	0.000319925	up
ABI2	chr2:203328238-203432173	10.9555	12.5123	9.39879	-0.412802	0.0501	0.103582	no
PLA2G2D	chr1:20112649-20119566	34.4226	0.461484	68.3838	7.21123	5e-05	0.000319925	up
GLRA3	chr4:174642010-174829315	21.8088	0.312443	43.3052	7.1148	5e-05	0.000319925	up
FCRL3	chr1:157676480-157700872	8.62092	0.142239	17.0996	6.9095	5e-05	0.000319925	up
LINC02397	chr12:92466678-92483947	3.72427	0.0662596	7.38229	6.7998	0.01435	0.0376153	up
FAM129C	chr19:17523300-17553839	7.28887	0.13904	14.4387	6.6983	5e-05	0.000319925	up
ABLIM2	chr4:7965309-8158832	1.46968	1.78625	1.15312	-0.631383	0.18835	0.29602	no
FCRLA	chr1:161706971-161714352	10.0498	0.195594	19.904	6.66906	5e-05	0.000319925	up
ABO	chr9:133255175-133275214	0.629249	0.675958	0.58254	-0.214576	1	1	no
ABR	chr17_KI270910v1_alt:42764-149117	34.7199	39.6883	29.7516	-0.415745	0.05375	0.109554	no
ABRA	chr8:106759482-106770244	0.0192547	0.02608	0.0124294	-1.06918	1	1	no
CXCL9	chr4:75949905-76007523	203.365	3.9802	402.749	6.6609	5e-05	0.000319925	up
ABRAXAS1	chr4:83455931-83485178	4.7802	3.8998	5.6606	0.537555	0.21715	0.330583	no
ABRAXAS2	chr10:124801784-124836670	8.99983	7.56475	10.4349	0.464046	0.07625	0.145615	no
ABT1	chr6:26596942-26600049	23.7411	20.4962	26.986	0.396859	0.0685	0.133463	no
CXCL11	chr4:76011179-76112802	20.148	0.441407	39.8546	6.49649	0.00915	0.025982	up
ABTB2	chr11:34150986-34358008	3.49389	2.9006	4.08718	0.494756	0.10405	0.186118	no
SLC4A10	chr2:161624334-161985276	4.54684	0.117034	8.97664	6.26117	5e-05	0.000319925	up
TNFRSF9	chr1:7915870-7943165	1.9375	0.0527554	3.82224	6.17896	0.0005	0.00234366	up
ACACA	chr17_KI270857v1_alt:1320991-1645967	10.3645	8.69415	12.0349	0.469101	0.02505	0.0591433	no
SPIB	chr19:50418937-50431052	8.12403	0.224268	16.0238	6.15885	5e-05	0.000319925	up
ACAD10	chr12:111686052-111757107	12.2886	11.8959	12.6813	0.0922416	0.67995	0.773384	no
ACAD11	chr3:132558137-132874211	15.7675	15.2092	16.3257	0.102203	0.7508	0.826403	no
ACAD8	chr11:134253539-134265852	19.6085	22.5423	16.6747	-0.434975	0.0596	0.119002	no
ACAD9	chr3:128879489-129040742	24.2359	23.7775	24.6943	0.0545834	0.8055	0.865926	no
TDO2	chr4_GL383527v1_alt:68315-85029	4.16895	0.118623	8.21927	6.11455	0.00415	0.0135216	up
ACADM	chr1:75724346-75763678	23.0181	19.2194	26.8168	0.480579	0.03105	0.0704363	no
CR2	chr1:207454299-207489895	23.0162	0.693487	45.339	6.03074	5e-05	0.000319925	up
ACADSB	chr10:123008912-123058290	11.0238	10.9863	11.0614	0.00982529	0.9614	0.973369	no
VPREB3	chr22:23752742-23754443	18.3283	0.583981	36.0726	5.94884	0.00405	0.0132462	up
ACAN	chr15:88803442-88875354	0.133114	0.115397	0.150832	0.386337	1	1	no
BLK	chr8:11493991-11564604	6.60813	0.210753	13.0055	5.94743	0.0001	0.000589739	up
IL21R	chr16:27402161-27453393	8.71977	0.27853	17.161	5.94515	5e-05	0.000319925	up
CXCR5	chr11:118883765-118910904	5.15818	0.172566	10.1438	5.87731	0.0033	0.0111706	up
CCR4	chr3:32951573-32954911	8.72609	0.299388	17.1528	5.84028	0.0001	0.000589739	up
ACAT2	chr6:159679063-159789703	23.685	20.814	26.556	0.351485	0.87295	0.914795	no
GBP5	chr1:89258950-89272861	33.5136	1.18068	65.8466	5.80142	5e-05	0.000319925	up
ACBD3-AS1	chr1:226144678-226186722	0.95703	1.18548	0.72858	-0.702309	0.67675	0.770876	no
KCNJ10	chr1:160037466-160070261	2.29476	0.0814807	4.50803	5.78989	0.0013	0.00520672	up
ACBD5	chr10:27154823-27242139	8.85504	6.86897	10.8411	0.658343	0.0266	0.062073	no
ACBD6	chr1:180288216-180502887	28.3618	29.5624	27.1612	-0.122217	0.59005	0.699043	no
ACBD7	chr10:15015071-15088776	0.968836	0.566372	1.3713	1.27573	0.02895	0.0665355	no
ACBD7-DCLRE1CP1	chr10:15015071-15088776	0.0099104	0	0.0198208	inf	1	1	no
LINC02446	chr12:10553378-10575688	5.89371	0.214029	11.5734	5.75686	0.00065	0.00292698	up
ACCSL	chr11:44047980-44059977	0.0137134	0.0222832	0.00514368	-2.11508	1	1	no
ACD	chr16:67644939-67660815	13.6583	16.9628	10.3537	-0.712229	0.08285	0.155589	no
MMP13	chr11:102942991-102955734	1.84397	0.0677607	3.62018	5.73947	0.00645	0.0194745	up
ACE2	chrX:15561032-15602069	0.311939	0.485828	0.13805	-1.81525	1	1	no
ACER1	chr19:6306498-6333629	0.321975	0.365232	0.278719	-0.390001	1	1	no
ACER2	chr9:19408926-19452502	1.63402	1.08767	2.18038	1.00334	0.04035	0.0870069	no
ACER3	chr11:76860872-77026797	5.30152	4.55905	6.04398	0.406767	0.07855	0.149097	no
WDR72	chr15:53513740-53762878	6.99559	0.261289	13.7299	5.71553	5e-05	0.000319925	up
LINC01215	chr3:108125063-108138610	3.8649	0.145862	7.58394	5.70028	5e-05	0.000319925	up
FCRL2	chr1:157745732-157777132	6.16927	0.236149	12.1024	5.67945	5e-05	0.000319925	up
ACKR2	chr3:42809471-42867283	1.06104	1.44247	0.679613	-1.08575	0.03255	0.0732161	no
MMP1	chr11:102783675-102843689	1.39697	0.0548423	2.73909	5.64226	0.01575	0.0406109	up
ACKR4	chr3:132558137-132874211	2.76851	4.03615	1.50088	-1.42717	0.26045	0.37942	no
CLEC17A	chr19:14583083-14611144	2.34962	0.0953642	4.60388	5.59326	5e-05	0.000319925	up
ACMSD	chr2:134838615-134918606	0.406696	0.716901	0.0964916	-2.8933	1	1	no
ACO1	chr9:32384602-32450834	13.745	15.3519	12.1381	-0.338873	0.123	0.212355	no
ACO2	chr22:41469124-41544606	48.6018	46.3852	50.8185	0.13169	0.5804	0.691134	no
ACOD1	chr13:76952488-76958641	0.0308473	0	0.0616947	inf	1	1	no
ACOT1	chr14:73478483-73558947	3.23604	4.45491	2.01718	-1.14306	0.1166	0.203465	no
ACOT11	chr1:54548133-54634744	2.01306	2.32107	1.70505	-0.444981	0.3337	0.457487	no
ACOT12	chr5:81330127-81394169	0.0507225	0.08292	0.0185251	-2.16224	1	1	no
ACOT13	chr6:24667034-24719175	8.44238	7.17332	9.71145	0.437047	0.45735	0.579075	no
ACOT2	chr14:73567619-73575658	17.5491	19.5768	15.5214	-0.334879	0.1968	0.306722	no
ACOT4	chr14:73591705-73595766	5.78421	4.74006	6.82837	0.526636	0.1565	0.256264	no
ACOT6	chr14:73616843-73619888	0.0698615	0.088764	0.0509591	-0.800636	1	1	no
LINC02422	chr12:31876968-31887203	5.15488	0.213767	10.096	5.5616	0.00515	0.0162178	up
ACOT8	chr20:45833830-45857409	18.9055	16.4667	21.3442	0.374288	0.36565	0.49058	no
ACOT9	chrX:23701055-23743290	20.2342	21.2844	19.184	-0.149895	0.54355	0.658241	no
ACOX1	chr17:75941510-76005999	9.52518	7.74835	11.302	0.544613	0.04515	0.0951743	no
ACOX2	chr3:58505135-58537202	11.8708	13.2948	10.4467	-0.347821	0.19365	0.302887	no
ACOX3	chr4:8366281-8440725	11.675	12.8172	10.5329	-0.283176	0.2521	0.369572	no
BTLA	chr3:112463965-112499561	5.17804	0.218473	10.1376	5.53612	5e-05	0.000319925	up
ACOXL-AS1	chr2:110732572-111118222	0.0345468	0.0503798	0.0187137	-1.42875	1	1	no
ICOS	chr2:203936747-203961575	4.63894	0.195925	9.08195	5.53463	5e-05	0.000319925	up
ACP2	chr11:47239301-47269033	30.3495	24.7166	35.9823	0.541809	0.08145	0.153403	no
ACP4	chr19:50790414-50795224	0.00764155	0	0.0152831	inf	1	1	no
CXCL10	chr4:76011179-76112802	68.4433	2.89459	133.992	5.53264	5e-05	0.000319925	up
ACP6	chr1:147647365-147670543	6.87861	8.67529	5.08193	-0.771536	0.04395	0.0931154	no
ACP7	chr19:39084304-39111488	0.0755325	0	0.151065	inf	1	1	no
ACPP	chr3:132317366-132368302	0.901684	0.928502	0.874865	-0.0858452	0.88925	0.925363	no
ACR	chr22:50738223-50745299	0.283118	0.464358	0.101877	-2.1884	1	1	no
ACRBP	chr12:6638075-6647414	2.17499	1.43109	2.91889	1.02831	0.02845	0.0655996	no
ACRV1	chr11:125625135-125680898	0.0545158	0.041921	0.0671105	0.678865	1	1	no
ACSBG1	chr15:78170844-78234707	0.250677	0.371678	0.129677	-1.51913	1	1	no
ACSBG2	chr19:6135632-6193103	0.366503	0.350751	0.382256	0.124092	1	1	no
TMEM155	chr4:121758932-121766808	1.09549	0.0470464	2.14393	5.51003	5e-05	0.000319925	up
ACSF3	chr16:89093808-89155846	7.88321	9.10089	6.66554	-0.449286	0.0945	0.172701	no
COL11A1	chr1:102876466-103108496	2.06537	0.0943426	4.03639	5.41901	5e-05	0.000319925	up
ACSL3	chr2:222860933-222944651	24.1159	27.2482	20.9835	-0.376903	0.0582	0.116795	no
IFNG	chr12:68154769-68159741	2.68276	0.12376	5.24177	5.40444	0.01455	0.0380598	up
LINC00861	chr8:125922522-125951197	9.8431	0.455602	19.2306	5.39949	5e-05	0.000319925	up
TNFRSF13C	chr22:41925031-41926817	6.70239	0.322889	13.0819	5.34039	0.0024	0.00860203	up
MIAT	chr22:26657481-26780893	16.2872	0.784851	31.7896	5.33999	5e-05	0.000319925	up
ACSM2A	chr16:20451460-20487669	0.0807628	0.135199	0.0263266	-2.3605	1	1	no
ACSM2B	chr16:20536760-20576373	0.0172417	0.0226837	0.0117996	-0.942923	1	1	no
ACSM3	chr16:20763989-20849668	2.67752	3.40244	1.9526	-0.80117	0.3461	0.470285	no
ACSM4	chr12:7304331-7328373	0.0129401	0.0202757	0.00560442	-1.85512	1	1	no
ACSM5	chr16:20409533-20441332	2.24094	2.51887	1.96301	-0.359707	0.49	0.609875	no
ACSM6	chr10:95194199-95228929	0.0342999	0.0333675	0.0352323	0.0784545	1	1	no
AIM2	chr1:159062483-159076901	9.41341	0.45433	18.3725	5.33766	5e-05	0.000319925	up
CST1	chr20:23747552-23750937	24.3097	1.17596	47.4434	5.3343	5e-05	0.000319925	up
MKRN9P	chr12:87768811-87805749	1.82948	0.088515	3.57045	5.33404	0.0091	0.0258716	up
ACTA1	chr1:229431245-229434096	0.210199	0.168633	0.251764	0.578187	1	1	no
TIGIT	chr3:114293985-114310288	16.7656	0.814822	32.7163	5.32738	5e-05	0.000319925	up
ACTA2-AS1	chr10:88932683-89017061	5.08648	7.8894	2.28357	-1.78862	0.29365	0.415902	no
ACTB	chr7:5527145-5530709	1301.79	1389.57	1214.01	-0.194855	0.5753	0.686721	no
ACTBL2	chr5:57480015-57482809	0.150236	0.205175	0.095297	-1.10635	1	1	no
ACTC1	chr15:34755083-34812923	0.0164475	0.0101339	0.0227612	1.16739	1	1	no
ACTG1	chr17:81509970-81512866	1141.78	1366.86	916.707	-0.576332	0.0822	0.154618	no
ACTG1P17	chr15:82725897-82739780	0.745247	0.615287	0.875207	0.508365	0.42955	0.552696	no
ACTG1P20	chr1:27322144-27336400	0.567447	0.27447	0.860425	1.6484	0.24545	0.362305	no
ACTG1P4	chr1:103525955-103579534	0.664934	0.54096	0.788908	0.544335	0.78205	0.849475	no
CD274	chr9:5450502-5470567	29.7481	1.44889	58.0473	5.32421	5e-05	0.000319925	up
ACTL10	chr20:33657086-33674458	3.02323	3.10987	2.9366	-0.0827083	0.892	0.926639	no
GRM4	chr6:34018642-34155622	1.13236	0.0558133	2.20891	5.30658	5e-05	0.000319925	up
ACTL6B	chr7:100643102-100656461	0	0	0	0	1	1	no
ACTL7A	chr9:108862227-108863755	0.00909935	0	0.0181987	inf	1	1	no
ACTL7B	chr9:108854588-108855995	0.0173138	0.0160119	0.0186157	0.217373	1	1	no
ACTL8	chr1:17755312-17827063	0.0299051	0.034561	0.0252493	-0.452903	1	1	no
ACTL9	chr19:8697396-8698830	0.0251946	0.0295953	0.0207939	-0.50921	1	1	no
TTC24	chr1:156581364-156587726	2.48557	0.130721	4.84042	5.21057	5e-05	0.000319925	up
ACTN1-AS1	chr14:68979681-68987463	0.116385	0.18609	0.0466801	-1.99512	1	1	no
ACTN2	chr1:236686453-236764627	0.133016	0.129568	0.136464	0.0748096	1	1	no
ACTN3	chr11:66546394-66563329	0.0468859	0.038111	0.0556609	0.546459	1	1	no
ACTN4	chr19:38647615-38744474	148.081	158.068	138.093	-0.194907	0.3907	0.515765	no
LINC00624	chr1:147382191-147517875	1.94661	0.106042	3.78717	5.15842	5e-05	0.000319925	up
ACTR1A	chr10:102479228-102502755	45.1855	47.7367	42.6344	-0.163081	0.40625	0.53029	no
CD22	chr19:35329165-35347361	23.2207	1.26732	45.174	5.15564	5e-05	0.000319925	up
GVINP1	chr11:6713145-6721879	5.23212	0.294347	10.1699	5.11064	5e-05	0.000319925	up
MKRN3	chr15:23565306-23568019	0.981888	0.0557869	1.90799	5.09599	0.01065	0.0294295	up
ACTR3B	chr7:152759748-152855379	5.31665	6.69721	3.93608	-0.7668	0.0352	0.078033	no
ACTR3BP2	chr2:91941132-91942470	0	0	0	0	1	1	no
ACTR3BP5	chr10:38696595-38698240	0	0	0	0	1	1	no
ACTR3C	chr7:149881358-150338156	3.48334	3.03434	3.93235	0.374007	0.63365	0.736287	no
ACTR5	chr20:38748453-38772446	7.34713	6.52941	8.16486	0.322474	0.28345	0.404982	no
FAM30A	chr14_KI270846v1_alt:385747-400411	4.06588	0.234021	7.89773	5.07673	5e-05	0.000319925	up
ACTR8	chr3:53867065-53882202	6.56563	5.6719	7.45936	0.395221	0.14135	0.237236	no
ACTRT1	chrX:128050961-128052403	0	0	0	0	1	1	no
ACTRT2	chr1:3021481-3022903	0	0	0	0	1	1	no
ACTRT3	chr3:169766922-169769895	1.23829	1.51959	0.956996	-0.667101	0.2158	0.329113	no
ACVR1	chr2:157736445-157875862	15.5701	18.1951	12.9451	-0.49114	0.0374	0.0819164	no
ACVR1B	chr12:51951666-51997079	12.5692	12.844	12.2944	-0.0630966	0.7597	0.833099	no
LAX1	chr1:203765155-203776352	6.63267	0.405339	12.86	4.98762	5e-05	0.000319925	up
ACVR2A	chr2:147844516-148513475	4.97528	5.44507	4.50549	-0.273266	0.46385	0.585255	no
P2RX5	chr17:3636467-3696404	4.57019	0.280785	8.8596	4.9797	0.00135	0.00537127	up
ACVR2B-AS1	chr3:38451026-38493142	0.62295	0.907388	0.338513	-1.42251	0.31565	0.438882	no
ACVRL1	chr12:51907417-51923361	14.58	16.6893	12.4708	-0.420369	0.05175	0.106304	no
ACY1	chr3:51975025-51989202	18.0994	22.1245	14.0743	-0.65258	0.0309	0.0701352	no
P2RY10	chrX:78945331-78963727	9.02084	0.567776	17.4739	4.94373	5e-05	0.000319925	up
ACYP1	chr14:75053224-75069483	16.8753	21.4044	12.3461	-0.793849	0.0601	0.119692	no
ACYP2	chr2:53971102-54305298	14.9348	18.1692	11.7004	-0.634942	0.04995	0.10335	no
TRAT1	chr3:108822697-108855005	9.51314	0.60097	18.4253	4.93825	5e-05	0.000319925	up
BANK1	chr4:101790606-102074812	11.7472	0.743119	22.7512	4.9362	5e-05	0.000319925	up
ADAD1	chr4:122378965-122429792	0	0	0	0	1	1	no
ADAD2	chr16:84191116-84197166	0.286315	0.473064	0.0995663	-2.24831	1	1	no
ADAL	chr15:43327775-43354555	3.03899	2.61903	3.45894	0.4013	0.36345	0.488353	no
GPR18	chr13:99196373-99386499	4.58177	0.30436	8.85917	4.86332	0.0067	0.0200877	up
IDO1	chr8:39913808-39928791	15.3373	1.03172	29.6428	4.84456	5e-05	0.000319925	up
GRB14	chr2:164492405-164621850	12.7473	0.868361	24.6262	4.82575	5e-05	0.000319925	up
CCR7	chr17:40553769-40565484	34.6391	2.37245	66.9058	4.81768	5e-05	0.000319925	up
ADAM17	chr2:9474528-9555820	14.7104	14.6654	14.7555	0.00882911	0.97225	0.981422	no
ADAM18	chr8_KI270822v1_alt:335201-480684	0	0	0	0	1	1	no
CBLN2	chr18:72536679-72544488	2.35967	0.161913	4.55743	4.81493	5e-05	0.000319925	up
ADAM1A	chr12:111899062-111901902	3.67003	2.89989	4.44017	0.614617	0.09405	0.17213	no
ADAM2	chr8_KI270822v1_alt:494374-588925	0.00782435	0.0156487	0	#NAME?	1	1	no
ADAM20	chr14:70522360-70535015	0.0932248	0.114715	0.0717347	-0.677317	1	1	no
ADAM20P1	chr14:70468878-70483756	0.301287	0.37457	0.228004	-0.716175	1	1	no
ADAM21	chr14:70452156-70459905	0.106501	0.0800187	0.132984	0.732839	1	1	no
ADAM21P1	chr14:70245752-70247801	0.0162531	0.0103214	0.0221847	1.10393	1	1	no
SIRPG	chr20:1629151-1657779	9.6763	0.664309	18.6883	4.81413	5e-05	0.000319925	up
ADAM23	chr2:206443643-206621131	0.738711	0.624455	0.852967	0.449892	0.33285	0.456784	no
ZNF80	chr3:114234630-114237578	1.57938	0.108751	3.05	4.8097	0.0007	0.00311846	up
ADAM29	chr4:174918357-174978180	5.85236	0.046718	11.658	7.96313	0.02485	0.0587906	no
ADAM30	chr1:119893532-119896524	0.00419452	0	0.00838904	inf	1	1	no
ADAM32	chr8_KI270822v1_alt:13211-190632	0.732325	0.887702	0.576948	-0.621633	0.2868	0.408155	no
LTA	chr6_GL000256v2_alt:2858851-2873603	3.34446	0.232599	6.45633	4.7948	0.00045	0.00214893	up
ADAM3A	chr8:39451044-39522989	0	0	0	0	1	1	no
ADAM3B	chr16:49487530-49857919	0.0275541	0.0434101	0.011698	-1.89177	1	1	no
ADAM5	chr8_KI270822v1_alt:220373-251785	0.00292764	0	0.00585529	inf	1	1	no
ADAM6	chr14_KI270846v1_alt:437497-440038	0.00814638	0.0116499	0.00464286	-1.32723	1	1	no
ADAM7	chr8:24294039-24548618	0	0	0	0	1	1	no
CD5	chr11:61093962-61127851	15.016	1.09089	28.9411	4.72954	5e-05	0.000319925	up
GBP4	chr1:89181147-89198950	47.9358	3.51568	92.3559	4.71533	5e-05	0.000319925	up
VSTM2A	chr7:54542324-54571726	0.979103	0.0720669	1.88614	4.70995	0.0001	0.000589739	up
LINC01781	chr1:80535754-80646788	8.33229	0.636371	16.0282	4.65461	0.00075	0.00329963	up
ADAMTS10	chr19:8580239-8610735	7.81617	9.33158	6.30076	-0.566596	0.0392	0.0850458	no
ADAMTS12	chr5_KI270794v1_alt:82442-93514	2.34007	2.61428	2.06585	-0.339673	0.4182	0.541951	no
ADAMTS13	chr9:133361448-133459403	2.53198	3.35881	1.70514	-0.978056	0.4643	0.585505	no
LINC02099	chr8:29748308-29798492	0.446452	0.0341763	0.858728	4.65114	0.0028	0.00977086	up
ZNF831	chr20:59191019-59259112	2.1485	0.164813	4.13218	4.648	5e-05	0.000319925	up
MMP9	chr20:46008907-46060150	75.2827	5.82833	144.737	4.63421	5e-05	0.000319925	up
ADAMTS17	chr15:99971437-100342005	0.701456	0.656846	0.746066	0.183748	1	1	no
ADAMTS18	chr16:77282127-77435114	0.63978	1.12081	0.158749	-2.81972	0.20965	0.321876	no
ADAMTS19	chr5:129459558-129738683	0.242948	0.207765	0.278131	0.420811	1	1	no
ADAMTS19-AS1	chr5:129459558-129738683	0.13551	0.137234	0.133787	-0.0367048	1	1	no
ADAMTS2	chr5:179110850-179345430	15.3335	16.6218	14.0453	-0.242989	0.24575	0.362584	no
ADAMTS20	chr12:43353865-43551971	0.200801	0	0.401602	inf	1	1	no
ADAMTS3	chr4:72280968-72568799	0.640707	0.836314	0.4451	-0.909917	0.0471	0.0986075	no
ADAMTS4	chr1:161189728-161199053	3.70863	2.77369	4.64356	0.743425	0.02185	0.052917	no
MIR155HG	chr21:25562144-25575168	11.2659	0.875685	21.6562	4.62823	5e-05	0.000319925	up
ADAMTS6	chr5:65148735-65481920	0.661945	0.446912	0.876978	0.972549	0.0368	0.0807653	no
ADAMTS7	chr15:78759202-78811463	1.39924	1.47484	1.32364	-0.156046	0.6921	0.783042	no
ADAMTS7P1	chr15_KI270850v1_alt:3300-44597	0.0798525	0.044271	0.115434	1.38264	1	1	no
CD3G	chr11:118344343-118353782	10.9322	0.852474	21.0119	4.62341	5e-05	0.000319925	up
ATP1A3	chr19:41966581-41994276	0.832946	0.0651429	1.60075	4.61899	0.0001	0.000589739	up
ADAMTS9-AS1	chr3:64515654-65011471	0.250043	0.360243	0.139844	-1.36515	1	1	no
ADAMTS9-AS2	chr3:64515654-65011471	0.993264	1.50042	0.486108	-1.62602	0.2925	0.414562	no
ADAMTSL1	chr9:18474080-18910949	1.27682	1.35131	1.20233	-0.168525	0.6206	0.724627	no
ADAMTSL2	chr9:133532163-133575519	1.93622	2.09363	1.7788	-0.235103	0.5447	0.659487	no
STAP1	chr4:67558696-67607341	7.36963	0.576363	14.1629	4.61899	5e-05	0.000319925	up
ADAMTSL4	chr1:150549368-150579738	10.4513	16.4576	4.44494	-1.88852	0.1015	0.182642	no
ADAMTSL4-AS1	chr1:150549368-150579738	0.393657	0.572606	0.214709	-1.41516	1	1	no
ITK	chr5:157180895-157255099	17.2309	1.35625	33.1055	4.60937	5e-05	0.000319925	up
ADAP1	chr7:897899-955407	5.34512	4.75594	5.93431	0.319351	0.36375	0.488675	no
ADAP2	chr17:30921735-30959193	9.23367	9.04791	9.41944	0.0580565	0.8379	0.890632	no
DNAJC5B	chr8:66014977-66101243	1.69264	0.136707	3.24858	4.57065	5e-05	0.000319925	up
ADARB1	chr21:45074577-45226563	8.11628	8.73609	7.49647	-0.220776	0.35645	0.480814	no
ADARB2	chr10:1177312-1737476	0.0757789	0.0993659	0.052192	-0.928921	1	1	no
ADARB2-AS1	chr10:1177312-1737476	0	0	0	0	1	1	no
ADAT1	chr16:75596878-75623323	7.57141	6.15246	8.99036	0.547216	0.02645	0.061785	no
ADAT2	chr6:143422831-143450704	3.01872	2.86318	3.17426	0.148801	0.5976	0.705419	no
ADAT3	chr19:1905213-1926017	3.48756	5.00237	1.97275	-1.3424	0.27185	0.392059	no
ADCK1	chr14:77800082-77933954	6.57404	8.00632	5.14175	-0.638881	0.04865	0.101279	no
ADCK2	chr7:140673152-140695108	20.638	23.3874	17.8885	-0.386701	0.07675	0.146433	no
ADCK5	chr8:144374014-144409349	12.3834	11.6197	13.1471	0.178165	0.7542	0.82891	no
ADCY1	chr7:45574139-45723115	0.746322	0.987537	0.505106	-0.967248	0.05895	0.117994	no
ADCY10	chr1:167809387-167914226	0.0554349	0.0537756	0.0570942	0.0863912	1	1	no
ADCY10P1	chr6:41066787-41140835	1.18683	1.08803	1.28563	0.24076	0.76645	0.837621	no
CD96	chr3:111542078-111665991	11.9292	0.973357	22.885	4.55529	5e-05	0.000319925	up
ADCY3	chr2:24790266-24920017	16.3573	17.079	15.6356	-0.127383	0.62065	0.724634	no
IKZF3	chr17:39757714-39864188	14.3793	1.18359	27.575	4.54212	5e-05	0.000319925	up
TIFAB	chr5:135448867-135452399	2.83377	0.234007	5.43354	4.53727	0.00135	0.00537127	up
ADCY6	chr12:48766190-48789096	34.6509	35.1473	34.1544	-0.0413427	0.83875	0.891244	no
CD79A	chr19:41877119-41881372	72.7163	6.01764	139.415	4.53404	5e-05	0.000319925	up
ADCY8	chr8:130780300-131040589	0.0815837	0.152728	0.0104393	-3.87086	1	1	no
CLNK	chr4:10486404-10684865	0.929235	0.0769793	1.78149	4.53247	0.00015	0.000839556	up
ADCYAP1	chr18:904942-912172	1.0934	1.3409	0.845904	-0.664638	0.17845	0.284056	no
IFNG-AS1	chr12:67989444-68021327	2.54749	0.212846	4.88213	4.51963	5e-05	0.000319925	up
ADD1	chr4:2843856-2930075	65.9371	73.0151	58.8591	-0.31093	0.12185	0.210682	no
ADD2	chr2:70662083-70768243	1.02253	0.667052	1.37801	1.04671	0.0286	0.0658427	no
ADD3	chr10:109945558-110135565	40.2893	39.099	41.4797	0.0852716	0.67235	0.767261	no
ADD3-AS1	chr10:109945558-110135565	0.725059	1.16079	0.289328	-2.00433	0.1723	0.276513	no
ADGB	chr6:146598999-146815461	0.00749758	0.00738941	0.00760575	0.0416314	1	1	no
ADGRA1	chr10:133088003-133131675	0.0366989	0.0618387	0.0115591	-2.41948	1	1	no
ADGRA1-AS1	chr10:133085248-133086697	0	0	0	0	1	1	no
HOXC11	chr12:53962307-53976419	3.1312	0.261804	6.0006	4.51855	0.00085	0.00367302	up
SELL	chr1:169690664-169711702	48.1807	4.06672	92.2947	4.50431	5e-05	0.000319925	up
PARP15	chr3:122577601-122639047	10.3213	0.901986	19.7406	4.45192	5e-05	0.000319925	up
ADGRB2	chr1:31727104-31764063	3.16412	3.18029	3.14796	-0.0147414	0.96515	0.976133	no
ADGRB3	chr6:68635739-69389511	0.1518	0.241001	0.062599	-1.94483	1	1	no
FCRL5	chr1:157513376-157552520	6.91475	0.615906	13.2136	4.42317	5e-05	0.000319925	up
ADGRD1-AS1	chr12:130953906-131141468	0.0649813	0.107576	0.0223865	-2.26466	1	1	no
ADGRE1	chr19:6887548-6940453	0.472494	0.266591	0.678396	1.3475	1	1	no
CD80	chr3:119524292-119559634	1.10147	0.0985825	2.10436	4.41591	0.0016	0.00616098	up
ADGRE3	chr19:14619116-14674918	0.0447393	0.0139708	0.0755078	2.43421	1	1	no
EPHA3	chr3:89107523-89482134	5.92296	0.531229	11.3147	4.41272	5e-05	0.000319925	up
THEMIS	chr6_KI270801v1_alt:53391-263829	3.88474	0.350851	7.41863	4.40222	5e-05	0.000319925	up
PLEKHG7	chr12:92736488-92772092	0.560126	0.0517116	1.06854	4.36901	0.00685	0.0204582	up
ADGRF2	chr6:47656589-47697797	0.00707606	0.00624794	0.00790419	0.339239	1	1	no
ADGRF3	chr2:26308172-26395891	0.308615	0.213373	0.403856	0.92046	1	1	no
ADGRF4	chr6:47698544-47722021	0.0361506	0.0254531	0.046848	0.880142	1	1	no
MYBPC2	chr19:50432902-50466326	1.21777	0.113747	2.32179	4.35133	0.00015	0.000839556	up
LAMP3	chr3:183122214-183162879	7.38086	0.690113	14.0716	4.34981	5e-05	0.000319925	up
ADGRG2	chrX:18989306-19122637	0.64345	0.476613	0.810286	0.765613	0.11175	0.196946	no
ADGRG3	chr16:57668244-57689378	0.82212	1.17173	0.472509	-1.31022	0.02445	0.0580469	no
ADGRG4	chrX:136300962-136416888	0.00941642	0.00912222	0.00971062	0.0901778	1	1	no
SH2D1A	chrX:124346281-124373161	12.4346	1.1667	23.7025	4.34453	5e-05	0.000319925	up
ADGRG6	chr6:142301918-142446266	1.72097	1.39602	2.04591	0.551426	0.1232	0.212587	no
ADGRG7	chr3:100609588-100695481	0.0154109	0.0128613	0.0179606	0.481795	1	1	no
ADGRL1	chr19:14137151-14206185	10.6539	11.7846	9.52328	-0.307373	0.1396	0.23493	no
PNOC	chr8:28317131-28343354	6.02432	0.570749	11.4779	4.32986	5e-05	0.000319925	up
ADGRL3	chr4:61201255-62161765	0.299645	0.442707	0.156583	-1.49942	1	1	no
ADGRL3-AS1	chr4:61201255-62161765	0	0	0	0	1	1	no
ADGRL4	chr1:78889763-79006810	10.6487	12.466	8.83139	-0.49728	0.04105	0.0881889	no
ZBP1	chr20:57603845-57620576	10.5834	1.00537	20.1615	4.32581	5e-05	0.000319925	up
ADH1A	chr4:99088856-99301356	0.0744674	0.1357	0.0132349	-3.358	1	1	no
NELL2	chr12:44508274-44913928	12.0968	1.1588	23.0347	4.3131	5e-05	0.000319925	up
NEURL1	chr10:103479602-103592552	2.65777	0.25718	5.05836	4.29782	5e-05	0.000319925	up
ADH4	chr4:99088856-99301356	2.75758	4.43065	1.08451	-2.03048	0.0521	0.106901	no
ADH5	chr4:99070978-99088788	55.4989	62.3327	48.6651	-0.357103	0.0639	0.125904	no
ADH6	chr4:99088856-99301356	0.0188252	0.0299467	0.00770371	-1.95877	1	1	no
ADH7	chr4:99412260-99435510	0	0	0	0	1	1	no
PYHIN1	chr1:158931546-158977059	7.26581	0.704611	13.827	4.29452	5e-05	0.000319925	up
GZMK	chr5:55024278-55034132	49.3001	4.79747	93.8028	4.28929	5e-05	0.000319925	up
ADIG	chr20:38581194-38588463	0	0	0	0	1	1	no
PTPRC	chr1_GL383520v2_alt:280372-363885	70.2681	6.84625	133.69	4.28744	5e-05	0.000319925	up
ADIPOQ-AS1	chr3:186842673-186861368	0.0342153	0.0473656	0.0210651	-1.16898	1	1	no
GZMB	chr14:24630955-24634269	19.7502	1.92573	37.5747	4.28629	5e-05	0.000319925	up
LINC01614	chr2:215611562-215843536	2.42367	0.237609	4.60974	4.27802	0.00065	0.00292698	up
OASL	chr12:121020291-121039242	16.7866	1.65832	31.9149	4.26644	5e-05	0.000319925	up
ADK	chr10:74151184-74709303	25.0502	24.6788	25.4217	0.0427896	0.84625	0.896986	no
CTLA4	chr2:203867787-203873960	9.64792	0.958942	18.3369	4.25716	5e-05	0.000319925	up
ADM2	chr22:50481723-50486437	1.92297	1.36146	2.48448	0.867787	0.0298	0.0680181	no
SLAMF6	chr1:160485029-160523262	18.279	1.82227	34.7358	4.25261	5e-05	0.000319925	up
ADNP	chr20:50888917-50958564	27.4818	22.5776	32.386	0.520477	0.0266	0.062073	no
ADNP-AS1	chr20:50888917-50958564	2.71842	2.41993	3.0169	0.318103	0.7415	0.819996	no
ADNP2	chr18:80109030-80140345	6.33284	6.14109	6.52459	0.0873931	0.71835	0.802415	no
ADO	chr10:62804755-62808479	9.97313	10.3832	9.56307	-0.118704	0.61235	0.717518	no
CAMK4	chr5:111223652-111494884	1.66381	0.166162	3.16145	4.24993	5e-05	0.000319925	up
CAMP	chr3:48223346-48225491	6.76889	0.679782	12.858	4.24145	0.0001	0.000589739	up
ADORA2A-AS1	chr22:24270816-24495074	0.239234	0.144247	0.334221	1.21226	1	1	no
ADORA2B	chr17:15944916-15975896	1.95441	2.45672	1.4521	-0.758592	0.12425	0.214127	no
ADORA3	chr1:111483347-111564003	5.05372	5.24645	4.86098	-0.110094	0.77205	0.841818	no
ADPGK	chr15:72751366-72798199	35.5845	30.6805	40.4885	0.40019	0.05095	0.104979	no
ADPGK-AS1	chr15:72751366-72798199	0.13811	0.0711315	0.205088	1.52769	1	1	no
ADPRH	chr3:119579432-119589945	6.83996	6.03792	7.642	0.339898	0.22085	0.334618	no
CELF3	chr1:151700057-151716820	0.430263	0.0433839	0.817143	4.23536	5e-05	0.000319925	up
ADPRHL2	chr1:36088851-36093932	27.2666	32.1643	22.369	-0.52396	0.0228	0.0548096	no
ADPRM	chr17:10697609-10815164	9.05402	7.15674	10.9513	0.613724	0.134	0.227245	no
ADRA1A	chr8:26748149-26867243	0.293331	0.532348	0.0543141	-3.29297	1	1	no
SYT13	chr11:45240301-45286333	0.972905	0.0987806	1.84703	4.22483	5e-05	0.000319925	up
ADRA1D	chr20:4220630-4249012	0.171515	0.285493	0.0575373	-2.31089	1	1	no
EOMES	chr3:27715948-27722715	8.72826	0.889812	16.5667	4.21864	5e-05	0.000319925	up
TREML2	chr6:41189748-41201187	1.40078	0.143055	2.6585	4.21597	0.0003	0.00152389	up
CRTAM	chr11:122838497-122872639	5.74593	0.590452	10.9014	4.20654	5e-05	0.000319925	up
ADRB1	chr10:114044046-114046908	0.369332	0.559972	0.178691	-1.64789	1	1	no
ADRB2	chr5:148826592-148828634	6.29282	7.10955	5.47609	-0.376612	0.2815	0.403046	no
ADRB3	chr8:37962995-37966666	0.0786479	0.116591	0.0407049	-1.51818	1	1	no
ADRM1	chr20:62302895-62308862	89.8928	82.0481	97.7375	0.252442	0.2076	0.319422	no
ADSL	chr22:40346499-40366748	29.9754	29.3115	30.6393	0.063917	0.77555	0.844613	no
HLA-DOB	chr6_GL000256v2_alt:4212174-4216460	21.4622	2.20873	40.7157	4.20429	5e-05	0.000319925	up
SLFN12L	chr17:35474922-35487739	0.878025	0.0905506	1.6655	4.20109	0.01075	0.0296404	up
ADTRP	chr6:11713654-11779047	1.74507	1.92045	1.5697	-0.290953	0.53205	0.648564	no
GPRIN3	chr4:89244277-89308010	2.14704	0.222384	4.0717	4.1945	5e-05	0.000319925	up
AEBP2	chr12:19439673-19522239	6.56136	6.45519	6.66753	0.0466942	0.84765	0.897991	no
LRP1B	chr2:140231426-142131701	2.91118	0.30951	5.51284	4.15474	5e-05	0.000319925	up
NCR3	chr6_GL000256v2_alt:2885459-2892265	3.23456	0.351952	6.11717	4.11942	0.0053	0.016565	up
AFAP1	chr4:7754089-7940296	6.93533	6.77232	7.09834	0.067831	0.7543	0.82891	no
AFAP1-AS1	chr4:7754089-7940296	0.0546395	0.0338337	0.0754452	1.15697	1	1	no
AFAP1L1	chr5:149271837-149343635	3.05859	3.42094	2.69625	-0.343438	0.28085	0.402363	no
SP140	chr2:230225729-230313215	12.7754	1.4	24.1509	4.10858	5e-05	0.000319925	up
KCNA3	chr1:110653560-110675033	6.88044	0.757182	13.0037	4.10213	5e-05	0.000319925	up
AFDN-DT	chr6:167823889-167826796	0.719054	0.942769	0.49534	-0.928484	0.1087	0.192593	no
KLHL6	chr3:183487527-183555712	9.75198	1.07397	18.43	4.10103	5e-05	0.000319925	up
AFF1-AS1	chr4:86924893-86934850	2.44006	2.41133	2.46878	0.0339704	0.93605	0.956936	no
AFF2	chrX:148500618-149000663	0.136667	0.102189	0.171146	0.743981	1	1	no
AFF3	chr2:99547253-100142575	10.7237	9.68696	11.7604	0.279816	0.21315	0.326019	no
MIXL1	chr1:226223617-226227055	1.5554	0.173518	2.93729	4.08133	0.00015	0.000839556	up
AFG1L	chr6:108294873-108525784	0.961442	1.0255	0.897385	-0.192535	0.66265	0.759228	no
AFG3L1P	chr16:89969774-90000787	13.7163	15.4667	11.9659	-0.370241	0.15425	0.253396	no
AFG3L2	chr18:12307668-12377276	27.1659	24.7095	29.6223	0.261619	0.4796	0.599869	no
AFM	chr4:73481744-73504001	0.006369	0	0.012738	inf	1	1	no
FCMR	chr1:206897442-206922033	25.4383	2.84212	48.0345	4.07903	5e-05	0.000319925	up
AFP	chr4:73436218-73455785	1.13217	1.85167	0.412661	-2.1658	0.02535	0.059687	no
CD226	chr18:69862955-69957176	2.14178	0.240895	4.04266	4.06883	5e-05	0.000319925	up
AGA	chr4:177430774-177442503	16.1212	15.3663	16.876	0.135202	0.5873	0.696749	no
AGAP1	chr2:235494088-236131800	5.81016	6.55247	5.06786	-0.370663	0.0839	0.157234	no
AGAP1-IT1	chr2:235494088-236131800	0.67027	0.30269	1.03785	1.77768	0.30885	0.431976	no
AGAP11	chr10:86968430-87010203	4.34476	6.78618	1.90334	-1.83407	0.0361	0.0796158	no
IL7R	chr5:35856848-35879603	53.6387	6.06438	101.213	4.06089	5e-05	0.000319925	up
CHRNA1	chr2:174747594-174764472	1.13894	0.129037	2.14884	4.0577	5e-05	0.000319925	up
AGAP2-AS1	chr12:57724292-57742161	10.7814	16.2124	5.35043	-1.59938	0.0377	0.0824513	no
SCUBE3	chr6:35214061-35253079	8.76164	0.992973	16.5303	4.05721	5e-05	0.000319925	up
AGAP4	chr10:45825591-45853877	3.83989	4.25327	3.42652	-0.311827	0.4094	0.533138	no
AGAP5	chr10:73674274-73697796	4.9528	4.88977	5.01583	0.0367242	0.9095	0.938584	no
AGAP6	chr10:49988317-50010499	14.5733	17.1349	12.0117	-0.5125	0.02845	0.0655996	no
AGAP7P	chr10:46109494-46131678	1.11241	1.35213	0.87268	-0.631714	0.23685	0.352813	no
AGAP9	chr10:47501853-47523638	1.07237	1.14708	0.997656	-0.201349	0.67315	0.767959	no
AGBL1	chr15:86079807-87029052	0	0	0	0	1	1	no
AGBL1-AS1	chr15:86079807-87029052	0	0	0	0	1	1	no
AGBL2	chr11:47659590-47715376	1.17057	1.13376	1.20737	0.0907478	0.84055	0.892621	no
AGBL3	chr7:134986507-135170826	0.353827	0.346212	0.361441	0.0621025	1	1	no
AGBL4	chr1:48532854-50023954	0.251799	0.134828	0.36877	1.4516	1	1	no
AGBL4-IT1	chr1:48532854-50023954	0	0	0	0	1	1	no
AGBL5	chr2:27051422-27071699	14.2476	15.1962	13.2989	-0.192405	0.67825	0.772368	no
AGBL5-AS1	chr2:27049682-27050264	0.115609	0.231217	0	#NAME?	1	1	no
AGER	chr6_GL000256v2_alt:3497174-3500529	9.95916	11.328	8.59032	-0.399112	0.24125	0.357794	no
AGFG1	chr2:227472131-227561222	9.5683	8.288	10.8486	0.38842	0.0554	0.112242	no
AGFG2	chr7:100539210-100568220	8.56301	8.22903	8.89699	0.112595	0.6159	0.720743	no
AGGF1	chr5:77030384-77065233	11.548	9.86551	13.2304	0.423393	0.0547	0.111018	no
AGK	chr7_GL383534v2_alt:490-21001	11.834	10.3092	13.3587	0.373844	0.1289	0.22025	no
NUGGC	chr8:28021963-28083871	1.66855	0.18931	3.14779	4.05552	0.0003	0.00152389	up
AGMAT	chr1:15526812-15585110	1.2865	0.312833	2.26016	2.85296	0.1163	0.203051	no
AGMO	chr7:15200317-15562015	0.240873	0.295475	0.186271	-0.665632	1	1	no
AGO1	chr1:35869807-35924298	7.55801	7.03141	8.08461	0.201364	0.34185	0.46599	no
SLAMF1	chr1:160608099-160647311	5.46302	0.62264	10.3034	4.04857	5e-05	0.000319925	up
AGO3	chr1:35931081-36056462	2.23269	1.53038	2.935	0.939474	0.02065	0.0505832	no
AGO4	chr1:35807623-35857889	7.96643	7.3179	8.61495	0.235412	0.28125	0.402759	no
AGPAT1	chr6_GL000256v2_alt:3469005-3494318	41.7091	46.7495	36.6687	-0.350401	0.1785	0.28408	no
KMO	chr1:241532133-241640399	4.08284	0.469056	7.69662	4.03639	0.01595	0.041042	up
AGPAT3	chr21:43865234-43987594	20.4988	18.9308	22.0668	0.22114	0.2584	0.377075	no
DNAH17	chr17:78378617-78577394	2.50989	0.290539	4.72924	4.02481	0.0001	0.000589739	up
AGPAT4-IT1	chr6:161130024-161274075	0.929362	1.39269	0.466034	-1.57937	0.38655	0.511657	no
AGPAT5	chr8:6708356-6761500	6.29502	6.54134	6.04871	-0.112959	0.63445	0.736569	no
LCK	chr1:32251238-32286167	36.457	4.24227	68.6717	4.01681	5e-05	0.000319925	up
S100P	chr4:6693838-6697170	19.719	2.29621	37.1417	4.01571	5e-05	0.000319925	up
NLRC3	chr16:3500930-3577404	7.47615	0.877809	14.0745	4.00303	5e-05	0.000319925	up
JAKMIP1	chr4:6026198-6200591	2.89046	0.340429	5.44049	3.99831	5e-05	0.000319925	up
AGRP	chr16:67482570-67483813	0.0530805	0.0578863	0.0482746	-0.261956	1	1	no
AGT	chr1:230702522-230714590	0.548368	0.819013	0.277722	-1.56025	0.0224	0.0539677	no
AGTPBP1	chr9:85546538-85742029	4.93411	4.01369	5.85452	0.544622	0.05575	0.112853	no
AGTR1	chr3:148697870-148743003	10.1248	10.3588	9.89077	-0.0667004	0.81315	0.871672	no
AGTR2	chrX:116170704-116174972	0	0	0	0	1	1	no
CD38	chr4:15778264-15853243	6.55311	0.772717	12.3335	3.9965	5e-05	0.000319925	up
AGXT	chr2:240868744-240879119	0.0473921	0.067304	0.0274801	-1.29231	1	1	no
AGXT2	chr5:34998100-35048135	0.0260736	0.0364436	0.0157035	-1.21458	1	1	no
AHCTF1	chr1:246839097-246931978	6.01198	5.27786	6.7461	0.354102	0.10285	0.18454	no
F5	chr1:169511953-169586531	0.683997	0.0810448	1.28695	3.9891	0.00025	0.00130832	up
AHCY	chr20:34280264-34311802	70.093	68.1145	72.0715	0.081468	0.67645	0.770642	no
AHCYL1	chr1:109984764-110023742	40.6132	40.363	40.8633	0.0177709	0.9266	0.950262	no
AHCYL2	chr7:129225013-129430211	6.05055	4.87158	7.22952	0.56951	0.029	0.0666316	no
DCANP1	chr5:135444213-135447348	2.42209	0.28888	4.55529	3.979	5e-05	0.000319925	up
AHI1	chr6:135283971-135497765	5.38148	5.68397	5.07898	-0.162359	0.53395	0.649955	no
AHNAK	chr11:62433541-62546860	141.787	126.895	156.68	0.304188	0.40355	0.527929	no
TBC1D27P	chr17:16922775-16933176	1.10888	0.132321	2.08544	3.97824	5e-05	0.000319925	up
AHR	chr7:17298651-17346151	18.7107	20.0504	17.371	-0.20695	0.29285	0.415022	no
AHRR	chr5:271620-438290	0.375227	0.402488	0.347965	-0.210001	1	1	no
AHSA1	chr14:77457876-77469472	72.4017	71.0713	73.7321	0.0530255	0.78685	0.852923	no
AHSA2P	chr2:61177417-61470714	72.3039	66.1472	78.4606	0.246288	0.3524	0.477092	no
AHSG	chr3:186612922-186621318	0	0	0	0	1	1	no
AHSP	chr16:31527851-31528804	0.370912	0	0.741824	inf	1	1	no
AICDA	chr12:8602165-8612867	0.714646	0.0239627	1.40533	5.87398	0.23015	0.345554	no
ALPK2	chr18:58481249-58628957	1.61072	0.19559	3.02584	3.95143	5e-05	0.000319925	up
AIF1	chr6_GL000256v2_alt:2914494-2916311	109.71	104.698	114.722	0.13191	0.57015	0.682326	no
PDCD1	chr2_KI270776v1_alt:61978-71004	4.63905	0.565391	8.7127	3.9458	5e-05	0.000319925	up
CD8A	chr2:86784604-86808396	38.8787	4.76521	72.9922	3.93713	5e-05	0.000319925	up
AIFM2	chr10:70052600-70132934	11.0145	13.8779	8.15119	-0.767706	0.0221	0.0534031	no
CALHM1	chr10:103453386-103458891	0.527299	0.0646444	0.989954	3.93676	0.0024	0.00860203	up
UGT3A2	chr5:36035016-36066921	1.38067	0.169354	2.59198	3.93594	5e-05	0.000319925	up
TNIP3	chr4:121131408-121227466	0.916931	0.112752	1.72111	3.93211	0.0019	0.00709773	up
AIMP1	chr4:106044316-106349224	28.9029	28.2896	29.5162	0.0612348	0.80905	0.868365	no
AIMP2	chr7:6009250-6059229	27.261	23.4804	31.0417	0.402752	0.4786	0.598802	no
AIP	chr11:67483028-67491108	81.7419	81.365	82.1188	0.0133058	0.9459	0.963132	no
AIPL1	chr17:6423736-6435199	0.00291412	0	0.00582823	inf	1	1	no
AIRE	chr21:44285837-44298219	0.0418393	0.0318649	0.0518138	0.701366	1	1	no
AIRN	chr6:159969098-160111502	0.0277663	0.0372685	0.0182641	-1.02894	1	1	no
AJAP1	chr1:4655044-4783791	0.260447	0.294659	0.226234	-0.381228	1	1	no
STAT1	chr2:190969035-191014250	199.743	24.6342	374.851	3.92758	5e-05	0.000319925	up
SIT1	chr9:35649300-35650950	14.9338	1.84433	28.0232	3.92545	5e-05	0.000319925	up
FASLG	chr1:172659007-172666872	2.39221	0.296043	4.48837	3.92231	5e-05	0.000319925	up
AK2	chr1:33007939-33036911	74.8476	72.9475	76.7477	0.0732651	0.7939	0.857821	no
AK3	chr9:4709555-4742043	23.3944	21.8258	24.9629	0.193752	0.3319	0.455788	no
PSCA	chr8:142670307-142682727	32.6468	4.06131	61.2323	3.91427	5e-05	0.000319925	up
APOC2	chr19:44942237-44949566	9.26957	1.15633	17.3828	3.91003	5e-05	0.000319925	up
AK6	chr5_GL339449v2_alt:63866-712608	36.4352	35.4774	37.393	0.0758682	0.85765	0.905288	no
AK7	chr14:96392087-96489427	0.437927	0.554472	0.321382	-0.786828	1	1	no
AK8	chr9:132725577-132890032	1.75448	2.19677	1.3122	-0.743398	0.32355	0.447381	no
AK9	chr6:109492855-109691212	2.05151	2.02861	2.07441	0.03221	0.94165	0.960539	no
AKAIN1	chr18:5142910-5197752	0.00851445	0.0170289	0	#NAME?	1	1	no
FAM177B	chr1:222737215-222750805	3.21811	0.404236	6.03199	3.89937	5e-05	0.000319925	up
NBPF4	chr1:108223340-108244081	1.63445	0.205582	3.06331	3.8973	0.0015	0.00583952	up
SYT1	chr12:78863992-79452008	6.91039	0.875381	12.9454	3.88638	5e-05	0.000319925	up
HOXC13	chr12:53935327-53946544	2.04498	0.261272	3.82868	3.87322	0.00125	0.00504498	up
NRCAM	chr7:108147625-108456397	2.75636	0.352617	5.1601	3.87123	5e-05	0.000319925	up
AKAP14	chrX:119895972-119920716	0.116682	0	0.233364	inf	1	1	no
AKAP17A	chrY:1591592-1643081	0	0	0	0	1	1	no
ITGA4	chr2:181456891-181657107	11.3272	1.458	21.1964	3.86176	5e-05	0.000319925	up
AKAP3	chr12:4615507-4649047	0.681275	0.767183	0.595367	-0.365791	0.48005	0.600339	no
AKAP4	chrX:50190767-50201013	0.00337656	0	0.00675312	inf	1	1	no
AKAP5	chr14:64388040-64540368	2.14273	0.951181	3.33427	1.80958	0.22855	0.34366	no
AKAP6	chr14:32329272-32833062	0.405903	0.394515	0.417291	0.0809717	1	1	no
AKAP7	chr6:131135685-131283535	4.65494	4.53257	4.77732	0.0758718	0.8216	0.878068	no
AKAP8	chr19:15353520-15379801	18.2095	16.3663	20.0526	0.293056	0.1531	0.251761	no
AKAP8L	chr19:15380047-15419121	35.594	35.2418	35.9462	0.0285497	0.8879	0.924787	no
IL24	chr1:206897442-206922033	0.772634	0.0999074	1.44536	3.8547	0.0162	0.0415146	up
AKIP1	chr11:8911153-8933006	17.2837	19.6798	14.8875	-0.402609	0.17985	0.285698	no
AKIRIN1	chr1:38991243-39006065	27.6886	27.9258	27.4515	-0.0247119	0.9028	0.934084	no
AKIRIN2	chr6:87674859-87702267	26.361	27.8542	24.8679	-0.16361	0.46595	0.586994	no
IL2RB	chr22:37125839-37175118	17.9954	2.33365	33.6571	3.85025	5e-05	0.000319925	up
AKNAD1	chr1:108815897-108858524	0.196164	0.304248	0.0880805	-1.78835	1	1	no
AKR1A1	chr1:45550782-45570051	100.043	101.117	98.9693	-0.0309722	0.87045	0.913411	no
AKR1B1	chr7:134442349-134459239	49.4819	48.043	50.9208	0.0839293	0.69685	0.786283	no
AKR1B10	chr7:134527591-134541414	0.113962	0.179617	0.0483071	-1.89462	1	1	no
CCL11	chr17:34285667-34288180	2.9344	0.381824	5.48698	3.84503	0.0005	0.00234366	up
PTPN7	chr1:202147012-202161588	13.7545	1.79515	25.7139	3.84037	5e-05	0.000319925	up
LY9	chr1:160796073-160828255	8.63584	1.13628	16.1354	3.82784	5e-05	0.000319925	up
ADAM19	chr5:157477303-157575823	9.95925	1.314	18.6045	3.82361	5e-05	0.000319925	up
AKR1C4	chr10:5196834-5218947	0.0436405	0.0692256	0.0180554	-1.93887	1	1	no
AKR1C6P	chr10:4871666-4916273	0.0184013	0	0.0368026	inf	1	1	no
AKR1C8P	chr10:5154459-5185187	0.035521	0.0337924	0.0372497	0.140526	1	1	no
AKR1D1	chr7:138076431-138118304	0.206067	0.408561	0.00357317	-6.8372	1	1	no
AKR1E2	chr10:4826176-4848059	1.40123	1.90684	0.895615	-1.09023	0.0411	0.0882847	no
TESPA1	chr12:54948302-54984746	5.63034	0.753183	10.5075	3.80227	5e-05	0.000319925	up
AKR7A2P1	chr1:112911847-112956353	0.137728	0.11429	0.161166	0.495847	1	1	no
TOX	chr8:58805417-59119208	4.05728	0.544448	7.57011	3.79745	5e-05	0.000319925	up
CXCR3	chrX:71615915-71618517	9.52956	1.29082	17.7683	3.78294	5e-05	0.000319925	up
E2F7	chr12:77021245-77065580	0.974375	0.132309	1.81644	3.77913	0.00275	0.0096419	up
MRPS30-DT	chr5:44744327-44808793	17.6561	2.40864	32.9036	3.77195	5e-05	0.000319925	up
AKT2	chr19:40230316-40285395	32.7987	31.8836	33.7139	0.0805279	0.68345	0.776225	no
AKT3	chr1_KI270763v1_alt:268112-855682	7.88326	8.97451	6.79201	-0.401994	0.1243	0.214145	no
AKTIP	chr16:53434419-53503304	14.864	15.9613	13.7668	-0.213382	0.6587	0.756407	no
PRKCB	chr16:23835978-24220611	9.21561	1.26233	17.1689	3.76563	5e-05	0.000319925	up
ALAS1	chr3:52198082-52214327	24.2805	20.2572	28.3037	0.482557	0.0263	0.0614611	no
ALAS2	chrX:55009054-55031064	0.137311	0.0601428	0.21448	1.83438	1	1	no
ALB	chr4:73404238-73421484	2.19558	3.11335	1.27782	-1.28478	0.0323	0.0727141	no
ALCAM	chr3:105366712-105576913	34.6729	34.4011	34.9447	0.0226183	0.9137	0.941238	no
ALDH16A1	chr19:49453215-49471048	24.8964	25.1771	24.6157	-0.0325363	0.8741	0.915587	no
ALDH18A1	chr10:95605928-95656810	26.5831	25.2872	27.8791	0.140774	0.4932	0.612826	no
TNFSF11	chr13:42562735-42608013	0.979963	0.135185	1.82474	3.75469	0.00055	0.00253493	up
LINC00494	chr20:48359910-48370638	0.624274	0.0864678	1.16208	3.7484	0.0004	0.00195141	up
ITGAL	chr16:30472661-30523185	28.3243	3.92582	52.7228	3.74736	5e-05	0.000319925	up
ALDH1B1	chr9:38392663-38398665	8.35535	6.88181	9.8289	0.514242	0.05755	0.115848	no
CD27	chr12:6439000-6470899	32.6699	4.56294	60.7768	3.73549	0.01925	0.0478748	up
ALDH1L1-AS1	chr3:126103560-126210168	0	0	0	0	1	1	no
ALDH1L1-AS2	chr3:126103560-126210168	0.0264143	0.0404585	0.0123701	-1.70958	1	1	no
ALDH1L2	chr12:105019783-105084563	1.64894	1.53929	1.75858	0.192145	0.55645	0.669774	no
SPOCK2	chr10:72059033-72089032	26.3696	3.69203	49.0472	3.73168	5e-05	0.000319925	up
TRAF3IP3	chr1:209756031-209784730	33.762	4.72757	62.7964	3.73151	5e-05	0.000319925	up
ALDH3A2	chr17:19648750-19677595	28.235	27.9283	28.5417	0.0313469	0.8736	0.915286	no
ALDH3B1	chr11:68008546-68029282	6.69916	6.77721	6.6211	-0.0336206	0.91005	0.939092	no
APOBEC3H	chr22:39097223-39104067	4.69639	0.666527	8.72625	3.71063	0.00075	0.00329963	up
KLRC1	chr12:10442263-10454685	1.59692	0.2271	2.96674	3.70748	0.00015	0.000839556	up
IL2RG	chrX:71107405-71111631	72.7123	10.3766	135.048	3.70206	5e-05	0.000319925	up
POU3F1	chr1:38043850-38046778	0.693378	0.0992453	1.28751	3.69744	0.0002	0.00107751	up
CCR5	chr3:46364659-46407059	20.6495	2.97027	38.3288	3.68976	5e-05	0.000319925	up
ALDH8A1	chr6:134917389-134950122	1.49364	1.73763	1.24966	-0.475584	0.33735	0.46117	no
ALDH9A1	chr1:165662211-165698663	54.4005	56.7738	52.0273	-0.125955	0.5157	0.633859	no
ALDOA	chr16:30053089-30070420	515.266	499.069	531.463	0.0907296	0.7128	0.798574	no
ALDOB	chr9:101420559-101435780	0.0687765	0.0846089	0.0529441	-0.67634	1	1	no
TLR10	chr4:38772238-38782990	5.80899	0.838379	10.7796	3.68455	5e-05	0.000319925	up
ALG1	chr16:5071808-5097820	7.76139	7.31491	8.20787	0.166167	0.54345	0.658218	no
CD3D	chr11:118339073-118342744	66.8926	9.65626	124.129	3.68423	5e-05	0.000319925	up
CD6	chr11:60971640-61020376	19.1556	2.76529	35.546	3.68419	5e-05	0.000319925	up
ALG11	chr13:52012386-52033600	4.27428	2.79973	5.74882	1.03798	0.0678	0.132321	no
TMEM156	chr4:38966745-39032421	3.57918	0.518715	6.63965	3.67809	5e-05	0.000319925	up
ALG13	chrX:111681117-111760647	20.0737	18.687	21.4604	0.199644	0.4336	0.556498	no
ALG14	chr1:94982722-95072951	17.0926	16.1689	18.0164	0.156089	0.6181	0.722434	no
ALG1L	chr3:125916600-125937044	0.590902	0.350878	0.830927	1.24375	0.46845	0.589367	no
ALG1L2	chr3:130081830-130111433	0.189488	0.025666	0.35331	3.783	1	1	no
ALG1L9P	chr11:71787510-71813859	0.592488	0.555535	0.62944	0.180191	1	1	no
ALG2	chr9:99216424-99221964	16.0102	16.891	15.1295	-0.158893	0.47605	0.596484	no
ALG3	chr3:184230428-184249525	20.3636	17.2304	23.4969	0.447517	0.0987	0.17883	no
ALG5	chr13:36949770-36999367	31.2998	33.7591	28.8405	-0.227181	0.357	0.481317	no
ALG6	chr1:63367589-63438562	5.67313	4.46889	6.87737	0.621941	0.04015	0.086679	no
ALG8	chr11:78100941-78139653	17.9458	15.1969	20.6946	0.445477	0.0889	0.164744	no
ALG9	chr11:111782194-111871581	4.25818	4.39659	4.11977	-0.0938214	0.73815	0.81718	no
ALK	chr2:29192773-29921611	0.769019	1.16043	0.377607	-1.61971	0.0766	0.146181	no
ALKAL1	chr8:52534036-52565461	0.032069	0.0381178	0.0260202	-0.550832	1	1	no
ITGAD	chr16:31393311-31426505	0.593325	0.08736	1.09929	3.65346	0.00075	0.00329963	up
ALKBH1	chr14:77672405-77708013	5.95982	5.72503	6.1946	0.113727	0.7213	0.804771	no
ALKBH2	chr12:109088187-109093488	25.7165	26.1053	25.3276	-0.0436314	0.8737	0.915286	no
ITGB7	chr12:53191317-53207307	15.7919	2.34658	29.2373	3.63918	5e-05	0.000319925	up
ALKBH3-AS1	chr11:43880806-43920944	0.0413662	0	0.0827324	inf	1	1	no
ALKBH4	chr7:102433529-102464874	8.10493	9.62809	6.58177	-0.548775	0.31065	0.43378	no
CD8B	chr2:86815336-86895042	19.1882	2.85782	35.5185	3.63558	5e-05	0.000319925	up
ALKBH6	chr19:36009115-36014243	6.30985	6.72023	5.89948	-0.187925	0.6959	0.785756	no
CXCR6	chr3:45917898-45995824	16.5359	2.46343	30.6083	3.63518	0.0131	0.034924	up
ALKBH8	chr11:107502726-107565735	4.20564	3.21696	5.19432	0.691238	0.02705	0.0629245	no
ALLC	chr2:3658195-3702670	0.0126476	0.0252953	0	#NAME?	1	1	no
CCNE2	chr8:94823289-94895254	7.89161	1.18003	14.6032	3.62939	0.01755	0.0444074	up
ALMS1-IT1	chr2:73385757-73609919	0.375404	0.334353	0.416454	0.316784	1	1	no
ALMS1P1	chr2:73644918-73685567	0.4	0.422682	0.377319	-0.163788	1	1	no
ALOX12	chr17:6985122-7012334	0.0753401	0.0816803	0.069	-0.243392	1	1	no
ALOX12-AS1	chr17:6985122-7012334	1.34698	1.30649	1.38746	0.0867486	0.9153	0.942357	no
ALOX12B	chr17:8072635-8087703	0.0425825	0.0372475	0.0479176	0.363414	1	1	no
CYTIP	chr2:157414618-157444092	40.3745	6.05385	74.6952	3.62509	5e-05	0.000319925	up
CKAP2L	chr2:112721485-112764677	1.66661	0.250884	3.08233	3.61893	0.00055	0.00253493	up
OAS3	chr12:112938432-112973249	36.1731	5.44573	66.9004	3.61882	5e-05	0.000319925	up
ALOX15P1	chr17:6657718-6661382	0.162418	0.0434114	0.281424	2.6966	1	1	no
CD79B	chr17:63928735-63932354	42.5377	6.41751	78.6579	3.61551	5e-05	0.000319925	up
TMEM145	chr19:42313324-42325062	1.25819	0.190429	2.32595	3.6105	0.0013	0.00520672	up
ALOXE3	chr17:8095899-8118916	0.336709	0.204679	0.468739	1.19542	1	1	no
ALPI	chr2:232456111-232460745	0	0	0	0	1	1	no
ALPK1	chr4:112297342-112442608	10.9068	10.2365	11.5772	0.177562	0.4016	0.526182	no
MIR3142HG	chr5:160468250-160487426	4.51013	0.68733	8.33293	3.59975	5e-05	0.000319925	up
ALPK3	chr15:84816679-84873482	0.770876	0.916363	0.625388	-0.551167	0.1434	0.239786	no
RUFY4	chr2:218034933-218090581	2.25709	0.345145	4.16903	3.59444	5e-05	0.000319925	up
ALPP	chr2:232378533-232382889	0.00148284	0	0.00296567	inf	1	1	no
ALPPL2	chr2:232406841-232410714	0.00186123	0	0.00372246	inf	1	1	no
ALS2	chr2:201700262-201781172	5.74431	5.25584	6.23278	0.245953	0.34715	0.471436	no
LINC00648	chr14:47764952-47795014	1.40449	0.214891	2.59409	3.59355	5e-05	0.000319925	up
ALS2CR12	chr2:201288270-201357398	0.216949	0.197309	0.236589	0.261925	1	1	no
ALX1	chr12:85280257-85301783	0.170225	0.286545	0.0539044	-2.41029	1	1	no
ALX3	chr1:110060374-110070700	2.813	2.95343	2.67258	-0.144157	0.76845	0.839297	no
UBASH3A	chr21:42403861-42447680	5.98958	0.916462	11.0627	3.59348	5e-05	0.000319925	up
ALYREF	chr17:81887834-81900533	51.6744	56.8459	46.5028	-0.28974	0.34325	0.46735	no
AMACR	chr5:33986985-34244724	6.34062	6.8194	5.86184	-0.21829	0.58395	0.694193	no
AMBN	chr4:70592257-70607287	0.00256866	0	0.00513732	inf	1	1	no
AMBP	chr9:114060127-114078472	0.855055	0.731291	0.97882	0.420597	0.5144	0.63274	no
AMBRA1	chr11:46396411-46594069	11.3715	11.4564	11.2866	-0.0215499	0.91935	0.94533	no
AMD1	chr6:110609977-110895712	24.3725	24.1521	24.5928	0.0260855	0.91565	0.942658	no
AMDHD1	chr12:95943292-95968592	1.68355	1.70296	1.66413	-0.0332728	0.94495	0.962466	no
AMDHD2	chr16:2520344-2531408	23.6642	26.7639	20.5645	-0.380129	0.20835	0.320364	no
AMELX	chrX:11137542-11665701	0	0	0	0	1	1	no
AMELY	chrY:6865917-6874027	0	0	0	0	1	1	no
BCL11B	chr14:99169287-99271713	4.18233	0.643215	7.72144	3.5855	5e-05	0.000319925	up
AMER2	chr13:25161678-25172283	0.0124102	0	0.0248205	inf	1	1	no
AMER3	chr2:130755503-130768134	0.00532859	0.00628804	0.00436914	-0.52526	1	1	no
CD2	chr1:116754429-116769229	42.883	6.6025	79.1634	3.58375	5e-05	0.000319925	up
AMH	chr19:2249278-2252073	0.664888	0.516975	0.812802	0.65281	0.26705	0.386851	no
AMHR2	chr12:53423854-53431672	0.0179609	0.0206447	0.0152772	-0.43439	1	1	no
AMIGO1	chr1:109504174-109509751	3.93755	3.74153	4.13356	0.143754	0.5985	0.706276	no
AMIGO2	chr12:47075706-47236663	18.8925	22.3113	15.4736	-0.527969	0.07785	0.148097	no
AMIGO3	chr3:49689498-49723974	3.0819	2.89243	3.27136	0.177605	0.7968	0.860095	no
WDFY4	chr10:48685472-48982956	6.85672	1.05774	12.6557	3.58073	5e-05	0.000319925	up
AMMECR1L	chr2:127861630-127885940	10.5231	10.3662	10.6801	0.043044	0.84205	0.893874	no
AMN	chr14:102922655-102930842	0.148347	0.129795	0.1669	0.362752	1	1	no
AMN1	chr12:31671136-31729174	6.8163	7.2967	6.33589	-0.203697	0.5414	0.656518	no
SH2D2A	chr1:156806242-156881850	7.0373	1.086	12.9886	3.58015	5e-05	0.000319925	up
ANKRD20A5P	chr18:14179096-14227050	2.90545	0.45132	5.35958	3.5699	5e-05	0.000319925	up
YWHAEP1	chr7:64433692-64435517	0.7598	0.11823	1.40137	3.56717	0.0019	0.00709773	up
TNFRSF13B	chr17:16939083-16972088	4.71406	0.738355	8.68976	3.55693	5e-05	0.000319925	up
AMPD2	chr1:109619812-109632055	17.2608	17.4824	17.0392	-0.0370456	0.86755	0.911643	no
OAS2	chr12:112978468-113011723	60.0029	9.43973	110.566	3.55002	5e-05	0.000319925	up
AMPH	chr7:38383695-38631567	1.55993	1.99236	1.12749	-0.821366	0.07185	0.138843	no
LRRC15	chr3:194355246-194369743	8.20485	1.29709	15.1126	3.5424	5e-05	0.000319925	up
AMTN	chr4:70518571-70532743	0.15042	0.0887074	0.212133	1.25785	1	1	no
AMY1A	chr1:103687414-103696454	0	0	0	0	1	1	no
AMY1B	chr1:103687414-103696454	0	0	0	0	1	1	no
AMY1C	chr1:103687414-103696454	0	0	0	0	1	1	no
AMY2A	chr1:103617331-103625780	0.00597945	0	0.0119589	inf	1	1	no
CEACAM5	chr19:41708584-41730421	0.549871	0.0873122	1.01243	3.53549	0.00045	0.00214893	up
AMZ1	chr7:2679521-2844325	1.02082	0.525802	1.51583	1.52751	0.26705	0.386851	no
AMZ2	chr17:68206128-68257164	51.5845	48.0601	55.1088	0.197441	0.3789	0.504033	no
AMZ2P1	chr17:64966549-64975585	4.30558	4.73286	3.8783	-0.28729	0.36245	0.487412	no
CARD11	chr7:2906075-3043945	11.6101	1.85571	21.3644	3.52517	5e-05	0.000319925	up
ANAPC10	chr4:144994574-145129524	10.1116	9.30137	10.9218	0.231692	0.6934	0.784022	no
ANAPC11	chr17:81887834-81900533	87.6006	94.8445	80.3567	-0.239146	0.3995	0.524233	no
ANAPC13	chr3:134477703-134575013	58.2112	62.4326	53.9897	-0.209617	0.40825	0.532279	no
ANAPC15	chr11:71998911-72112780	30.5975	36.4379	24.757	-0.557603	0.3362	0.460023	no
ANAPC16	chr10:72096031-72235860	46.8108	51.466	42.1556	-0.287894	0.1899	0.298024	no
ANAPC1P1	chr2:86815336-86895042	0.057414	0	0.114828	inf	1	1	no
ANAPC2	chr9:137174783-137190370	23.0273	24.4728	21.5817	-0.181368	0.50855	0.627109	no
ANAPC4	chr4:25377225-25418498	17.5711	18.2248	16.9175	-0.107388	0.62695	0.730207	no
FOXP3	chrX:49235466-49264826	5.55218	0.887669	10.2167	3.52476	0.01925	0.0478748	up
PVRIG	chr7:100177723-100272232	8.79786	1.41052	16.1852	3.52038	0.01705	0.0433242	up
HTRA4	chr8:38974148-38988662	1.35095	0.217922	2.48397	3.51077	0.00105	0.00436784	up
ANGEL1	chr14:76787242-76812940	10.0243	8.84143	11.2072	0.342075	0.13815	0.232923	no
ANGEL2	chr1:212992181-213015875	9.32061	7.98362	10.6576	0.416772	0.0674	0.131746	no
ANGPT1	chr8:107249481-107498055	1.54347	2.01153	1.07541	-0.903403	0.04335	0.0920961	no
ANGPT2	chr8:6406591-6708209	1.5096	1.6154	1.40379	-0.202568	0.74725	0.82389	no
HSH2D	chr19:16134027-16158573	25.837	4.18918	47.4848	3.50272	5e-05	0.000319925	up
ANGPTL1	chr1:178725146-178921842	4.65075	6.72697	2.57453	-1.38565	0.24725	0.364235	no
LILRB4	chr19_KI270938v1_alt:645384-652924	36.9024	6.00352	67.8013	3.49743	5e-05	0.000319925	up
ANGPTL3	chr1:62454725-62688368	0.0163049	0.00688406	0.0257258	1.90189	1	1	no
LAG3	chr12:6772503-6778455	8.31484	1.35367	15.276	3.49632	5e-05	0.000319925	up
ANGPTL5	chr11:101890673-102001065	0.297074	0.433437	0.160711	-1.43136	1	1	no
ANGPTL6	chr19:10086118-10102749	0.973181	0.260681	1.68568	2.69297	0.1464	0.243626	no
ANGPTL7	chr1:11106530-11262551	2.20517	3.57094	0.83941	-2.08886	0.16325	0.265314	no
ANGPTL8	chr19:11199292-11262492	1.55489	2.60253	0.50726	-2.35912	0.3515	0.476032	no
ANHX	chr12:133218311-133235836	0	0	0	0	1	1	no
ANK1	chr8:41653224-41896762	0.848612	0.525504	1.17172	1.15685	0.0226	0.0543771	no
SLAMF7	chr1:160739056-160754818	33.549	5.46764	61.6304	3.49465	5e-05	0.000319925	up
CCR6	chr6:167111806-167139141	7.14192	1.16574	13.1181	3.49224	5e-05	0.000319925	up
ANKAR	chr2:189675984-189746650	0.640572	0.507571	0.773573	0.607928	0.2077	0.319546	no
ANKDD1A	chr15:64911901-64958699	3.53076	4.11144	2.95007	-0.478894	0.1639	0.266051	no
ANKDD1B	chr5:75611475-75671846	0.596142	0.853235	0.339049	-1.33145	0.0516	0.106063	no
ANKEF1	chr20:10023811-10307420	2.42448	1.90417	2.94478	0.628997	0.1265	0.217038	no
ANKFN1	chr17:56153474-56482646	0.044187	0.0426965	0.0456776	0.0973705	1	1	no
ANKFY1	chr17:4004444-4263995	15.5108	13.8542	17.1674	0.309348	0.3097	0.432867	no
LYZ	chr12:69348353-69354233	380.977	62.224	699.729	3.49125	5e-05	0.000319925	up
RIMS1	chr6:71886702-72403143	0.919978	0.150595	1.68936	3.48774	5e-05	0.000319925	up
ANKHD1-EIF4EBP3	chr5:140401813-140549578	6.6437	6.48282	6.80457	0.0698823	0.87095	0.913517	no
HS3ST3A1	chr17:13494031-13601942	0.765513	0.125656	1.40537	3.4834	0.00015	0.000839556	up
TOP2A	chr17:40388520-40417950	15.9847	2.62517	29.3442	3.48259	5e-05	0.000319925	up
ANKLE1	chr19:17281644-17287646	0.684453	0.536547	0.832358	0.633499	0.2116	0.324166	no
KNL1	chr15:40594248-40662683	0.949897	0.156674	1.74312	3.47583	0.0002	0.00107751	up
ANKMY1	chr2:240479421-240564014	8.47025	7.85156	9.08894	0.211133	0.4737	0.594134	no
ANKMY2	chr7:16599775-16645817	13.3309	13.9192	12.7427	-0.127402	0.6001	0.707599	no
ANKRA2	chr5:73552199-73565686	10.6082	9.7828	11.4335	0.224947	0.4043	0.528635	no
ANKRD1	chr10:90912099-90921275	0.0849579	0.0486328	0.121283	1.31837	1	1	no
IKZF1	chr7:50304082-50405100	14.6819	2.42533	26.9385	3.47342	5e-05	0.000319925	up
ANKRD11	chr16:89267620-89490561	16.2225	15.4539	16.9912	0.136819	0.5947	0.703067	no
GPA33	chr1:167052835-167090631	0.475158	0.0785434	0.871772	3.47239	0.00515	0.0162178	up
ERMN	chr2:157318612-157327713	1.50785	0.251287	2.76441	3.45956	5e-05	0.000319925	up
ANKRD13B	chr17:29593508-29621423	4.0963	4.60157	3.59103	-0.357729	0.36335	0.488259	no
ANKRD13C	chr1:70259001-70354734	5.9084	4.77654	7.04025	0.559661	0.02115	0.0514977	no
ANKRD13D	chr11:67289290-67302484	23.9999	26.0255	21.9744	-0.244103	0.26945	0.389496	no
ANKRD16	chr10:5861725-5937595	4.50687	4.57282	4.44092	-0.0422258	0.9623	0.973725	no
TXK	chr4:48066392-48134256	1.72526	0.287695	3.16283	3.4586	5e-05	0.000319925	up
ANKRD18A	chr9:38571363-38620660	0.157967	0.246493	0.0694415	-1.82768	1	1	no
ANKRD18B	chr9:33524412-33575442	0.0148506	0.0297013	0	#NAME?	1	1	no
ANKRD18CP	chr9:97155892-97378751	0.040516	0.0437843	0.0372477	-0.233263	1	1	no
ANKRD18DP	chr3_KI270784v1_alt:151281-174418	0.0326314	0.011482	0.0537809	2.22772	1	1	no
ANKRD19P	chr9:92809610-92838457	0.383935	0.329491	0.43838	0.411944	1	1	no
ANKRD2	chr10:97572440-97583896	0.250232	0.332146	0.168318	-0.980625	1	1	no
ANKRD20A1	chr9:67859314-67902847	0.00108439	0	0.00216878	inf	1	1	no
ANKRD20A11P	chr21:13943775-13980444	0.128153	0.115842	0.140463	0.278038	1	1	no
ANKRD20A12P	chr4_GL000008v2_random:161986-178171	0	0	0	0	1	1	no
ANKRD20A19P	chr13:23907283-23949315	0.00803786	0.00384163	0.0122341	1.67111	1	1	no
ANKRD20A2	chr9:40223284-40266845	0.00131018	0	0.00262037	inf	1	1	no
ANKRD20A3	chr9:67859314-67902847	7.08715e-07	0	1.41743e-06	inf	1	1	no
ANKRD20A4	chr9:64369393-64469259	0.0513083	0.0526505	0.0499661	-0.0754977	1	1	no
ANKRD20A4-ANKRD20A20P	chr9:64369393-64469259	0.111906	0.128081	0.0957312	-0.419995	1	1	no
ACAP1	chr17:7336528-7351474	21.0212	3.53896	38.5035	3.44359	5e-05	0.000319925	up
ANKRD20A8P	chr2:94755325-94857075	0.0036762	0	0.00735239	inf	1	1	no
ANKRD20A9P	chr13_KI270840v1_alt:112792-173617	0.0299703	0.0121251	0.0478155	1.97948	1	1	no
CD247	chr1:167430639-167518610	25.1897	4.2425	46.1368	3.44293	5e-05	0.000319925	up
ZC3H12D	chr6:149447629-149485012	4.6329	0.795158	8.47065	3.41316	5e-05	0.000319925	up
HIST1H3H	chr6:27810063-27810536	3.75721	0.64498	6.86945	3.41287	0.01805	0.0454042	up
ANKRD26	chr10:27004115-27100498	1.89058	1.85265	1.9285	0.0578879	0.8633	0.909069	no
ANKRD26P1	chr16:46469336-46569097	0.00794885	0.00593542	0.00996228	0.747127	1	1	no
ANKRD26P3	chr13:19262799-19344973	0.0196453	0	0.0392907	inf	1	1	no
PAG1	chr8:80967810-81112068	4.06011	0.698446	7.42177	3.40954	5e-05	0.000319925	up
GP1BA	chr17:4932274-4935030	2.60469	0.448568	4.76082	3.40781	5e-05	0.000319925	up
UBD	chr6_GL000255v2_alt:821110-825425	149.601	25.7883	273.413	3.40629	5e-05	0.000319925	up
ASPM	chr1:197084126-197146694	1.64817	0.285279	3.01107	3.39983	5e-05	0.000319925	up
TMC8	chr17:78112917-78142968	24.8426	4.30948	45.3757	3.39633	5e-05	0.000319925	up
ANKRD30BL	chr2:132147590-132257969	0.0388664	0.0473363	0.0303965	-0.639042	1	1	no
ANKRD30BP2	chr21:13038165-13118250	0.00131708	0	0.00263415	inf	1	1	no
ANKRD30BP3	chr10:45154661-45186041	0.00333475	0	0.0066695	inf	1	1	no
ANKRD31	chr5:75068296-75236878	0.107077	0.0889239	0.12523	0.493935	1	1	no
ANKRD33	chr12:51888008-51891721	0.0307107	0.0513846	0.0100367	-2.35605	1	1	no
LOC105369747	chr12:47305916-47307399	1.21759	0.211398	2.22379	3.39499	0.01055	0.0291978	up
ANKRD34A	chr1:145959440-145964582	0.745726	0.544621	0.946831	0.797854	0.13475	0.228232	no
ANKRD34B	chr5:80556754-80570485	0.206756	0.0284579	0.385054	3.75816	1	1	no
ANKRD34C	chr15:79191706-79298239	0.00293923	0	0.00587846	inf	1	1	no
ANKRD34C-AS1	chr15:79191706-79298239	0	0	0	0	1	1	no
KIF14	chr1:200551496-200620734	0.892671	0.155191	1.63015	3.39289	5e-05	0.000319925	up
LINC00996	chr7:150433653-150448140	2.05731	0.358421	3.75619	3.38954	5e-05	0.000319925	up
ANKRD36B	chr2:97504797-97589965	1.58455	0.825286	2.34382	1.5059	0.02515	0.0593277	no
UTS2	chr1:7847611-7853491	2.92581	0.509945	5.34168	3.38888	0.00235	0.00845636	up
TAGAP	chr6:159034468-159045152	20.6458	3.61916	37.6724	3.37978	5e-05	0.000319925	up
ANKRD36C	chr2:95849547-95992320	1.05167	1.33478	0.768566	-0.796365	0.0402	0.0867524	no
ANKRD37	chr4:185396685-185425985	10.999	16.5818	5.41617	-1.61426	0.02905	0.0667088	no
ANKRD39	chr2:96847986-96858019	14.1194	12.7502	15.4885	0.280675	0.43075	0.553933	no
ANKRD40	chr17:50693189-50707909	17.5309	15.5074	19.5543	0.334526	0.1003	0.181003	no
ANKRD42	chr11:83193738-83256099	8.65963	7.07277	10.2465	0.534779	0.04765	0.0995667	no
SPN	chr16:29662949-29670872	5.64583	0.990262	10.3014	3.37889	5e-05	0.000319925	up
ANKRD44-IT1	chr2:196986661-197310797	0.13102	0.0429101	0.219129	2.35239	1	1	no
ANKRD45	chr1:173608335-173669862	0.161612	0.180546	0.142678	-0.339604	1	1	no
WISP1	chr8:133191038-133231689	4.11585	0.724209	7.5075	3.37386	5e-05	0.000319925	up
LOC283683	chr15:22757856-22778737	1.10318	0.194798	2.01157	3.36827	0.0042	0.0136599	up
IL2RA	chr10:6010693-6062370	4.51519	0.797402	8.23298	3.36804	5e-05	0.000319925	up
PTPN22	chr1:113812611-113914086	7.13101	1.26321	12.9988	3.36322	5e-05	0.000319925	up
FGF10	chr5:44304994-44388682	24.9655	4.44198	45.489	3.35624	5e-05	0.000319925	up
ANKRD54	chr22:37668025-38041915	12.5146	16.0312	8.99798	-0.833209	0.2895	0.411421	no
TBC1D10C	chr11:67403912-67410090	34.4037	6.12247	62.6849	3.35593	5e-05	0.000319925	up
ANKRD6	chr6:89433177-89819794	3.36522	4.42176	2.30867	-0.93756	0.2012	0.311847	no
ANKRD60	chr20:58216125-58228653	0	0	0	0	1	1	no
ANKRD61	chr7:6009250-6059229	0.348925	0.225931	0.47192	1.06266	1	1	no
ANKRD62	chr18:12093848-12129749	0.00082454	0	0.00164908	inf	1	1	no
ANKRD62P1-PARP4P3	chr22:16653708-16675540	0.0631801	0.108231	0.0181293	-2.57772	1	1	no
ANKRD63	chr15:40278371-40282586	0.014666	0	0.0293321	inf	1	1	no
SCML4	chr6:107702156-107824317	3.79341	0.677945	6.90888	3.34921	5e-05	0.000319925	up
ANKRD66	chr6:46746916-46759217	0.0244501	0	0.0489001	inf	1	1	no
ANKRD7	chr7:118224657-118242730	0.0585133	0.0800669	0.0369597	-1.11525	1	1	no
POU2AF1	chr11:111352255-111379432	19.3506	3.46134	35.2398	3.3478	5e-05	0.000319925	up
PATL2	chr15:44665731-44676888	3.95204	0.708225	7.19586	3.34489	5e-05	0.000319925	up
TIMD4	chr5:156919281-156963255	1.98637	0.357692	3.61505	3.33723	0.00015	0.000839556	up
KBTBD8	chr3:66998302-67011208	2.38107	0.428806	4.33334	3.33708	5e-05	0.000319925	up
ANKS4B	chr16:21233694-21252429	0.0092218	0.0184436	0	#NAME?	1	1	no
ANKS6	chr9:98732008-98796542	2.42225	1.9287	2.91579	0.596252	0.0454	0.0956145	no
ANKUB1	chr3:149761438-149792823	0.0185256	0.023391	0.0136603	-0.775964	1	1	no
ANKZF1	chr2:219229756-219245429	28.0191	27.0544	28.9837	0.099378	0.6599	0.756984	no
ANLN	chr7:36324149-36453791	4.66322	1.06079	8.26565	2.96199	0.0673	0.131614	no
SNX20	chr16:50666299-50681353	10.7228	1.93425	19.5114	3.33447	5e-05	0.000319925	up
ANO1-AS2	chr11:70072433-70075348	0.138693	0.247675	0.0297109	-3.05939	1	1	no
ANO10	chr3:43366325-43734371	18.7013	20.8123	16.5902	-0.327104	0.28465	0.406233	no
ANO2	chr12:5562650-5946232	0.891325	1.16483	0.617821	-0.914856	0.0597	0.119129	no
ANO3	chr11:26189122-26663289	0.0740728	0.115117	0.0330286	-1.80131	1	1	no
ANO4	chr12_GL383553v2_alt:135831-152874	0.157941	0.217721	0.0981617	-1.14925	1	1	no
ANO5	chr11:22193175-22283367	0.293364	0.35743	0.229298	-0.640438	1	1	no
ANO6	chr12:45173033-45440404	17.0418	18.0289	16.0546	-0.167327	0.4096	0.533313	no
ANO7	chr2:241188508-241225376	0.535836	0.493352	0.578319	0.229249	1	1	no
ANO8	chr19:17309527-17334829	6.29852	6.28369	6.31336	0.00679445	0.9861	0.990657	no
KLRK1	chr12:10363768-10410146	27.3824	4.97152	49.7932	3.32419	5e-05	0.000319925	up
ANOS1	chrX:8528873-8732187	2.68518	2.80671	2.56365	-0.130684	0.66575	0.761653	no
ANP32A	chr15:68778535-68820922	67.4381	64.3394	70.5368	0.132674	0.49165	0.611227	no
ANP32A-IT1	chr15:68778535-68820922	0.289102	0.175967	0.402236	1.19273	1	1	no
ANP32AP1	chr15:35237325-35238063	1.935	1.48692	2.38307	0.680495	0.30985	0.432928	no
UBE2C	chr20:45812575-45816957	23.2857	4.23454	42.3369	3.32164	5e-05	0.000319925	up
ANP32C	chr4:163524297-164383255	0.212969	0.18331	0.242627	0.404458	1	1	no
ANP32D	chr12:48472664-48473060	0.0299761	0	0.0599522	inf	1	1	no
CD84	chr1:160541093-160579516	9.60409	1.75548	17.4527	3.31352	5e-05	0.000319925	up
KLRD1	chr12:10238960-10317251	2.30318	0.422521	4.18384	3.30773	5e-05	0.000319925	up
BLM	chr15:90717326-90815462	2.16286	0.398122	3.92759	3.30236	5e-05	0.000319925	up
ANTXR2	chr4:79901616-80073472	12.3459	12.4059	12.2858	-0.0140303	0.95315	0.968029	no
ANTXRL	chr10:46286996-46330207	0.342279	0.663169	0.0213882	-4.95449	1	1	no
LINC00926	chr15:57300364-57307769	9.20951	1.69551	16.7235	3.30209	5e-05	0.000319925	up
KIF21B	chr1:200969385-201023700	5.23659	0.964608	9.50858	3.30122	5e-05	0.000319925	up
ANXA10	chr4:168092536-168187742	0.0100333	0	0.0200665	inf	1	1	no
SSTR3	chr22:37204236-37212376	0.707484	0.130599	1.28437	3.29784	0.0001	0.000589739	up
ANXA13	chr8:123680793-123737426	0.447761	0.689412	0.206109	-1.74196	1	1	no
FRS2	chr12:69470348-69579791	35.895	6.62892	65.1611	3.29717	5e-05	0.000319925	up
ANXA2P1	chr4:153152341-153339322	0.0466865	0.04902	0.0443529	-0.14434	1	1	no
SLAMF8	chr1:159826688-159862657	18.5534	3.43701	33.6698	3.29223	5e-05	0.000319925	up
ANXA2P3	chr10:64825527-64826877	0.00386834	0	0.00773667	inf	1	1	no
ANXA2R	chr5:43014728-43093558	6.63472	3.08115	10.1883	1.72537	0.08105	0.152791	no
LINGO3	chr19:2289774-2308157	2.0892	0.388966	3.78943	3.28427	5e-05	0.000319925	up
ANXA4	chr2:69457994-69826477	45.4898	46.7734	44.2062	-0.08144	0.76005	0.83337	no
FYB1	chr5:39105251-39270657	24.6505	4.59304	44.708	3.28301	5e-05	0.000319925	up
ANXA6	chr5:151100705-151157882	105.043	88.7769	121.309	0.450436	0.0268	0.0624412	no
ANXA7	chr10:73375100-73414085	70.1093	63.7809	76.4376	0.261159	0.182	0.288241	no
DPY19L2P2	chr7_KI270806v1_alt:1442-67083	0.734086	0.137372	1.3308	3.27614	0.00035	0.00173878	up
CD48	chr1:160678745-160711851	82.285	15.4321	149.138	3.27265	5e-05	0.000319925	up
E2F8	chr11:19224062-19241655	0.887647	0.166513	1.60878	3.27225	0.00015	0.000839556	up
MICB-DT	chr6_GL000256v2_alt:2696558-2810410	1.12951	0.212189	2.04683	3.26997	0.00095	0.00401657	up
AOAH-IT1	chr7:36512940-36724549	0.062109	0.05639	0.0678281	0.266445	1	1	no
AOC1	chr7:150852476-150861291	1.94774	0.0779382	3.81755	5.61417	0.10375	0.185684	no
AOC2	chr17:42844582-42850712	0.943215	1.18501	0.70142	-0.756545	0.17205	0.276275	no
TFEC	chr7:115935147-116030813	5.52242	1.03995	10.0049	3.26612	5e-05	0.000319925	up
AOC4P	chr17:42867144-42869217	0.151905	0.238819	0.0649909	-1.87761	1	1	no
GZMA	chr5:55102645-55110252	39.3159	7.40717	71.2246	3.26538	5e-05	0.000319925	up
AOX3P-AOX2P	chr2:200695722-200823851	0.0842019	0.136663	0.0317408	-2.10621	1	1	no
UGCG	chr9:111896765-111935374	87.388	16.4939	158.282	3.2625	5e-05	0.000319925	up
AP1B1	chr22:29327679-29388583	37.2242	36.3719	38.0766	0.0660805	0.7344	0.814581	no
AP1B1P1	chr22:32121976-32133469	0	0	0	0	1	1	no
AP1G1	chr16:71729001-71809073	20.786	19.3304	22.2416	0.202391	0.31075	0.433812	no
AP1G2	chr14:23511759-23578800	62.3093	68.4351	56.1834	-0.284594	0.27035	0.39045	no
AP1M1	chr19:16197853-16235345	22.1888	21.8459	22.5317	0.0445931	0.8393	0.891653	no
AP1M2	chr19:10572670-10587315	48.7357	48.9387	48.5327	-0.0120198	0.95545	0.969619	no
AP1S1	chr7:101154397-101161277	32.18	34.0146	30.3454	-0.164679	0.49105	0.610762	no
AP1S2	chrX:15825805-15855014	12.2353	11.3431	13.1275	0.210777	0.43035	0.55355	no
AP1S3	chr2:223755329-223837602	1.81782	1.51255	2.12309	0.489182	0.2153	0.328566	no
AP2A1	chr19:49766922-49813310	31.0877	29.7764	32.3991	0.121783	0.5674	0.679935	no
GFI1	chr1:92473044-92486876	3.39259	0.640713	6.14446	3.26154	5e-05	0.000319925	up
SNHG4	chr5:139273751-139331677	1.39155	0.263241	2.51985	3.25888	0.01545	0.039945	up
AP2M1	chr3:184174845-184184091	174.883	188.825	160.941	-0.230519	0.24895	0.366043	no
NEIL3	chr4:177309836-177362938	1.18916	0.225766	2.15256	3.25316	0.00465	0.0148561	up
KLRC2	chr12:10430605-10435993	1.82709	0.349105	3.30508	3.24296	0.00155	0.00600256	up
LINC00528	chr22:17777289-17779481	1.98917	0.381631	3.59671	3.23643	0.0003	0.00152389	up
AP3D1	chr19:2100987-2151626	30.746	35.1051	26.3869	-0.411863	0.03855	0.0838817	no
SAMD3	chr6:130144301-130365425	6.77883	1.30197	12.2557	3.23468	5e-05	0.000319925	up
GRAP2	chr22:39901081-39973342	7.6554	1.471	13.8398	3.23396	5e-05	0.000319925	up
AP3S1	chr5:115828196-115914081	45.3555	44.2424	46.4685	0.0708251	0.7882	0.853875	no
AP3S2	chr15:89830598-89912990	7.96183	7.42492	8.49873	0.194872	0.5901	0.699051	no
AP4B1	chr1:113812611-113914086	10.7966	9.28361	12.3096	0.407023	0.22855	0.34366	no
AP4B1-AS1	chr1:113812611-113914086	1.98578	0.98299	2.98856	1.6042	0.1963	0.306001	no
PCDH10	chr4:133149289-133194610	0.925922	0.178033	1.67381	3.23292	0.0002	0.00107751	up
AP4M1	chr7:100092727-100125505	12.6728	14.248	11.0975	-0.360531	0.62875	0.731832	no
AP4S1	chr14:30893798-31096450	2.72676	2.997	2.45653	-0.286893	0.568	0.680404	no
AP5B1	chr11:65773897-65780591	7.33666	6.76175	7.91157	0.226566	0.29315	0.415338	no
AP5M1	chr14:57202475-57290079	12.3645	10.8432	13.8859	0.356829	0.2853	0.406875	no
AP5S1	chr20:3820523-3825307	9.68386	11.1659	8.20181	-0.445079	0.16035	0.261437	no
AP5Z1	chr7:4775630-4794395	12.8666	11.1785	14.5547	0.380763	0.06135	0.121779	no
APAF1	chr12:98645299-99984654	5.13565	4.27113	6.00018	0.490388	0.1184	0.205877	no
ZBTB32	chr19:35704486-35717038	1.25019	0.240616	2.25976	3.23137	0.0001	0.000589739	up
PLA1A	chr3:119597847-119629811	6.62897	1.28044	11.9775	3.22561	5e-05	0.000319925	up
APBA3	chr19:3708336-3761675	11.819	11.9163	11.7217	-0.0237506	0.9527	0.967683	no
PRF1	chr10:70597347-70602788	16.0228	3.097	28.9487	3.22456	5e-05	0.000319925	up
LTB	chr6_GL000256v2_alt:2879838-2881705	48.485	9.3847	87.5853	3.22231	5e-05	0.000319925	up
BICDL1	chr12:119989843-120094495	22.6522	4.39058	40.9138	3.2201	5e-05	0.000319925	up
APBB3	chr5:140558267-140569104	17.4648	21.2543	13.6752	-0.63619	0.1856	0.292546	no
RRM2	chr2:10122567-10131419	10.3392	2.00743	18.671	3.21737	5e-05	0.000319925	up
APC2	chr19:1450148-1479229	0.118777	0.138368	0.0991866	-0.480297	1	1	no
CTSW	chr11:65879812-65888539	24.9213	4.86473	44.9779	3.20878	5e-05	0.000319925	up
LINC00243	chr6_GL000256v2_alt:2114577-2131367	0.429513	0.0839655	0.77506	3.20644	0.00535	0.0166957	up
APCDD1L-AS1	chr20:58515378-58619892	0.626948	1.03717	0.216726	-2.2587	0.02095	0.0511179	no
APCS	chr1:159587825-159588871	0	0	0	0	1	1	no
APEH	chr3:49674001-49683501	50.1327	44.3922	55.8732	0.331851	0.0856	0.159757	no
APELA	chr4:164876987-164897527	0.268512	0.402151	0.134874	-1.57612	1	1	no
APEX1	chr14:20455130-20457772	144.542	140.921	148.164	0.0723046	0.7097	0.796362	no
APEX2	chrX:55000322-55007873	20.2121	17.8927	22.5315	0.332567	0.15655	0.25632	no
APH1A	chr1:150265398-150269209	105.822	115.671	95.9737	-0.26932	0.17765	0.28306	no
APH1B	chr15:63277549-63309126	9.69282	8.86334	10.5223	0.247532	0.2909	0.41287	no
API5	chr11:43311954-43344530	33.2916	29.7898	36.7933	0.304623	0.1295	0.221066	no
APIP	chr11:34882295-34996128	22.5797	21.7786	23.3807	0.10241	0.75535	0.829503	no
APLF	chr2:68467558-68580162	1.42469	1.87738	0.971992	-0.949706	0.038	0.082929	no
APLN	chrX:129645258-129654956	1.25877	0.974735	1.54281	0.662475	0.1415	0.237464	no
APLNR	chr11:57233577-57237453	8.27581	9.53231	7.01931	-0.441498	0.085	0.158783	no
APLP1	chr19:35868444-35879797	1.1692	1.65744	0.680956	-1.28332	0.02335	0.0559416	no
ANKRD22	chr10:88802729-88851975	6.85327	1.34474	12.3618	3.20049	5e-05	0.000319925	up
APMAP	chr20:24962943-24992789	96.3887	87.0754	105.702	0.279671	0.1464	0.243626	no
APOA1	chr11:116835750-117098415	0.24117	0.293903	0.188437	-0.641257	1	1	no
APOA1-AS	chr11:116835750-117098415	0.432314	0.460371	0.404258	-0.18752	1	1	no
APOA2	chr1:161222292-161223628	0	0	0	0	1	1	no
APOA4	chr11:116820701-116823295	0.00346172	0	0.00692343	inf	1	1	no
APOA5	chr11:116789369-116792420	0.011745	0	0.0234899	inf	1	1	no
APOB	chr2:21001428-21044073	0.0147616	0.0213978	0.0081254	-1.39695	1	1	no
APOBEC1	chr12:7649399-7670599	0.0057769	0	0.0115538	inf	1	1	no
APOBEC2	chr6:41053200-41064891	0.103524	0.0858459	0.121202	0.49759	1	1	no
APOBEC3A	chr22:38957521-38998220	0.978595	1.1097	0.84749	-0.388902	0.76925	0.840003	no
APOBEC3A_B	chr22_GL383583v2_alt:73229-83988	4.33412e-09	7.94374e-09	7.24506e-10	-3.45475	1	1	no
IPCEF1	chr6:154010495-154356766	3.1344	0.616302	5.65249	3.19718	5e-05	0.000319925	up
APOBEC3B-AS1	chr22_GL383583v2_alt:73229-83988	9.06265e-72	0	1.81253e-71	inf	1	1	no
DCSTAMP	chr8:104339795-104356689	0.820877	0.161834	1.47992	3.19294	0.0043	0.0139266	up
PYDC1	chr16:31214020-31225189	4.0186	0.792553	7.24464	3.19233	0.00895	0.0255255	up
APOBEC3F	chr22:39040667-39055970	6.50515	5.39334	7.61695	0.498036	0.207	0.31871	no
ANTXRLP1	chr10:46219024-46269608	1.28422	0.253529	2.31492	3.19074	0.00105	0.00436784	up
LINC00426	chr13:30340265-30373914	2.44728	0.483197	4.41137	3.19054	0.0004	0.00195141	up
APOBEC4	chr1:183636046-183928551	0.0103752	0.013813	0.00693732	-0.99358	1	1	no
APOBR	chr16:28494648-28498970	5.33882	4.51309	6.16455	0.449878	0.1189	0.206482	no
BUB1	chr2:110637697-110678107	5.04406	1.00388	9.08423	3.17777	5e-05	0.000319925	up
APOC1P1	chr19:44926802-44931386	0.15415	0	0.308301	inf	1	1	no
CD3E	chr11:118304579-118316175	44.4726	8.8721	80.0731	3.17397	5e-05	0.000319925	up
APOC3	chr11:116829891-116833074	0.060207	0.120414	0	#NAME?	1	1	no
APOC4	chr19:44942237-44949566	0.136704	0.1183	0.155108	0.390827	1	1	no
APOC4-APOC2	chr19:44942237-44949566	0.0813284	0.0598529	0.102804	0.780408	1	1	no
SGO1	chr3:20160592-20186233	1.35809	0.271067	2.44511	3.17318	5e-05	0.000319925	up
CD28	chr2:203706474-203738912	4.89995	0.978156	8.82175	3.17293	5e-05	0.000319925	up
APOF	chr12:56360570-56362799	0.189201	0.214855	0.163548	-0.393655	1	1	no
APOH	chr17:66212028-66229438	0	0	0	0	1	1	no
NLRC5	chr16:56989484-57083524	25.1013	5.0132	45.1893	3.17218	5e-05	0.000319925	up
RAB39A	chr11:107928474-107963482	0.547217	0.109842	0.984592	3.16409	0.00615	0.0187251	up
MCM10	chr10:13161553-13211104	1.59889	0.321797	2.87598	3.15983	5e-05	0.000319925	up
APOL4	chr22:36189127-36204833	9.02043	9.21304	8.82783	-0.0616188	0.81055	0.869688	no
APOL5	chr22_KI270876v1_alt:32638-44249	0.032933	0.0254427	0.0404233	0.667935	1	1	no
LINC02273	chr4:152100752-152104716	1.74702	0.351719	3.14232	3.15934	0.00065	0.00292698	up
TSPOAP1-AS1	chr17:58301226-58417582	4.5652	0.921431	8.20897	3.15525	0.00935	0.0264345	up
APOM	chr6_GL000256v2_alt:2938303-2957487	4.77002	6.33186	3.20818	-0.980873	0.37935	0.504425	no
APOO	chrX:23833347-23907940	9.67671	9.47448	9.87893	0.060309	0.8736	0.915286	no
ZAP70	chr2:97713567-97739860	26.3889	5.33411	47.4436	3.15289	5e-05	0.000319925	up
APOOP5	chr16:59754140-59755191	0.144493	0.188064	0.100922	-0.897981	1	1	no
SEPT1	chr16:30378132-30400108	24.6615	4.98662	44.3364	3.15236	0.00085	0.00367302	up
KREMEN2	chr16:2964215-2968383	1.04907	0.212872	1.88527	3.14671	5e-05	0.000319925	up
APPBP2	chr17:60443148-60526240	8.97123	7.55066	10.3918	0.460775	0.0304	0.0692128	no
APPL1	chr3:57227736-57292682	11.9915	10.6526	13.3303	0.3235	0.11415	0.200243	no
APPL2	chr12:105173296-105236230	23.0382	24.428	21.6484	-0.174275	0.3995	0.524233	no
JAK3	chr19:17824783-17848032	20.4409	4.16085	36.721	3.14166	5e-05	0.000319925	up
APTR	chr7:77657659-77779803	7.84905	9.73847	5.95962	-0.708475	0.1026	0.184295	no
APTX	chr9:32972605-33001641	18.4247	21.5801	15.2694	-0.49906	0.05355	0.109243	no
RIPOR2	chr6:24804280-25042288	15.0167	3.05764	26.9758	3.14118	5e-05	0.000319925	up
AQP10	chr1:154321115-154325325	0.0276813	0.0227046	0.032658	0.524452	1	1	no
AQP11	chr11:77589634-77610356	1.58364	1.40552	1.76176	0.32591	0.5078	0.626421	no
AQP12A	chr2:240691844-240698483	0.00423638	0	0.00847276	inf	1	1	no
AQP12B	chr2:240676417-240682900	0.00410356	0	0.00820711	inf	1	1	no
AQP2	chr12:49950740-49965682	0.0153082	0.0202337	0.0103827	-0.962588	1	1	no
LOC100288637	chr15_KI270905v1_alt:3761226-4155811	1.78717	0.3643	3.21003	3.13939	0.0001	0.000589739	up
AQP4	chr18:26852037-27185338	0.11209	0.171033	0.0531463	-1.68623	1	1	no
AQP4-AS1	chr18:26852037-27185338	0.0800272	0.133538	0.0265165	-2.33228	1	1	no
RSAD2	chr2:6877664-6898232	11.5835	2.39324	20.7737	3.11772	5e-05	0.000319925	up
AQP6	chr12:49972836-49977139	0.16456	0.224838	0.104282	-1.1084	1	1	no
ZNF683	chr1:26361633-26372794	7.96718	1.64715	14.2872	3.11667	5e-05	0.000319925	up
TPX2	chr20:31739100-31801800	10.5785	2.18711	18.9698	3.11661	5e-05	0.000319925	up
AQP7P3	chr9:65836969-65912559	0.364773	0.729546	0	#NAME?	1	1	no
AQP8	chr16:25216963-25228932	0.0965421	0.118661	0.0744233	-0.673017	1	1	no
AQP9	chr15:58138168-58185911	0.7811	1.01472	0.547479	-0.890202	0.15695	0.256872	no
DLGAP5	chr14:55148115-55191678	2.78274	0.57651	4.98897	3.11332	0.0001	0.000589739	up
SAMSN1	chr21:14485227-14643107	19.8552	4.12471	35.5857	3.10893	5e-05	0.000319925	up
ARAF	chrX:47561099-47619857	42.9235	44.5243	41.3226	-0.107661	0.79635	0.859783	no
ARAP1	chr11:72685068-72752389	66.4478	58.429	74.4666	0.349908	0.0877	0.162966	no
ARAP1-AS2	chr11:72685068-72752389	0.748484	0.369689	1.12728	1.60846	0.18915	0.297077	no
SHISAL1	chr22:44243676-44312851	0.693396	0.144581	1.24221	3.10296	0.00035	0.00173878	up
KIF4A	chrX:70290028-70420924	2.88486	0.601995	5.16772	3.1017	0.0002	0.00107751	up
BMPR1B	chr4:94757976-95158450	38.0674	7.94813	68.1866	3.1008	5e-05	0.000319925	up
ARCN1	chr11:118572386-118603032	36.4269	31.2947	41.5592	0.40925	0.03545	0.0784375	no
EVI2B	chr17:31094926-31377677	49.9211	10.4693	89.3728	3.09367	5e-05	0.000319925	up
PRKCQ	chr10:6394096-6585361	4.18639	0.879524	7.49326	3.0908	5e-05	0.000319925	up
ARF1	chr1:228082659-228099212	231.256	235.841	226.671	-0.0572135	0.78715	0.853021	no
IFI44L	chr1:78620381-78646145	23.1333	4.86087	41.4058	3.09054	5e-05	0.000319925	up
ARF4	chr3:57556246-57693089	105.027	108.862	101.192	-0.105409	0.6599	0.756984	no
ARF4-AS1	chr3:57556246-57693089	1.0394	1.1755	0.903298	-0.379995	0.745	0.822245	no
CMPK2	chr2:6840552-6866635	11.0558	2.32635	19.7852	3.08828	5e-05	0.000319925	up
ARF6	chr14:49893017-49897054	43.9884	43.4802	44.4966	0.0333369	0.8686	0.912235	no
ARFGAP1	chr20:63272784-63289790	56.3781	57.0532	55.703	-0.034553	0.8623	0.908486	no
ARFGAP2	chr11:46936688-47177125	48.4503	53.1006	43.8	-0.277795	0.2102	0.322599	no
ARFGAP3	chr22:42796525-42857402	23.3672	22.8603	23.8742	0.0626106	0.7595	0.832936	no
TRG-AS1	chr7:38341576-38378637	2.37922	0.501316	4.25712	3.08609	5e-05	0.000319925	up
SNX29P1	chr16:21349362-21385933	0.66081	0.13927	1.18235	3.0857	0.01645	0.0420691	up
ARFGEF3	chr6:138161915-138344663	4.65226	4.3837	4.92082	0.166749	0.4205	0.543978	no
ARFIP1	chr4:152779936-152911911	23.0718	20.9463	25.1974	0.266576	0.20575	0.317387	no
MYBL2	chr20:43667018-43716496	8.3663	1.77069	14.9619	3.07891	5e-05	0.000319925	up
ARFRP1	chr20:63657809-63739107	26.3737	29.472	23.2753	-0.340546	0.4113	0.534884	no
ARG1	chr6:131573203-131628239	0.0367046	0.0533913	0.0200179	-1.41531	1	1	no
ARG2	chr14:67619861-67674885	5.8383	7.83534	3.84126	-1.02842	0.1439	0.240499	no
ARGFX	chr3:121567930-121590622	0.0043852	0	0.00877041	inf	1	1	no
ARGFXP2	chr17:32141225-32225771	0.162621	0.114359	0.210883	0.882869	1	1	no
ARGLU1	chr13:106543313-106568166	89.4423	86.6808	92.2038	0.0891132	0.64615	0.745946	no
ARHGAP11A	chr15_KI270905v1_alt:4829723-4854521	3.64181	0.775088	6.50854	3.0699	5e-05	0.000319925	up
ARHGAP10	chr4:147732301-148072776	7.76722	9.33225	6.20219	-0.589448	0.0351	0.0778537	no
HIST1H2AG	chr6:27133037-27133535	2.45715	0.523329	4.39097	3.06875	0.01665	0.042467	up
ARHGAP11B	chr15_KI270905v1_alt:2911094-3058736	2.2547	0.459443	4.04996	3.13995	0.05045	0.104186	no
CCR2	chr3:46353743-46360922	11.9812	2.56382	21.3986	3.06115	5e-05	0.000319925	up
MYO1G	chr7:44962660-44979105	14.2134	3.04631	25.3805	3.05859	5e-05	0.000319925	up
ARHGAP17	chr16:24919383-25015378	19.733	20.7187	18.7474	-0.144248	0.47845	0.598707	no
GBP1	chr1:89052303-89065360	68.2133	14.6536	121.773	3.05487	5e-05	0.000319925	up
ARHGAP19	chr10:96998037-97292673	8.25037	7.94435	8.55639	0.107073	0.643	0.743629	no
ARHGAP19-SLIT1	chr10:96998037-97292673	0.0138098	4.41198e-226	0.0276195	743.436	1	1	no
ARHGAP20	chr11:110577034-110713189	1.82942	2.25011	1.40872	-0.675612	0.0582	0.116795	no
SASH3	chrX:129779915-129795200	31.2959	6.74246	55.8494	3.05019	5e-05	0.000319925	up
ARHGAP22	chr10:48446024-48656265	4.91833	3.91932	5.91735	0.594349	0.14905	0.246848	no
ARHGAP22-IT1	chr10:48446024-48656265	0.0260746	0.0336919	0.0184573	-0.868207	1	1	no
IRF8	chr16:85899167-85922605	43.1671	9.31651	77.0177	3.04733	5e-05	0.000319925	up
ARHGAP24	chr4:85475130-86002670	5.54669	4.79204	6.30135	0.395022	0.1383	0.233079	no
MYBL1	chr8:66562174-66613249	3.21629	0.696093	5.73649	3.04282	5e-05	0.000319925	up
ARHGAP26	chr5:142770383-143229011	4.59835	4.35161	4.84509	0.154973	0.4863	0.606151	no
ARHGAP26-AS1	chr5:142770383-143229011	0.111541	0.213366	0.00971694	-4.45668	1	1	no
ARHGAP26-IT1	chr5:142770383-143229011	0	0	0	0	1	1	no
CYFIP2	chr5:157266079-157474722	12.7383	2.7656	22.711	3.03772	5e-05	0.000319925	up
ARHGAP27P1	chr17:64749661-64781999	7.76548	9.58103	5.94993	-0.687307	0.0577	0.116092	no
ARHGAP27P1-BPTFP1-KPNA2P3	chr17:64749661-64781999	10.2593	10.5568	9.96175	-0.0836997	0.7842	0.850899	no
ARHGAP27P2	chr17:68198659-68200302	1.24655	1.4467	1.04639	-0.467348	0.40705	0.531055	no
ARHGAP28	chr18:6834432-6915713	1.84111	1.64086	2.04136	0.315077	0.35105	0.475462	no
GJB2	chr13:20187464-20192975	2.19499	0.478661	3.91132	3.03058	5e-05	0.000319925	up
TLR8	chrX:12902816-12943300	2.88957	0.633366	5.14578	3.02228	5e-05	0.000319925	up
KIF15	chr3:44761716-44853256	1.88603	0.413877	3.35819	3.02041	5e-05	0.000319925	up
ARHGAP31-AS1	chr3:119294372-119419476	0.48131	0.290446	0.672174	1.21056	1	1	no
ARHGAP32	chr11:128965059-129192198	6.98467	6.79245	7.17689	0.0794253	0.7017	0.789892	no
CGAS	chr6:73425132-73452320	4.30059	0.94442	7.65676	3.01923	5e-05	0.000319925	up
ARHGAP35	chr19:46918675-47005076	18.7161	17.5706	19.8617	0.17683	0.3725	0.497472	no
ARHGAP36	chrX:131058241-131089885	0.937799	1.73684	0.138758	-3.64582	0.0875	0.162687	no
MKI67	chr10:128096660-128126204	4.90992	1.07965	8.74019	3.01711	5e-05	0.000319925	up
PGBD4	chr15:34102072-34104390	1.93563	0.425767	3.4455	3.01658	5e-05	0.000319925	up
EPSTI1	chr13:42886387-42992312	19.52	4.29585	34.7441	3.01575	5e-05	0.000319925	up
ARHGAP42	chr11:100684160-100993945	1.56975	1.47452	1.66498	0.175259	0.5962	0.704175	no
ARHGAP44	chr17:12665889-13018064	2.7914	4.17583	1.40696	-1.56949	0.1556	0.255047	no
BHLHA15	chr7:98212253-98212959	2.45842	0.542168	4.37467	3.01236	0.0043	0.0139266	up
ARHGAP5	chr14:32077288-32159728	7.67931	7.90369	7.45492	-0.0843335	0.6813	0.774432	no
MAP4K1	chr19:38587639-38618035	16.8228	3.71603	29.9295	3.00974	5e-05	0.000319925	up
RAD21	chr8:116845933-116876868	203.14	44.876	361.404	3.0096	5e-05	0.000319925	up
CLSPN	chr1:35720217-35769950	1.0891	0.240882	1.93732	3.00766	5e-05	0.000319925	up
CST7	chr20:24949229-24959928	27.7389	6.13722	49.3405	3.00711	5e-05	0.000319925	up
ARHGDIA	chr17:81867718-81871406	142.323	163.3	121.347	-0.428385	0.03425	0.0763118	no
PACSIN1	chr6:34466060-34535223	1.86509	0.413253	3.31692	3.00475	5e-05	0.000319925	up
ARHGDIG	chr16:280605-283003	0.616619	1.16048	0.0727588	-3.99546	0.10335	0.185192	no
CCL5	chr17_KI270857v1_alt:106023-114905	138.935	30.8208	247.05	3.00283	5e-05	0.000319925	up
COL10A1	chr6:116100835-116245690	4.56077	1.01241	8.10914	3.00175	0.016	0.0411382	up
NUSAP1	chr15:41332693-41381050	13.4822	2.99859	23.9658	2.99862	5e-05	0.000319925	up
ARHGEF11	chr1:156934839-157045370	13.3037	11.9529	14.6545	0.293986	0.15555	0.254991	no
ARHGEF12	chr11:120336908-120489936	14.835	16.2986	13.3715	-0.285591	0.1635	0.265561	no
LINC02362	chr4:184365560-184382306	1.45166	0.323545	2.57978	2.99521	0.003	0.0103182	up
SEL1L3	chr4:25747426-25863595	25.5965	5.70673	45.4862	2.99469	5e-05	0.000319925	up
ESPL1	chr12:53268298-53293643	3.07342	0.685899	5.46095	2.99308	5e-05	0.000319925	up
ACSL6	chr5:131949973-132012068	0.63742	0.14282	1.13202	2.98663	5e-05	0.000319925	up
ARMT1	chr6:151452257-151470099	109.205	24.5751	193.835	2.97956	5e-05	0.000319925	up
ARHGEF2	chr1:155946838-155979560	32.6251	30.9363	34.3139	0.149494	0.4542	0.576253	no
CD37	chr19:49335419-49362457	71.9175	16.1889	127.646	2.97907	5e-05	0.000319925	up
ARHGEF26	chr3_KI270777v1_alt:24215-164217	2.95199	3.51048	2.3935	-0.552545	0.0883	0.1638	no
ARHGEF26-AS1	chr3:154024400-154257827	0.230988	0.29737	0.164606	-0.853246	1	1	no
SYNGR3	chr16:1989944-1994275	1.7321	0.39034	3.07386	2.97725	0.0001	0.000589739	up
ARHGEF3	chr3:56727417-57079308	23.5158	20.0542	26.9773	0.42784	0.0326	0.0733083	no
ARHGEF3-AS1	chr3:56727417-57079308	0	0	0	0	1	1	no
ARHGEF33	chr2:38919362-38975449	0.364268	0.559765	0.168772	-1.72975	1	1	no
ARHGEF34P	chr7:144186082-144380632	1.95296	2.08802	1.81789	-0.199874	0.7489	0.825205	no
ARHGEF35	chr7:144186082-144380632	3.88357	5.28576	2.48138	-1.09096	0.0797	0.150788	no
AURKA	chr20:56369388-56392337	7.16716	1.62181	12.7125	2.97056	5e-05	0.000319925	up
GPR141	chr7:37683774-37743821	1.12025	0.253664	1.98683	2.96948	5e-05	0.000319925	up
ARHGEF38-IT1	chr4:105552619-105680913	0.200682	0.317981	0.083382	-1.93113	1	1	no
ARHGEF39	chr9:35658289-35665281	2.19497	2.2058	2.18415	-0.0142292	0.97705	0.984678	no
CXCR4	chr2:136114348-136118155	204.698	46.4843	362.911	2.9648	5e-05	0.000319925	up
ARHGEF40	chr14:21016762-21104704	16.6562	21.7784	11.5339	-0.917023	0.0702	0.136253	no
DOCK2	chr5:169637246-170083382	17.9274	4.08345	31.7714	2.95987	5e-05	0.000319925	up
GZMM	chr19:544033-549920	14.9561	3.41505	26.4971	2.95585	5e-05	0.000319925	up
ARHGEF7	chr13:111113811-111305734	18.478	20.0494	16.9067	-0.245964	0.227	0.34174	no
ARHGEF7-AS1	chr13:111113811-111305734	0	0	0	0	1	1	no
ARHGEF7-AS2	chr13:111113811-111305734	0.118807	0.199014	0.0386002	-2.36619	1	1	no
ARHGEF9	chrX:63634966-63785546	7.4822	7.3893	7.57509	0.0358249	0.8795	0.919467	no
ARHGEF9-IT1	chrX:63634966-63785546	0	0	0	0	1	1	no
ARID1A	chr1:26696032-26782110	19.3528	16.8878	21.8177	0.369516	0.07	0.135898	no
ARID1B	chr6:156777854-157210779	12.2112	11.416	13.0064	0.188161	0.3553	0.47982	no
NKG7	chr19:51371619-51372706	47.3721	10.8219	83.9223	2.95509	5e-05	0.000319925	up
GPR65	chr14:88005123-88014811	3.65093	0.834863	6.467	2.95349	5e-05	0.000319925	up
EXO1	chr1:241848190-241889939	1.62768	0.373651	2.8817	2.94716	0.00025	0.00130832	up
ARID3C	chr9:34621457-34628014	0.0919541	0.152544	0.0313642	-2.28203	1	1	no
CCL19	chr9:34689569-34691277	158.579	36.4182	280.739	2.9465	5e-05	0.000319925	up
NUAK2	chr1:205302062-205321791	4.01191	0.926402	7.09741	2.93758	5e-05	0.000319925	up
ETV7	chr6:36354220-36387800	10.4765	2.42235	18.5307	2.93544	5e-05	0.000319925	up
ARID5B	chr10:61901253-62096948	20.0376	21.8641	18.2111	-0.263746	0.18155	0.287836	no
ARIH1	chr15:72474325-72586555	17.4304	15.4273	19.4335	0.33306	0.0892	0.165074	no
ARIH2	chr3:48917787-48985538	39.9465	40.7436	39.1494	-0.0575825	0.8092	0.868468	no
ARIH2OS	chr3:48917787-48985538	2.09902	1.93718	2.26086	0.222913	0.91675	0.943312	no
TBX21	chr17:47733243-47746119	3.60067	0.83305	6.36828	2.93443	5e-05	0.000319925	up
ARL10	chr5:176365467-176373500	1.13588	0.822562	1.44919	0.817048	0.1217	0.210535	no
NEK2	chr1:211658256-211675630	4.45593	1.03207	7.87978	2.93262	0.0001	0.000589739	up
ARL13A	chrX:100969707-100990831	0.0369092	0.0272125	0.0466058	0.776238	1	1	no
ARL13B	chr3:93980138-94055678	5.04107	4.2615	5.82065	0.449819	0.1518	0.250212	no
ARL14	chr3:160677159-160678447	0.0204592	0	0.0409185	inf	1	1	no
ARL14EP	chr11:30323098-30338223	19.3296	17.0857	21.5735	0.336471	0.13825	0.233019	no
ARL14EPL	chr5:116051465-116059130	0.102471	0	0.204941	inf	1	1	no
ARL15	chr5:53884783-54310573	9.50258	8.92836	10.0768	0.174565	0.51795	0.635712	no
LINC00954	chr2:19868853-19885047	0.810609	0.187808	1.43341	2.93212	0.0003	0.00152389	up
AARD	chr8:116938224-116944000	84.9128	19.7077	150.118	2.92927	5e-05	0.000319925	up
ARL17B	chr17_KI270908v1_alt:976572-1099388	0	0	0	0	1	1	no
LINC00239	chr14:101730436-101732525	3.12099	0.726053	5.51592	2.92545	0.0034	0.0114661	up
ARL2-SNX15	chr11:65014112-65040572	0.106561	2.94377e-05	0.213093	12.8215	1	1	no
ARL2BP	chr16:57245125-57253633	35.9665	36.7369	35.1962	-0.0618087	0.7626	0.83504	no
TLR6	chr4:38823707-38856817	3.40177	0.791926	6.01162	2.92432	5e-05	0.000319925	up
LINC01087	chr2:131637024-131649615	3.16321	0.740673	5.58574	2.91484	0.00015	0.000839556	up
PLAC8	chr4:83090057-83114758	9.82432	2.32714	17.3215	2.89593	5e-05	0.000319925	up
SKA1	chr18_GL383567v1_alt:82828-101975	1.13944	0.270437	2.00845	2.89272	0.0001	0.000589739	up
SAMD9	chr7:93099512-93118023	9.71235	2.3074	17.1173	2.89112	5e-05	0.000319925	up
MKX	chr10:27672873-27767799	1.6198	0.386483	2.85311	2.88406	0.0003	0.00152389	up
ARL5C	chr17:39156893-39166161	0.0174613	0	0.0349225	inf	1	1	no
RASAL3	chr19:15451624-15464581	17.8123	4.25011	31.3745	2.88402	5e-05	0.000319925	up
HLA-DQB2	chr6_GL000256v2_alt:4156242-4163698	8.73115	2.0856	15.3767	2.88221	5e-05	0.000319925	up
SCIMP	chr17:5192006-5236003	8.48138	2.02617	14.9366	2.88203	5e-05	0.000319925	up
ARL6IP5	chr3:69084938-69106088	122.445	116.668	128.222	0.136236	0.48435	0.60423	no
ARL6IP6	chr2:152651592-152761253	12.6269	9.05782	16.1959	0.838391	0.0646	0.127052	no
CIITA	chr16:10877197-10924983	18.4671	4.4182	32.5159	2.87962	5e-05	0.000319925	up
CD7	chr17:82314869-82317604	9.39417	2.25234	16.536	2.87612	5e-05	0.000319925	up
ARL9	chr4:56505208-56523892	1.53173	1.86874	1.19472	-0.645393	0.3227	0.446509	no
C5orf58	chr5:170232916-170297842	2.22176	0.534149	3.90938	2.87163	0.013	0.0347086	up
ARMC10	chr7_KI270806v1_alt:95602-158099	14.0796	15.4131	12.7461	-0.274102	0.3639	0.488837	no
ARMC12	chr6:35737031-35748913	0.587752	0.497026	0.678478	0.448981	1	1	no
ARMC2	chr6:108848415-108974472	1.14377	1.31594	0.971592	-0.437674	0.34525	0.469326	no
ARMC2-AS1	chr6:108848415-108974472	0.0884652	0.127089	0.0498415	-1.35042	1	1	no
ARMC3	chr10:22928023-23038523	0.0634545	0.0882009	0.0387082	-1.18815	1	1	no
ARMC4	chr10:27812163-27999050	0.137454	0.1447	0.130208	-0.152253	1	1	no
ARMC4P1	chr10_GL383545v1_alt:3017-96701	0.0290373	0.0475152	0.0105595	-2.16984	1	1	no
FAM111B	chr11:59107184-59127416	3.5714	0.85878	6.28401	2.87132	5e-05	0.000319925	up
ARMC6	chr19:18990886-19058178	18.1236	17.7999	18.4474	0.0515514	0.91975	0.945502	no
ARMC7	chr17:75109951-75131795	12.2828	12.6867	11.879	-0.0949019	0.8063	0.866267	no
NCKAP1L	chr12:54497710-54543115	28.359	6.83075	49.8873	2.86856	5e-05	0.000319925	up
ARMC9	chr2:231198545-231376838	6.00091	5.79597	6.20585	0.0985808	0.71615	0.800837	no
RAB39B	chrX:155258233-155264589	3.17174	0.766574	5.5769	2.86297	5e-05	0.000319925	up
HELB	chr12:66302544-66343643	1.04693	0.253267	1.84059	2.86144	0.0001	0.000589739	up
ARMCX3	chrX:101623129-101627841	36.144	35.5119	36.7761	0.0504679	0.79175	0.856406	no
LINC01016	chr6:33889510-33896907	0.576565	0.139609	1.01352	2.8599	0.0028	0.00977086	up
ARMCX5	chrX:102599167-102964522	8.0473	7.47991	8.61469	0.203778	0.69285	0.783672	no
ARMCX5-GPRASP2	chrX:102599167-102964522	1.36829	1.0407	1.69588	0.704478	0.42025	0.543741	no
ARMCX6	chrX:101615117-101618001	21.8107	23.1247	20.4968	-0.174038	0.55325	0.666811	no
ARMS2	chr10:122454652-122457352	0.0062289	0	0.0124578	inf	1	1	no
NCAPG	chr4:17810812-18021875	3.41653	0.829448	6.00361	2.85561	0.0009	0.00384112	up
ARNT	chr1:150809704-150876768	17.7141	16.588	18.8401	0.183664	0.3714	0.496451	no
CYP4F35P	chr18:14337422-14342524	12.7327	3.09779	22.3677	2.8521	5e-05	0.000319925	up
ARNTL	chr11:13276651-13387265	7.59701	6.68293	8.51109	0.348862	0.2909	0.41287	no
HCP5	chr6_GL000256v2_alt:2696558-2810410	44.184	10.7936	77.5745	2.84541	5e-05	0.000319925	up
ARNTL2-AS1	chr12:27332853-27446634	0	0	0	0	1	1	no
ARPC1A	chr7:99325872-99366262	83.1803	91.6153	74.7452	-0.293607	0.12995	0.221625	no
ARRDC5	chr19:4890436-4902867	0.733193	0.179206	1.28718	2.84453	0.00625	0.0189799	up
PRDM1	chr6:106086319-106109939	10.9917	2.69018	19.2932	2.84232	5e-05	0.000319925	up
ARPC3	chr12:110434890-110450411	184.868	158.252	211.484	0.418324	0.0384	0.0836112	no
ARPC4	chr3:9779963-9836356	114.665	115.682	113.647	-0.0255977	0.9442	0.961943	no
ARPC4-TTLL3	chr3:9779963-9836356	13.6323	18.2852	8.97945	-1.02598	0.11715	0.204184	no
ARPC5	chr1:183626192-183635941	111.637	94.3458	128.929	0.450549	0.02355	0.0562799	no
ARPC5L	chr9:124862117-124877733	21.232	21.2755	21.1884	-0.00591734	0.9792	0.986051	no
ARPIN	chr15:89830598-89912990	9.25687	7.05123	11.4625	0.700974	0.02745	0.0636638	no
ARHGAP9	chr12:57460134-57520517	23.5523	5.78066	41.3239	2.83767	0.0035	0.0117497	up
ARPP21	chr3:35639173-35794496	0.0699413	0.102041	0.0378415	-1.43111	1	1	no
ARR3	chrX:70268334-70281840	0	0	0	0	1	1	no
ARRB1	chr11:75260121-75351831	16.4441	18.707	14.1812	-0.399598	0.04215	0.090088	no
ARRB2	chr17:4710493-4721500	35.1957	36.2399	34.1514	-0.0856359	0.6905	0.782047	no
ARRDC1	chr9:137605639-137618895	52.5335	49.2247	55.8424	0.181979	0.4139	0.53762	no
ARRDC1-AS1	chr9:137605639-137618895	11.3083	12.9273	9.68935	-0.415947	0.47225	0.59291	no
ARRDC2	chr19:18001131-18014102	49.1198	51.945	46.2946	-0.166142	0.40435	0.528635	no
ARRDC3	chr5:91368631-91420715	40.0787	46.5097	33.6478	-0.46702	0.0235	0.0561851	no
ARRDC3-AS1	chr5:91368631-91420715	0.741976	0.569349	0.914602	0.683831	0.65575	0.754031	no
GPR55	chr2:230907327-230925226	0.714736	0.176063	1.25341	2.8317	0.0001	0.000589739	up
RAC2	chr22:37225260-37244299	100.317	24.7745	175.859	2.82749	5e-05	0.000319925	up
ARSA	chr22:50622753-50628173	14.5624	16.8992	12.2256	-0.467049	0.02985	0.0681227	no
SAMD9L	chr7:93130053-93148399	22.9155	5.68187	40.1491	2.82093	5e-05	0.000319925	up
RASGRP1	chr15:38488097-38564806	6.43141	1.59512	11.2677	2.82045	5e-05	0.000319925	up
ARSD-AS1	chrX:2903969-2929375	0.242574	0.376269	0.108879	-1.78904	1	1	no
KLRC3	chr12:10412314-10420595	1.26172	0.313369	2.21007	2.81815	0.0027	0.00950964	up
ARSF	chrX:3040233-3112729	0.0665759	0.115273	0.0178788	-2.68874	1	1	no
ARSG	chr17:68259181-68600954	13.2724	10.3721	16.1727	0.640844	0.36985	0.494908	no
ARSH	chrX:3006612-3033385	0.205085	0.306923	0.103246	-1.57179	1	1	no
ARSI	chr5:150296338-150302962	1.05791	0.940221	1.17559	0.322313	0.5027	0.621544	no
ARSJ	chr4:113900283-113979722	1.75479	2.29383	1.21575	-0.91591	0.02975	0.0679326	no
ARSK	chr5:95555120-95605102	1.98367	1.78123	2.18612	0.295499	0.47575	0.596154	no
ART1	chr11:3645130-3664416	0.0199933	0.03302	0.00696665	-2.2448	1	1	no
ART3	chr4:76011179-76112802	0.326472	0.336699	0.316245	-0.090416	1	1	no
ART4	chr12:14825568-14843533	0.760337	0.604725	0.915949	0.598989	0.35655	0.480909	no
IL16	chr15:81196877-81324183	18.1203	4.50249	31.7382	2.81742	5e-05	0.000319925	up
ARTN	chr1:43933319-43937240	0.469017	0.543616	0.394419	-0.46286	1	1	no
ARV1	chr1:230979048-231000733	14.7266	14.1659	15.2874	0.109917	0.728	0.809746	no
LURAP1L	chr9:12693385-12823060	47.3443	11.831	82.8577	2.80806	5e-05	0.000319925	up
ARX	chrX:25003695-25015948	0.415695	0.625283	0.206106	-1.60112	1	1	no
AS-PTPRE	chr10:127907060-128085855	0.246031	0	0.492062	inf	1	1	no
BMI1	chr10:22316382-22331485	30.599	7.65685	53.5411	2.80582	5e-05	0.000319925	up
LRMP	chr12:24997561-25195162	11.9421	2.99142	20.8928	2.8041	5e-05	0.000319925	up
ASAH2	chr10:50184860-50248610	0.247938	0.211895	0.283981	0.422447	1	1	no
ASAH2B	chr10:50739687-50757186	1.54475	1.62395	1.46554	-0.148075	0.74015	0.818837	no
SPC25	chr2_GL383522v1_alt:57519-77061	5.08345	1.27828	8.88861	2.79775	5e-05	0.000319925	up
ASAP1-IT1	chr8:130052104-130443660	0.0466854	0.0324054	0.0609654	0.911757	1	1	no
ASAP1-IT2	chr8:130052104-130443660	0.558691	0.679059	0.438323	-0.631542	1	1	no
ASAP2	chr2:9206764-9473110	7.3147	7.66775	6.96164	-0.139375	0.70885	0.795958	no
EXOC3L4	chr14:103100143-103110557	2.06639	0.520363	3.61241	2.79537	5e-05	0.000319925	up
ASB1	chr2:238426927-238452250	7.20029	7.82846	6.57211	-0.252371	0.2491	0.366198	no
ASB10	chr7:151175697-151187832	0.00529605	0	0.0105921	inf	1	1	no
ASB11	chrX:15281708-15315624	0.00954494	0.0122143	0.00687558	-0.829023	1	1	no
ASB12	chrX:64224191-64230631	0.182352	0.265195	0.0995099	-1.41414	1	1	no
ASB13	chr10:5638856-5666595	26.0853	30.0999	22.0706	-0.447634	0.0329	0.0738298	no
ASB14	chr3:57227736-57292682	0.523231	0.462193	0.584269	0.338139	1	1	no
ASB15	chr7:123601866-123637880	0.0164288	0.0261919	0.00666565	-1.97431	1	1	no
ASB16	chr17:44170705-44186717	1.87911	0.570077	3.18815	2.48349	0.2819	0.403405	no
ASB16-AS1	chr17:44170705-44186717	8.56939	8.57318	8.56559	-0.00127818	0.9977	0.998314	no
ASB17	chr1:75918872-75932431	0.00431761	0	0.00863521	inf	1	1	no
ASB18	chr2:236193451-236264345	0	0	0	0	1	1	no
PLEK	chr2:68365189-68397453	36.4452	9.18109	63.7094	2.79477	5e-05	0.000319925	up
ASB3	chr2:53669979-53860033	11.7264	11.3452	12.1077	0.0938431	0.84545	0.896606	no
ASB4	chr7:95485900-95540231	0.0835829	0.147637	0.0195289	-2.91837	1	1	no
ASB5	chr4:176213674-176269222	0.00914657	0.012562	0.00573114	-1.13217	1	1	no
ASB6	chr9:129608883-129642169	10.9918	12.1742	9.80932	-0.311605	0.2202	0.33382	no
ANKRD44	chr2:196986661-197310797	10.332	2.61235	18.0517	2.78871	5e-05	0.000319925	up
C11orf21	chr11:2295639-2318200	6.13576	1.55282	10.7187	2.78716	5e-05	0.000319925	up
ASB9	chrX:15243986-15270467	1.26467	1.53679	0.992542	-0.630721	0.2428	0.35934	no
ASB9P1	chr15:92795483-92797108	0.166704	0.164304	0.169103	0.0415392	1	1	no
ASCC1	chr10:72096031-72235860	8.891	7.0797	10.7023	0.596154	0.35255	0.477136	no
ASCC2	chr22:29788607-29838304	35.9436	39.773	32.1142	-0.308578	0.11435	0.200464	no
VCAM1	chr1:100719639-100739046	25.3371	6.41433	44.2599	2.78663	5e-05	0.000319925	up
ASCL1	chr12:102836885-102960516	0.178966	0.0718664	0.286066	1.99296	1	1	no
PTPRCAP	chr11:67435509-67437682	83.6723	21.2206	146.124	2.78365	5e-05	0.000319925	up
ASCL3	chr11:8937571-8943033	0.0972505	0.134459	0.0600419	-1.16313	1	1	no
ASCL4	chr12:107774384-107776644	0.0575104	0.0486759	0.0663449	0.446778	1	1	no
ASCL5	chr1:201113952-201115372	0.0806686	0.0258081	0.135529	2.39271	1	1	no
ASDURF	chr2:189661398-189670831	3.77236	2.03121	5.51351	1.44063	0.39825	0.523141	no
ASF1A	chr6:118813448-118935162	11.2185	9.77634	12.6606	0.372977	0.23615	0.352028	no
CORO1A	chr16:30183409-30189254	111.675	28.3633	194.987	2.78128	5e-05	0.000319925	up
ASGR1	chr17:7173430-7179564	1.1951	1.54735	0.84284	-0.876469	0.151	0.249291	no
ASGR2	chr17:7101321-7114811	0.786728	0.860232	0.713223	-0.270373	0.64905	0.748497	no
CD52	chr1:26282281-26320523	192.168	48.8269	335.509	2.7806	0.00145	0.00568295	up
ASH1L-AS1	chr1:155335260-155563944	2.55737	2.5016	2.61314	0.0629328	0.9548	0.969211	no
RET	chr10:43077026-43130349	2.12506	0.540209	3.70992	2.7798	5e-05	0.000319925	up
ASIC1	chr12:50057636-50083622	1.72255	2.0221	1.423	-0.506919	0.2172	0.330628	no
KEL	chr7_KI270803v1_alt:964180-985483	1.5297	0.389313	2.67009	2.77789	5e-05	0.000319925	up
ASIC3	chr7:151048291-151052756	1.20662	1.35713	1.05611	-0.361803	0.46875	0.589608	no
ASIC4	chr2:219514169-219538772	0.0530771	0.0596656	0.0464886	-0.360021	1	1	no
ASIC5	chr4_GL383527v1_alt:1310-30896	0	0	0	0	1	1	no
ASIP	chr20:34260364-34269342	0.881893	1.38715	0.376635	-1.88088	0.05025	0.103799	no
ASL	chr7:66075788-66093342	23.333	26.1501	20.5159	-0.350073	0.1307	0.222624	no
ASMT	chrY:1591592-1643081	0	0	0	0	1	1	no
ASMTL	chrY:1400530-1453762	0	0	0	0	1	1	no
ASMTL-AS1	chrY:1400530-1453762	0	0	0	0	1	1	no
ASNA1	chr19:12737458-12748324	61.56	62.549	60.5709	-0.046362	0.8191	0.876145	no
ASNS	chr7:97852116-97972358	17.5899	19.1733	16.0065	-0.260444	0.37865	0.503741	no
ASNSD1	chr2:189661398-189670831	27.4175	28.633	26.2021	-0.127994	0.5429	0.657797	no
ASNSP1	chr8:46579214-46617643	0.0188968	0.0250054	0.0127881	-0.967434	1	1	no
ASPA	chr17:3440010-3557995	1.31191	1.69418	0.929642	-0.865837	0.5357	0.6515	no
ASPDH	chr19:50511599-50514690	0.0071326	0	0.0142652	inf	1	1	no
ASPG	chr14:104085685-104112709	0.119541	0.201576	0.0375055	-2.42615	1	1	no
CXorf21	chrX:30558823-30577916	4.30724	1.09772	7.51675	2.7756	5e-05	0.000319925	up
ASPHD1	chr16:29900825-29906056	2.25065	3.01276	1.48854	-1.01719	0.06135	0.121779	no
ASPHD2	chr22:26429313-26483863	1.97409	1.13387	2.81432	1.31153	0.1583	0.258717	no
CENPI	chrX:101098181-101163673	1.15175	0.29354	2.00996	2.77553	0.0002	0.00107751	up
ASPN	chr9:92297357-92670265	18.7688	17.663	19.8745	0.17019	0.85065	0.899768	no
UHRF1	chr19:4903079-4962154	3.86156	0.985404	6.73771	2.77347	5e-05	0.000319925	up
ASPSCR1	chr17:81977545-82017406	19.3255	21.3064	17.3446	-0.296801	0.2252	0.339627	no
TNFAIP3	chr6:137823669-137883314	39.3867	10.132	68.6413	2.76016	5e-05	0.000319925	up
P2RX1	chr17:3896590-3916666	2.84955	0.733882	4.96521	2.75824	5e-05	0.000319925	up
ASTE1	chr3:130850524-131381475	6.72624	5.70446	7.74802	0.441736	0.50995	0.628311	no
ASTL	chr2:96123849-96138436	1.12712	1.63108	0.62317	-1.38813	0.02325	0.0557595	no
KIF18B	chr17:44924710-44947711	3.3693	0.867851	5.87074	2.75802	5e-05	0.000319925	up
ASTN2	chr9:116425224-117415039	5.64851	6.80795	4.48908	-0.600799	0.197	0.306946	no
ASTN2-AS1	chr9:116425224-117415039	0.0027779	0	0.0055558	inf	1	1	no
BTK	chrX:101349446-101390796	14.0109	3.61894	24.4029	2.75341	5e-05	0.000319925	up
BCL2A1	chr15:79960889-79971301	16.1675	4.18344	28.1516	2.75045	5e-05	0.000319925	up
ASXL3	chr18:33578576-33751194	0.0986483	0.14213	0.0551666	-1.36534	1	1	no
ASZ1	chr7:117363221-117427523	0	0	0	0	1	1	no
MTFR2	chr6:136231029-136250335	1.62089	0.420462	2.82132	2.74633	0.00015	0.000839556	up
S1PR4	chr19:3178737-3180332	7.97009	2.07457	13.8656	2.74063	5e-05	0.000319925	up
MICB	chr6_GL000256v2_alt:2696558-2810410	7.81993	2.03686	13.603	2.73951	5e-05	0.000319925	up
TTC39B	chr9:15170843-15307360	5.1478	1.34149	8.95411	2.73871	5e-05	0.000319925	up
MPHOSPH9	chr12:123156395-123233238	4.11941	1.07553	7.16328	2.73557	5e-05	0.000319925	up
TAP1	chr6_GL000256v2_alt:4239968-4253223	122.166	32.0099	212.322	2.72967	5e-05	0.000319925	up
PANDAR	chr6:36673620-36675126	0.992564	0.261369	1.72376	2.7214	0.00375	0.0124224	up
BUB1B	chr15:40161008-40277487	4.43322	1.17103	7.6954	2.71622	0.0018	0.00678651	up
ATCAY	chr19:3880619-3928082	0.00842464	0.0150651	0.00178419	-3.07787	1	1	no
ATE1	chr10:121740420-121951965	6.07552	5.54269	6.60834	0.253702	0.33255	0.456488	no
ATE1-AS1	chr10:121740420-121951965	0.990842	1.40981	0.571874	-1.30173	0.5229	0.640193	no
SNX10	chr7:26291894-26540950	21.3328	5.64614	37.0195	2.71295	5e-05	0.000319925	up
NCAPH	chr2:96335740-96377095	2.03627	0.540218	3.53232	2.709	5e-05	0.000319925	up
PIK3CG	chr7:106865277-106908978	4.50741	1.19584	7.81899	2.70896	5e-05	0.000319925	up
DBH-AS1	chr9:133636362-133659344	6.41617	1.70964	11.1227	2.70174	5e-05	0.000319925	up
ATF5	chr19:49889655-49933936	18.2827	20.6284	15.937	-0.372252	0.46135	0.583232	no
LOC100507250	chr12:68674370-68686859	0.575658	0.154167	0.997148	2.69332	0.008	0.023215	up
ATF6B	chr6_GL000254v2_alt:3457287-3470260	63.0748	59.3158	66.8339	0.172165	0.382	0.506954	no
ATF7	chr12:53507855-53626415	19.4401	15.3795	23.5007	0.611692	0.10725	0.19046	no
NAT1	chr8:18170461-18223689	61.1466	16.3782	105.915	2.69306	5e-05	0.000319925	up
SIGLEC14	chr19:51642552-51646879	1.97732	0.53002	3.42462	2.69182	5e-05	0.000319925	up
ATG10	chr5:81972024-82255396	3.96353	4.36513	3.56194	-0.293363	0.4471	0.569466	no
ATG101	chr12:52069973-52077495	67.5042	70.5809	64.4276	-0.131598	0.51985	0.637371	no
ATG12	chr5:115828196-115914081	12.5292	10.7053	14.3532	0.423044	0.17305	0.277443	no
ATG13	chr11:46617275-46676018	19.3328	19.757	18.9085	-0.0633322	0.75045	0.826186	no
ATG14	chr14:55366390-55411858	11.2115	11.2884	11.1347	-0.0197791	0.9278	0.950884	no
THRIL	chr12:124993647-125027423	4.76203	1.27682	8.24724	2.69136	0.0044	0.0142052	up
ATG16L2	chr11:72814405-72829635	19.3539	21.9654	16.7423	-0.391739	0.0958	0.174548	no
ATG2A	chr11:64894531-64917250	9.35982	8.87574	9.8439	0.149362	0.48625	0.606151	no
ATG2B	chr14:96279201-96363401	4.69409	4.21716	5.17102	0.294178	0.16355	0.265616	no
ATG3	chr3:112532506-112585577	32.3108	30.6782	33.9434	0.145918	0.606	0.71249	no
ATG4A	chrX:108091666-108154671	10.0856	8.41437	11.7568	0.482572	0.09975	0.18029	no
DDX60	chr4:168216290-168318807	13.6794	3.66839	23.6904	2.69109	5e-05	0.000319925	up
ATG4C	chr1:62784105-62865271	8.24121	6.50986	9.97256	0.615337	0.04175	0.0893505	no
ATG4D	chr19:10543893-10566026	10.2317	11.5165	8.94684	-0.364247	0.46985	0.590444	no
ATG5	chr6:106184476-106325820	12.9553	13.9722	11.9384	-0.22695	0.32905	0.452907	no
ATG7	chr3:11272323-11720768	14.603	13.7994	15.4066	0.158945	0.678	0.772138	no
MX1	chr21:41420557-41459214	93.7238	25.1666	162.281	2.68891	5e-05	0.000319925	up
ATG9B	chr7:150991055-151024499	0.816113	0.957198	0.675027	-0.503871	0.698	0.787307	no
ATIC	chr2:215311955-215349773	47.2194	41.1917	53.2472	0.370349	0.06195	0.12276	no
POLQ	chr3:121431425-121546006	0.801318	0.215236	1.3874	2.68839	0.0006	0.00272979	up
GPR25	chr1:200872954-200874178	0.958775	0.257629	1.65992	2.68775	0.0203	0.0499062	up
ATL3	chr11:63624081-63671974	17.2744	16.2712	18.2776	0.167752	0.38885	0.51399	no
HLA-DOA	chr6_GL000256v2_alt:4453377-4458806	30.433	8.18935	52.6766	2.68534	5e-05	0.000319925	up
ATMIN	chr16:81035852-81047346	16.0413	16.3466	15.736	-0.0549253	0.78035	0.848365	no
FCRL6	chr1:159800510-159816257	3.85953	1.03921	6.67984	2.68433	5e-05	0.000319925	up
ATOH1	chr4:93828926-93829991	0.00954805	0	0.0190961	inf	1	1	no
ATOH7	chr10:68230594-68232113	0.196778	0.33769	0.0558653	-2.59567	1	1	no
PARP14	chr3:122680824-122730840	31.4839	8.48183	54.486	2.68344	5e-05	0.000319925	up
ATOX1	chr5:151742821-151758649	142.598	163.467	121.729	-0.425335	0.077	0.146738	no
ATP10A	chr15:25678712-25863202	3.49477	2.96242	4.02712	0.442972	0.1287	0.219977	no
ATP10B	chr5:160563119-160852212	0.048884	0.0181915	0.0795765	2.12908	1	1	no
CD53	chr1:110871198-110899936	102.639	27.818	177.46	2.67341	5e-05	0.000319925	up
ATP11A	chr13:112690328-112887168	4.64978	4.16313	5.13644	0.303102	0.1917	0.300241	no
ATP11A-AS1	chr13:112690328-112887168	0.0380126	0.0329741	0.0430512	0.384718	1	1	no
ATP11AUN	chr13:112647043-112684497	0.00178484	0	0.00356968	inf	1	1	no
BIN2	chr12:51281037-51324680	19.476	5.29855	33.6535	2.66709	5e-05	0.000319925	up
ATP11C	chrX:139726345-139933017	4.92723	4.11472	5.73975	0.480196	0.0576	0.115934	no
ATP12A	chr13:24680410-24711785	0.0314501	0.0463214	0.0165789	-1.48233	1	1	no
ATP13A1	chr19:19645200-19663694	30.0385	27.4056	32.6713	0.253554	0.19065	0.298942	no
CD69	chr12:9752485-9760901	26.7934	7.29468	46.2921	2.66585	5e-05	0.000319925	up
FAM83D	chr20:38926311-38953061	3.41975	0.932804	5.9067	2.66271	0.00025	0.00130832	up
LILRB1	chr19_KI270938v1_alt:599497-620095	9.49707	2.59404	16.4001	2.66043	5e-05	0.000319925	up
ATP13A4-AS1	chr3:193398966-193555584	0.126165	0.213078	0.0392514	-2.44057	1	1	no
ATP13A5	chr3:193274788-193378843	0.450734	0.750335	0.151133	-2.31172	0.31215	0.435393	no
ATP13A5-AS1	chr3:193274788-193378843	0.0237488	0.0474977	0	#NAME?	1	1	no
LCP1	chr13:46125922-46182324	119.86	32.7688	206.951	2.6589	5e-05	0.000319925	up
ATP1A1-AS1	chr1:116373172-116418622	6.10156	7.56271	4.64042	-0.704648	0.4993	0.618281	no
GPR132	chr14:105049388-105065550	6.04137	1.65243	10.4303	2.65812	5e-05	0.000319925	up
NXPH1	chr7:8433954-8752963	2.26701	0.620772	3.91325	2.65623	5e-05	0.000319925	up
ATP1A4	chr1:160151561-160186977	2.02361	1.88132	2.1659	0.203218	0.72985	0.811471	no
DAPP1	chr4:99816823-99870189	14.6692	4.02055	25.3179	2.65469	5e-05	0.000319925	up
PPP1R16B	chr20:38805692-38923024	14.0653	3.86028	24.2703	2.65241	5e-05	0.000319925	up
ATP1B3	chr3:141876591-141926548	40.2336	43.7234	36.7439	-0.2509	0.22835	0.343422	no
ATP1B4	chrX:120362084-120383249	0.00189176	0	0.00378353	inf	1	1	no
ATP23	chr12_GL383550v2_alt:144645-160411	4.50697	4.13382	4.88012	0.239443	0.6012	0.708383	no
ATP2A1	chr16:28878487-28925211	0.494237	0.528192	0.460282	-0.198544	1	1	no
ATP2A1-AS1	chr16:28878487-28925211	1.07956	0.631248	1.52787	1.27524	0.22865	0.343778	no
MARCH1	chr4:163524297-164383255	7.9425	2.18381	13.7012	2.64938	5e-05	0.000319925	up
STAT4	chr2:191021525-191151596	6.69679	1.84498	11.5486	2.64604	5e-05	0.000319925	up
ST8SIA4	chr5:100806934-100903285	5.85949	1.61919	10.0998	2.64099	5e-05	0.000319925	up
ATP2B1-AS1	chr12:89708954-89711952	1.86971	1.54986	2.18956	0.498508	0.2098	0.322076	no
ATP2B2	chr3:10324022-10619961	0.119137	0.143791	0.0944833	-0.605844	1	1	no
ATP2B2-IT2	chr3:10626015-10626807	0	0	0	0	1	1	no
ATP2B3	chrX:153536121-153582929	0.00569218	0.00603532	0.00534903	-0.174153	1	1	no
ATP2B4	chr1:203626786-203744081	19.6203	17.2734	21.9672	0.346795	0.079	0.149777	no
ATP2C1	chr3:130850524-131381475	29.5553	24.5027	34.6078	0.498156	0.0454	0.0956145	no
GAPT	chr5:58491434-58496358	6.0526	1.6766	10.4286	2.63694	5e-05	0.000319925	up
ATP2C2-AS1	chr16:84368522-84467361	1.26052	1.71685	0.804185	-1.09416	0.15035	0.248596	no
ATP4A	chr19:35550192-35563658	0.0784259	0.0359069	0.120945	1.75202	1	1	no
ATP4B	chr13:113648805-113658198	0.0110287	0.0148513	0.00720618	-1.04328	1	1	no
ATP5F1A	chr18:46084143-46104233	230.834	252.953	208.714	-0.277342	0.1834	0.289865	no
ATP5F1B	chr12:56638174-56646068	260.627	227.977	293.278	0.363383	0.0917	0.168703	no
ATP5F1C	chr10:7788103-7807799	145.783	144.055	147.511	0.0342021	0.8621	0.908341	no
COL4A4	chr2:227002710-227164559	1.35605	0.376267	2.33584	2.63411	5e-05	0.000319925	up
ATP5F1E	chr20:59028677-59042846	781.231	810.266	752.196	-0.107287	0.70585	0.793685	no
ATP5IF1	chr1:28236090-28238105	200.743	233.51	167.977	-0.475221	0.05185	0.106496	no
ATP5MC1	chr17:48874859-48929060	92.2507	94.9239	89.5775	-0.0836364	0.8761	0.916855	no
ATP5MC2	chr12:53665159-53676728	369.606	420.079	319.133	-0.396505	0.05145	0.105808	no
ATP5MC3	chr2:175176257-175181762	43.4813	44.3801	42.5826	-0.0596488	0.7615	0.834621	no
ATP5MD	chr10:103367952-103396513	202.435	223.649	181.222	-0.303478	0.2366	0.352537	no
ATP5ME	chr4:672435-674338	260.503	278.447	242.559	-0.199065	0.4194	0.542965	no
ATP5MF	chr7:99408977-99466201	177.236	180.835	173.636	-0.0586039	0.8748	0.916084	no
ATP5MF-PTCD1	chr7:99408977-99466201	0.0144964	0.000219086	0.0287737	7.03711	1	1	no
ATP5MG	chr11:118359580-118418815	86.9659	102.602	71.3299	-0.524484	0.09135	0.168249	no
ATP5MGL	chr22:42617839-42649399	0.136588	0.185614	0.0875613	-1.08394	1	1	no
IRF1	chr5:132481608-132490773	43.7467	12.1763	75.3172	2.62891	5e-05	0.000319925	up
ATP5PB	chr1:111439889-111461903	60.6175	60.7617	60.4733	-0.00686255	0.9759	0.984047	no
ATP5PD	chr17:75032566-75065889	181.608	193.091	170.124	-0.182693	0.57845	0.689317	no
ATP5PF	chr21:25724479-25772460	81.7907	101.598	61.9834	-0.712922	0.07255	0.139847	no
LIMD2	chr17:63622424-63700159	20.7116	5.76525	35.658	2.62877	0.0001	0.000589739	up
ATP5S	chr14:50312328-50326228	4.48244	4.67147	4.2934	-0.121758	0.7749	0.844076	no
ATP6AP1	chrX:154428631-154436517	95.7585	92.7577	98.7593	0.0904488	0.647	0.746662	no
ATP6AP1L	chr5:82278649-82319932	2.35778	2.79763	1.91793	-0.544655	0.2053	0.316813	no
ATP6AP2	chrX:40580963-40606636	100.379	95.564	105.193	0.138503	0.4674	0.588319	no
CENPE	chr4:103105805-103198409	1.33728	0.372731	2.30182	2.62657	5e-05	0.000319925	up
LNPEP	chr5:96935641-97029411	2.95748	0.82549	5.08947	2.62419	5e-05	0.000319925	up
ATP6V0A4	chr7:138706293-138806026	3.00445	3.50477	2.50413	-0.485009	0.23535	0.351029	no
ATP6V0B	chr1:43974647-43978300	70.2921	76.7785	63.8058	-0.267015	0.18795	0.295649	no
BRIP1	chr17:61679185-61863559	1.26196	0.353118	2.1708	2.62001	5e-05	0.000319925	up
ATP6V0CP3	chr6:42727575-42728194	0.0514262	0.0797819	0.0230706	-1.79	1	1	no
ATP6V0D1	chr16:67438013-67481186	51.2865	58.9923	43.5806	-0.436841	0.03205	0.0722413	no
ATP6V0D2	chr8:86098909-86154225	0.156413	0.171523	0.141302	-0.279615	1	1	no
ATP6V0E1	chr5:172983759-173034897	256.733	263.641	249.826	-0.0776507	0.695	0.785121	no
CD40LG	chrX:136648176-136660390	3.59241	1.0079	6.17692	2.61553	0.0001	0.000589739	up
ATP6V0E2-AS1	chr7:149867693-149880712	1.29494	1.48164	1.10823	-0.41894	0.62835	0.731471	no
AURKB	chr17:8204730-8210626	5.87093	1.64777	10.0941	2.61492	5e-05	0.000319925	up
P2RX7	chr12:121132818-121186551	5.90137	1.65934	10.1434	2.61186	5e-05	0.000319925	up
ATP6V1B1-AS1	chr2:70935867-70965431	0.0808864	0.109345	0.0524279	-1.06049	1	1	no
PCLAF	chr15:64365011-64387687	12.9599	3.65252	22.2673	2.60796	5e-05	0.000319925	up
AOAH	chr7:36512940-36724549	14.4861	4.08431	24.8879	2.60728	5e-05	0.000319925	up
ATP6V1C2	chr2:10721648-10837977	2.34356	2.25701	2.4301	0.106607	0.94355	0.961572	no
ATP6V1D	chr14:67337863-67360003	44.8961	49.1816	40.6105	-0.276263	0.1651	0.267439	no
ATP6V1E1	chr22:17592135-17628822	86.9483	96.7397	77.1568	-0.326314	0.09945	0.179908	no
ATP6V1E2	chr2:46511834-46542557	2.51926	3.16488	1.87365	-0.756302	0.09915	0.179525	no
ATP6V1F	chr7:128862802-128865849	136.711	143.207	130.215	-0.137201	0.50005	0.619115	no
ATP6V1G1	chr9:114587713-114598872	115.87	104.541	127.2	0.283028	0.14495	0.241658	no
ATP6V1G2	chr6_GL000256v2_alt:2828245-2846132	1.68341	1.07639	2.29044	1.08942	0.2891	0.410961	no
ATP6V1G2-DDX39B	chr6_GL000256v2_alt:2828245-2846132	0.562495	0.495825	0.629165	0.343606	1	1	no
ATP6V1G3	chr1_GL383520v2_alt:164627-182350	0.0203386	0	0.0406773	inf	1	1	no
ATP6V1H	chr8:53715542-53843311	30.6298	30.5999	30.6597	0.00281903	0.99135	0.994346	no
ATP7A	chrX:77910655-78050395	3.97967	3.96044	3.9989	0.0139454	0.9617	0.973491	no
ATP7B	chr13:51932670-52011494	2.65907	3.21167	2.10647	-0.608496	0.0594	0.118691	no
NAPSB	chr19:50333799-50344748	29.9302	8.44982	51.4106	2.60507	5e-05	0.000319925	up
CIT	chr12:119685789-119877291	2.23356	0.63065	3.83647	2.60487	5e-05	0.000319925	up
ATP8B1	chr18:57630301-57803315	7.52919	8.30478	6.75359	-0.298286	0.21265	0.325499	no
PRC1	chr15:90966037-90994651	12.2696	3.46502	21.0742	2.60454	5e-05	0.000319925	up
ATP8B3	chr19:1782074-1812276	0.425714	0.340091	0.511338	0.588357	1	1	no
ATP8B4	chr15:49858237-50119222	1.73317	1.76849	1.69784	-0.058818	0.87085	0.913517	no
ATP8B5P	chr9:35406754-35483029	0.0575332	0.0691104	0.045956	-0.588649	1	1	no
C16orf54	chr16:29742464-29746019	8.50436	2.40202	14.6067	2.60431	5e-05	0.000319925	up
ATP9B	chr18:79069274-79378282	6.20543	6.49182	5.91904	-0.133259	0.61765	0.722071	no
ATPAF1	chr1:46635038-46668427	23.6475	27.7047	19.5903	-0.499991	0.03635	0.0800153	no
ATPAF2	chr17:18018019-18039166	9.11293	8.66443	9.56143	0.142122	0.65865	0.756403	no
OAS1	chr12:112906776-112932190	64.8225	18.331	111.314	2.60228	5e-05	0.000319925	up
ATRAID	chr2:27199586-27217178	124.065	144.482	103.648	-0.479202	0.14455	0.241445	no
ATRIP	chr3:48446709-48467645	7.96907	8.59107	7.34707	-0.225668	0.5191	0.636595	no
ATRN	chr20:3471017-3651122	11.7185	11.9189	11.5181	-0.0493551	0.82645	0.882021	no
ATRNL1	chr10:115093364-115948998	2.00281	2.19709	1.80853	-0.280774	0.5025	0.621468	no
GPR19	chr12:12661060-12696187	0.709465	0.20068	1.21825	2.60185	0.004	0.0131169	up
ATXN1	chr6:16299111-16766883	9.14647	7.42375	10.8692	0.550021	0.0206	0.0504987	no
ATXN10	chr22:45671797-45845307	37.5771	42.789	32.3652	-0.402795	0.0381	0.0831027	no
ATXN1L	chr16:71845990-71857333	9.33829	8.25478	10.4218	0.336303	0.09765	0.177342	no
ATXN2	chr12:111452213-111600255	9.4976	8.21759	10.7776	0.391244	0.10735	0.190596	no
ATXN2-AS	chr12:111452213-111600255	0.676291	0.876928	0.475653	-0.882548	0.587	0.696546	no
ATXN2L	chr16:28823047-28837237	45.0951	38.1447	52.0454	0.448286	0.0255	0.0599361	no
ATXN3	chr14:92058551-92106621	4.02867	4.14942	3.90791	-0.0865115	0.74405	0.821754	no
ATXN3L	chrX:13310651-13320399	0	0	0	0	1	1	no
PIM2	chrX:48913181-48919136	33.9226	9.606	58.2391	2.59998	5e-05	0.000319925	up
ATXN7L1	chr7:105604773-105876585	4.19536	3.06374	5.32697	0.798018	0.0493	0.102318	no
ATXN7L2	chr1:109483904-109492798	3.98778	4.6543	3.32125	-0.486837	0.1949	0.304461	no
ATXN7L3	chr17:44186950-44198161	28.1406	23.1056	33.1756	0.521877	0.0684	0.1333	no
FCER2	chr19:7688756-7702146	11.7371	3.32834	20.1458	2.59761	5e-05	0.000319925	up
ATXN8OS	chr13:69700592-70139753	0	0	0	0	1	1	no
AUH	chr9:91213814-91361969	12.9763	16.1144	9.83821	-0.711881	0.02275	0.0547056	no
AUNIP	chr1:25819905-25859458	0.92583	0.6926	1.15906	0.742858	0.60685	0.713129	no
AUP1	chr2:74526647-74557551	79.0796	81.442	76.7172	-0.0862239	0.75805	0.83185	no
HOTAIR	chr12:53962307-53976419	0.986523	0.279826	1.69322	2.59716	0.0029	0.0100551	up
LCP2	chr5:170232916-170297842	14.9246	4.2353	25.614	2.5964	5e-05	0.000319925	up
AURKAPS1	chr1:220148267-220272501	0.512759	0.334599	0.690918	1.04608	1	1	no
CASS4	chr20:56412111-56459340	2.22044	0.630805	3.81007	2.59455	5e-05	0.000319925	up
AURKC	chr19:57231008-57235548	1.76553	2.50379	1.02726	-1.28532	0.02925	0.0670828	no
LINC00892	chrX:136639542-136642429	3.23929	0.920507	5.55808	2.59409	0.0094	0.0265528	up
AVEN	chr15:33866226-34065094	9.15522	9.59192	8.71853	-0.137735	0.68155	0.774608	no
AVIL	chr12:57782744-57816069	4.51166	3.37723	5.6461	0.741413	0.0915	0.168468	no
MELK	chr9:36572861-36677683	3.26441	0.927854	5.60097	2.59371	0.0001	0.000589739	up
AVP	chr20:3082555-3084724	0	0	0	0	1	1	no
LOC100130992	chr10:22252071-22258548	2.43722	0.696025	4.17842	2.58575	5e-05	0.000319925	up
AVPR1A	chr12:63142758-63152810	0.753795	0.774985	0.732604	-0.0811359	0.8534	0.902096	no
AVPR1B	chr1:206106936-206117050	0.0122703	0.00785971	0.0166809	1.08565	1	1	no
ASIC2	chr17:33013087-34156806	0.717191	0.204982	1.2294	2.58439	0.00095	0.00401657	up
AWAT1	chrX:70234654-70240661	0.00364671	0	0.00729342	inf	1	1	no
AWAT2	chrX:70040541-70049938	0.048442	0.0746139	0.0222701	-1.74434	1	1	no
AXDND1	chr1:179365719-179575952	0.0358237	0.0388935	0.0327539	-0.247859	1	1	no
AXIN1	chr16:287439-352676	14.3631	16.5974	12.1288	-0.452525	0.043	0.0915438	no
AXIN2	chr17:65528564-65561622	4.66585	5.07823	4.25347	-0.255687	0.3669	0.491851	no
AXL	chr19:41219198-41261767	16.1678	18.5536	13.782	-0.42892	0.0457	0.0961841	no
CDCA5	chr11:65077454-65084143	8.66615	2.48829	14.844	2.57666	5e-05	0.000319925	up
GCNT4	chr5:75027463-75030899	1.19212	0.34325	2.04099	2.57194	0.0012	0.00487341	up
AZI2	chr3:28322352-28349127	21.7033	21.2403	22.1662	0.0615534	0.77165	0.841551	no
LINC01684	chr21:24428739-24547942	0.804354	0.232408	1.3763	2.56607	0.0013	0.00520672	up
AZIN1-AS1	chr8:102864270-102977876	1.45842	1.01826	1.89858	0.898823	0.1592	0.259927	no
AZIN2	chr1:33081112-33120531	8.74235	7.8184	9.6663	0.30609	0.3749	0.50002	no
AZU1	chr19_KI270868v1_alt:6668-10861	0.20704	0.263615	0.150466	-0.808992	1	1	no
CNTD2	chr19:40222207-40226690	2.32756	0.674086	3.98104	2.56214	5e-05	0.000319925	up
B3GALNT1	chr3:161083882-161105372	9.82461	7.96412	11.6851	0.553083	0.0509	0.104902	no
B3GALNT2	chr1:235367359-235504481	7.30654	7.06597	7.5471	0.0950343	0.72735	0.809245	no
B3GALT1	chr2:167814773-167941144	0.0929499	0.137005	0.0488949	-1.48648	1	1	no
B3GALT2	chr1:193121957-193254812	0.247549	0.193862	0.301236	0.635864	1	1	no
B3GALT4	chr6_GL000255v2_alt:4471559-4473245	12.3277	12.5043	12.1511	-0.0413409	0.8818	0.920688	no
B3GALT5	chr21:39612939-39662889	0.210166	0.0807171	0.339614	2.07295	1	1	no
B3GALT5-AS1	chr21:39597147-39612822	0.304208	0.23998	0.368437	0.618503	1	1	no
FAM46C	chr1:117605981-117628389	21.0132	6.0877	35.9387	2.56157	5e-05	0.000319925	up
CCNB2	chr15:59105084-59125045	9.23013	2.67755	15.7827	2.55936	0.00015	0.000839556	up
B3GAT2	chr6:70667770-70957085	0.006715	0	0.01343	inf	1	1	no
FPR3	chr19:51795145-51826190	18.4902	5.36405	31.6164	2.55928	5e-05	0.000319925	up
B3GLCT	chr13:31199974-31332274	3.25429	3.39751	3.11106	-0.12707	0.6949	0.785117	no
B3GNT10	chr9:120793495-120801728	1.96083	1.74459	2.17707	0.319501	0.4014	0.526132	no
BIRC5	chr17:78214195-78225635	7.89479	2.29258	13.497	2.5576	5e-05	0.000319925	up
FER1L4	chr20:35558736-35607562	7.52784	2.18708	12.8686	2.55677	5e-05	0.000319925	up
B3GNT4	chr12:122203680-122228792	0.807482	1.12565	0.489315	-1.20192	0.33435	0.458147	no
B3GNT5	chr3:183178003-183428269	3.39459	3.83199	2.95718	-0.373873	0.2606	0.37957	no
B3GNT6	chr11:77034340-77041958	0.0186818	0.0132326	0.024131	0.866796	1	1	no
B3GNT7	chr2:231395623-231401164	1.81703	2.04771	1.58636	-0.368292	0.381	0.505957	no
DENND1C	chr19:6463776-6481808	14.7756	4.29478	25.2565	2.556	5e-05	0.000319925	up
ADGRG5	chr16:57542636-57577188	6.34459	1.84678	10.8424	2.5536	5e-05	0.000319925	up
B3GNTL1	chr17_KI270860v1_alt:51110-177991	3.6038	3.73618	3.47142	-0.106037	0.89535	0.928865	no
B4GALNT1	chr12:57618404-57633239	1.16224	1.00907	1.31542	0.382501	0.6627	0.759232	no
B4GALNT2	chr17:49132459-49169989	0.0193511	0.0224539	0.0162484	-0.466664	1	1	no
B4GALNT3	chr12:460376-561892	5.05417	5.19799	4.91036	-0.0821268	0.77625	0.845092	no
TNFSF4	chr1:173183730-173207313	2.65085	0.772261	4.52944	2.55217	5e-05	0.000319925	up
B4GALT1	chr9:33110640-33179983	48.6017	54.91	42.2934	-0.376634	0.058	0.116566	no
B4GALT1-AS1	chr9:33110640-33179983	1.40694	2.21283	0.601052	-1.88033	0.1342	0.227537	no
SHISAL2A	chr1:52633343-52669120	2.26881	0.662174	3.87545	2.54908	0.00325	0.0110265	up
B4GALT3	chr1:161171309-161177968	23.1626	21.5322	24.793	0.203439	0.3491	0.47361	no
GZMH	chr14:24606479-24609720	15.4714	4.5165	26.4263	2.5487	5e-05	0.000319925	up
B4GALT4-AS1	chr3:119211741-119290666	5.0514e-69	0	1.01028e-68	inf	1	1	no
B4GALT5	chr20:49632945-49713884	17.757	16.7677	18.7462	0.160915	0.4156	0.539097	no
B4GALT6	chr18:31621035-31684723	1.11796	0.953035	1.28288	0.42878	0.303	0.426028	no
CDC45	chr22:19479825-19520612	3.49402	1.02034	5.9677	2.54812	5e-05	0.000319925	up
AZGP1P1	chr7:99980761-99984237	2.13993	0.62603	3.65383	2.54511	0.0003	0.00152389	up
B9D1	chr17:19237376-19387219	11.7389	16.4731	7.00464	-1.23373	0.06695	0.131056	no
B9D2	chr19:41354416-41384082	8.0659	9.69907	6.43273	-0.592416	0.2247	0.339062	no
BAALC	chr8:103121031-103230305	1.34353	1.53252	1.15454	-0.408587	0.41505	0.538727	no
BAALC-AS1	chr8:103121031-103230305	0.307484	0.391923	0.223046	-0.813226	1	1	no
BAALC-AS2	chr8:103121031-103230305	0.0907093	0.117403	0.0640157	-0.874969	1	1	no
BAAT	chr9_KI270823v1_alt:421208-432256	0.0147046	0.0118951	0.0175142	0.55816	1	1	no
BABAM1	chr19:17267375-17279353	59.1249	62.1773	56.0725	-0.149096	0.47475	0.595267	no
BABAM2	chr2:27781363-28338900	33.4432	32.7246	34.1617	0.062004	0.79365	0.857722	no
GPR15	chr3:98531898-98534679	0.675805	0.1978	1.15381	2.54429	0.00045	0.00214893	up
BACE1-AS	chr11:117232624-117316256	3.37061	3.83273	2.9085	-0.398099	0.8883	0.924922	no
CD300LF	chr17:74671116-74747335	4.55964	1.3349	7.78437	2.54385	0.00085	0.00367302	up
RHPN1-AS1	chr8:143366622-143368635	3.64059	1.06973	6.21145	2.53769	5e-05	0.000319925	up
BACH1-IT2	chr21:29372500-29373980	0.0651093	0.0539984	0.0762202	0.497257	1	1	no
BACH1-IT3	chr21:29496046-29500382	0	0	0	0	1	1	no
KLHL38	chr8:123645674-123652950	0.57048	0.168734	0.972226	2.52654	0.007	0.0208144	up
TFR2	chr7:100620415-100641550	1.15711	0.343394	1.97082	2.52086	0.0015	0.00583952	up
ESCO2	chr8:27774540-27804907	1.12914	0.336161	1.92212	2.51548	0.00065	0.00292698	up
BAG2	chr6:57172305-57185214	6.66279	6.01007	7.31551	0.283577	0.3772	0.502511	no
LINC00649	chr21:33931121-33971186	1.0499	0.313037	1.78676	2.51294	0.0035	0.0117497	up
KIF2C	chr1:44739817-44767766	5.2865	1.57776	8.99524	2.51129	5e-05	0.000319925	up
BAG5	chr14:103556543-103562814	12.8124	12.3832	13.2416	0.0966856	0.6506	0.7497	no
BAG6	chr6_GL000256v2_alt:2938303-2957487	65.2335	67.4584	63.0087	-0.0984485	0.62895	0.731908	no
BAGE	chr21:10413519-10491615	0.00605505	0	0.0121101	inf	1	1	no
BAGE2	chr21:10413519-10491615	0.251037	0	0.502074	inf	1	1	no
BAGE4	chr21:10413519-10491615	0.0150146	0	0.0300293	inf	1	1	no
BAGE5	chr21:10413519-10491615	0.0155754	0	0.0311508	inf	1	1	no
CD101	chr1:117001749-117059490	2.33738	0.698285	3.97648	2.5096	0.0004	0.00195141	up
BAHD1	chr15:40439720-40468242	18.7363	18.2066	19.266	0.0815884	0.72055	0.804154	no
BAIAP2	chr17:81035146-81183164	20.0882	23.6269	16.5495	-0.513641	0.0207	0.0506599	no
BAIAP2-AS1	chr17:81029132-81034719	11.6706	13.619	9.72219	-0.486268	0.0283	0.0653185	no
XCL1	chr1:168576472-168582077	2.71636	0.811708	4.62101	2.50918	0.0003	0.00152389	up
BAIAP2L2	chr22:38084888-38110669	0.942271	1.26589	0.618652	-1.03295	0.05655	0.11416	no
DPEP1	chr16:89613307-89638431	2.26314	0.676991	3.84929	2.50738	5e-05	0.000319925	up
EVI2A	chr17:31094926-31377677	14.4694	4.33322	24.6055	2.50547	0.0031	0.010595	up
XCL2	chr1:168540764-168543997	3.75417	1.12527	6.38306	2.50398	0.00575	0.0177061	up
BANCR	chr9:69296680-69307056	0.0082962	0	0.0165924	inf	1	1	no
BANF1	chr11:65996544-66004146	110.4	116.436	104.364	-0.157917	0.4953	0.614638	no
BANF2	chr20:17693674-17735872	0	0	0	0	1	1	no
CSF2RB	chr22:36913632-36940437	14.6065	4.38428	24.8288	2.5016	5e-05	0.000319925	up
BANP	chr16:87951431-88077318	11.428	13.4467	9.40935	-0.51509	0.0625	0.123624	no
BAP1	chr3:52401003-52410105	28.2294	32.5141	23.9446	-0.441361	0.0261	0.0610815	no
PIK3AP1	chr10:96593311-96720522	10.5978	3.18207	18.0135	2.50104	5e-05	0.000319925	up
BARHL1	chr9:132582605-132590253	0.00831661	0.011202	0.00543123	-1.0444	1	1	no
BARHL2	chr1:90712021-90717237	0.0064463	0	0.0128926	inf	1	1	no
BARX1	chr9:93951626-93955326	0.451109	0.580278	0.321941	-0.849949	1	1	no
BARX1-AS1	chr9:93955833-93957922	0	0	0	0	1	1	no
FAM78A	chr9:131258077-131276519	10.1389	3.04904	17.2287	2.49839	5e-05	0.000319925	up
ARHGAP30	chr1:161046941-161069970	30.462	9.17269	51.7513	2.49618	5e-05	0.000319925	up
BASP1-AS1	chr5:17130027-17276845	0.0537236	0.0220529	0.0853943	1.95317	1	1	no
BASP1P1	chr13:22876391-22916369	0	0	0	0	1	1	no
FAM72B	chr1:121167645-121184318	0.920398	0.277427	1.56337	2.49448	0.0012	0.00487341	up
CEP55	chr10:93496611-93529092	4.38157	1.32095	7.44218	2.49415	5e-05	0.000319925	up
BATF3	chr1:212686416-212699985	2.77643	2.91517	2.63769	-0.144304	0.80345	0.864808	no
BAX	chr19:48954859-48961798	66.1509	64.9454	67.3563	0.0525858	0.82315	0.879494	no
SIGLEC10	chr19:51410020-51418196	8.00727	2.41864	13.5959	2.4909	5e-05	0.000319925	up
WWP1	chr8:86342764-86467949	80.895	24.452	137.338	2.48971	5e-05	0.000319925	up
NUF2	chr1:163321932-163355763	3.91872	1.18607	6.65138	2.48746	0.0003	0.00152389	up
BAZ2B	chr2:159318978-159618042	0.437576	0.191543	0.683609	1.8355	1	1	no
BBC3	chr19:47220821-47232766	10.3963	12.9795	7.8132	-0.732252	0.0286	0.0658427	no
BBIP1	chr10:110871794-110919366	6.49961	5.98007	7.01915	0.231134	0.8488	0.89846	no
RIIAD1	chr1:151721536-151729606	2.48947	0.753858	4.22508	2.48661	0.0191	0.0475745	up
SLC2A6	chr9:133471093-133479154	5.19377	1.57668	8.81086	2.48239	5e-05	0.000319925	up
BBOX1-AS1	chr11:27040961-27220113	0.14402	0.14103	0.14701	0.0599091	1	1	no
BBS1	chr11:66510647-66546238	16.7389	18.9251	14.5528	-0.379007	0.1522	0.250712	no
IL10RA	chr11:117986390-118001483	32.423	9.87683	54.9691	2.4765	5e-05	0.000319925	up
BBS12	chr4:122732701-122744943	2.86639	3.0556	2.67719	-0.190733	0.5985	0.706276	no
PLEKHF2	chr8:95133720-95156685	66.2925	20.22	112.365	2.47434	5e-05	0.000319925	up
BBS4	chr15:72686178-72738476	15.0412	14.4175	15.6649	0.11972	0.61635	0.721011	no
TMEM266	chr15:76059957-76204963	1.04053	0.317475	1.76358	2.47379	0.0017	0.0064725	up
BBS7	chr4:121824328-121870497	4.88432	4.90023	4.86841	-0.00939846	0.97625	0.984177	no
BBS9	chr7:33129284-33636914	5.51324	5.46105	5.56544	0.0273192	0.9256	0.949535	no
SPINK5	chr5:148063971-148137362	1.75654	0.536372	2.97671	2.47241	0.00035	0.00173878	up
BIRC3	chr11:102317449-102339403	37.7047	11.5534	63.8561	2.46651	5e-05	0.000319925	up
BCAN	chr1:156641947-156659532	0.395959	0.6789	0.113019	-2.58664	1	1	no
DOCK10	chr2:224765089-225042613	10.2842	3.15837	17.4101	2.46267	5e-05	0.000319925	up
VAV1	chr19:6772667-6857366	19.7015	6.05061	33.3523	2.46264	5e-05	0.000319925	up
INHBA	chr7:41685113-41779378	2.91522	0.897358	4.93309	2.45873	5e-05	0.000319925	up
CDK5R1	chr17:32487086-32491253	2.35738	0.727396	3.98736	2.45462	5e-05	0.000319925	up
BCAR4	chr16:11819834-11828832	0.06139	0	0.12278	inf	1	1	no
ETS1	chr11:128458760-128587558	60.4411	18.6592	102.223	2.45376	5e-05	0.000319925	up
BCAS2	chr1:114567559-114581644	36.3298	39.1606	33.4989	-0.225288	0.3291	0.452937	no
BCAS3	chr17:60677774-61392838	10.4483	8.94958	11.947	0.416758	0.0937	0.171644	no
EAF2	chr3:121835179-121886526	13.8379	4.27837	23.3974	2.45122	5e-05	0.000319925	up
BCAT1	chr12:24810023-24949459	3.18867	2.74383	3.63351	0.405174	0.1195	0.207236	no
BCAT2	chr19:48795061-48811063	21.8317	23.3709	20.2926	-0.203764	0.43115	0.554272	no
BCCIP	chr10:125823534-125881315	53.8893	51.432	56.3466	0.131662	0.6514	0.750356	no
BCDIN3D	chr12:49828542-49843129	5.87402	4.91621	6.83183	0.474725	0.1289	0.22025	no
BCDIN3D-AS1	chr12:49828542-49843129	1.16966	0.397392	1.94192	2.28885	0.034	0.0759316	no
HJURP	chr2:233836700-233854566	3.28707	1.01636	5.55778	2.4511	0.00015	0.000839556	up
BCKDHA	chr19:41397788-41425005	34.7939	38.3108	31.277	-0.292652	0.1691	0.272588	no
BCKDHB	chr6:80106609-80346270	10.5205	12.0268	9.01418	-0.415983	0.1804	0.286488	no
BCKDK	chr16:31108293-31112791	28.3768	30.5497	26.2038	-0.221383	0.29765	0.420177	no
BCL10	chr1:85265775-85278088	8.53962	7.66017	9.41908	0.29821	0.261	0.379881	no
BCL11A	chr2:60451166-60553498	3.61984	3.34081	3.89886	0.222854	0.5363	0.65184	no
PSD3	chr8:18527302-19013686	9.25693	2.86325	15.6506	2.45049	5e-05	0.000319925	up
BCL2	chr18:63123345-63319380	12.998	13.1466	12.8494	-0.0329945	0.87365	0.915286	no
RDH16	chr12:56951430-56959374	1.49711	0.463134	2.53108	2.45025	0.00015	0.000839556	up
BCL2L1	chr20:31664451-31723999	67.9452	57.2005	78.6899	0.46015	0.0285	0.0657055	no
BCL2L10	chr15:52109265-52112775	0.494434	0.718091	0.270778	-1.40706	1	1	no
MRPS30	chr5:44808924-44815516	46.4216	14.3711	78.4721	2.44901	5e-05	0.000319925	up
BCL2L12	chr19:49659568-49673916	16.4864	15.7498	17.2231	0.129012	0.7684	0.839297	no
BCL2L13	chr22:17638583-17730855	13.1013	13.7449	12.4577	-0.141859	0.5112	0.629565	no
AGAP2	chr12:57724292-57742161	6.65536	2.07291	11.2378	2.43863	0.0002	0.00107751	up
BCL2L15	chr1:113812611-113914086	0.254004	0.217233	0.290776	0.420666	1	1	no
BCL2L2	chr14:23306761-23326185	23.7791	27.6014	19.9568	-0.46786	0.21915	0.332693	no
ICAM3	chr19:10333775-10339834	35.7806	11.1725	60.3887	2.43433	5e-05	0.000319925	up
SLA	chr8:132866959-133134899	46.748	14.6541	78.8419	2.42766	5e-05	0.000319925	up
SYNDIG1	chr20:24469198-24666617	1.45913	0.457461	2.4608	2.42741	0.0002	0.00107751	up
BCL6B	chr17:7023049-7029642	5.66707	6.84594	4.48819	-0.609115	0.04265	0.0909654	no
BCL7A	chr12:122021885-122062044	8.01923	6.5021	9.53636	0.552534	0.03795	0.0828866	no
BCL7B	chr7:73536352-73557735	34.1371	36.1182	32.156	-0.16764	0.447	0.569428	no
LPXN	chr11:58526870-58578239	33.3946	10.4748	56.3143	2.42658	5e-05	0.000319925	up
ARHGAP15	chr2:143129329-143768352	26.9437	8.45804	45.4293	2.42523	5e-05	0.000319925	up
BCL9L	chr11:118883765-118910904	15.3353	14.643	16.0275	0.130337	0.55415	0.667549	no
BCLAF1	chr6:136256862-136289851	24.7312	21.7785	27.6839	0.346143	0.0804	0.151812	no
BCLAF3	chrX:19912861-19970264	3.7076	4.27106	3.14414	-0.441931	0.0917	0.168703	no
BCO1	chr16:81238690-81291142	0.1754	0.16265	0.18815	0.210113	1	1	no
BCO2	chr11:112175484-112218926	0.989012	1.18308	0.794945	-0.573622	0.26975	0.389791	no
CENPA	chr2:26786013-26794587	2.80716	0.884591	4.72973	2.41867	0.00115	0.0047139	up
BCORL1	chrX:130005187-130058083	4.17081	4.62442	3.7172	-0.315058	0.2008	0.311375	no
BCORP1	chrY:19455430-19503153	0	0	0	0	1	1	no
BCR	chr22:23180364-23318037	13.1384	14.9712	11.3057	-0.405141	0.0442	0.0935476	no
BCRP2	chr22:21103015-21122286	0.0603009	0.0972574	0.0233445	-2.05873	1	1	no
BCRP3	chr22:24632914-24659147	0.632213	0.665161	0.599266	-0.150506	1	1	no
BCS1L	chr2:218659655-218663443	25.2829	30.3908	20.1751	-0.591058	0.02505	0.0591433	no
BCYRN1	chr2:47192404-47345074	225.528	324.465	126.591	-1.35788	0.43565	0.558645	no
BATF2	chr11:64987944-64997045	7.61546	2.41552	12.8154	2.40748	5e-05	0.000319925	up
ACOXL	chr2:110732572-111118222	0.452971	0.143731	0.76221	2.40682	0.0117	0.0317909	up
BDKRB1	chr14:96256209-96264763	1.16245	1.607	0.717907	-1.1625	0.08235	0.154847	no
MZB1	chr5:139387567-139389916	72.668	23.0679	122.268	2.40609	5e-05	0.000319925	up
BDNF	chr11:27506851-27722058	0.499708	0.303706	0.69571	1.19581	1	1	no
BDNF-AS	chr11:27506851-27722058	3.72611	4.99626	2.45596	-1.02456	0.09125	0.168084	no
IFIT2	chr10:89301948-89309276	12.8156	4.06864	21.5625	2.40591	5e-05	0.000319925	up
BEAN1	chr16:66427296-66495288	0.848689	1.04881	0.648569	-0.693416	0.1985	0.30878	no
BEAN1-AS1	chr16:66427296-66495288	0.734555	1.09718	0.37193	-1.5607	0.4532	0.575388	no
BECN1	chr17:42798835-42824316	59.9817	50.3184	69.645	0.468935	0.02685	0.0625129	no
BECN2	chr1:241957766-241959062	0.00884955	0.0176991	0	#NAME?	1	1	no
CYBB	chrX:37780016-37813461	54.4938	17.3217	91.666	2.40381	5e-05	0.000319925	up
BEND2	chrX:18162930-18220904	0.0030654	0	0.0061308	inf	1	1	no
BEND3	chr6:107065180-107114432	0.809014	0.839926	0.778101	-0.110306	0.79445	0.858131	no
BEND3P3	chr10:79682974-79688894	0.521417	0.332268	0.710567	1.09662	1	1	no
BEND4	chr4:42110852-42152878	0.212712	0.0134083	0.412016	4.9415	1	1	no
BEND5	chr1:48532854-50023954	5.3327	7.0421	3.62331	-0.958699	0.0481	0.100339	no
BEND6	chr6:56954974-57027344	1.249	0.977344	1.52066	0.63776	0.20675	0.318446	no
BEND7	chr10:13438483-13502976	4.12843	5.28876	2.96811	-0.833383	0.0466	0.097699	no
BEST1	chr11:61949883-61967660	1.68396	1.50545	1.86248	0.307025	0.70855	0.795895	no
BEST2	chr19:12752592-12758457	0.041932	0.0393222	0.0445418	0.179817	1	1	no
BEST3	chr12:69643507-69699416	0.212085	0.290136	0.134033	-1.11414	1	1	no
BEST4	chr1:44783584-44787754	0.448154	0.623913	0.272394	-1.19565	1	1	no
BET1	chr7:93962770-94004382	22.396	19.3521	25.4399	0.394598	0.1157	0.20222	no
BET1L	chr11:202923-207422	41.1464	46.0077	36.2851	-0.342498	0.0828	0.155531	no
SNX29P2	chr16:29302286-29365059	1.58116	0.503695	2.65863	2.40006	0.00055	0.00253493	up
SERPINB9	chr6:2883987-2903312	13.8858	4.4281	23.3435	2.39826	5e-05	0.000319925	up
CENPF	chr1:214603188-214664571	3.70634	1.18264	6.23004	2.39723	5e-05	0.000319925	up
TMIGD2	chr19:4292227-4302431	1.56797	0.50069	2.63525	2.39595	0.0029	0.0100551	up
ITGAE	chr17:3714624-3801243	8.27168	2.64535	13.898	2.39335	5e-05	0.000319925	up
BFAR	chr16_KI270853v1_alt:205666-242094	18.7557	17.93	19.5814	0.127106	0.5616	0.674277	no
RAD51	chr15:40695128-40732158	3.19554	1.0221	5.36897	2.3931	5e-05	0.000319925	up
BFSP2	chr3:133399994-133491146	0.376857	0.180623	0.573091	1.66578	1	1	no
BFSP2-AS1	chr3:133399994-133491146	0.912203	0.643925	1.18048	0.874415	0.2372	0.353173	no
BGLAP	chr1:156212987-156248117	0.550674	0.835674	0.265674	-1.65328	0.28625	0.407764	no
BGLT3	chr11:5244553-5245546	0	0	0	0	1	1	no
BGN	chrX:153447664-153509554	88.5106	89.5665	87.4547	-0.0344246	0.86965	0.912971	no
RAB37	chr17:74671116-74747335	5.96183	1.90925	10.0144	2.391	0.0001	0.000589739	up
BHLHA9	chr17:1270563-1271271	0	0	0	0	1	1	no
BHLHB9	chrX:102599167-102964522	1.47306	0.916478	2.02964	1.14705	0.4017	0.526271	no
BHLHE22	chr8:64574308-64583634	2.11653	2.25769	1.97536	-0.192734	0.63995	0.741314	no
BHLHE23	chr20:63005978-63007035	0	0	0	0	1	1	no
BHLHE40	chr3:4896808-4985180	137.909	119.498	156.32	0.387511	0.08325	0.15625	no
BHLHE40-AS1	chr3:4896808-4985180	1.14823	0.898808	1.39766	0.636931	0.5213	0.63886	no
S100A7	chr1:153457743-153460661	11.9462	3.83362	20.0588	2.38746	0.00175	0.00662564	up
BHMG1	chr19:45733250-45764539	0.0107707	0.0148481	0.00669321	-1.14951	1	1	no
BHMT	chr5:79111780-79132290	0.121148	0.17715	0.065146	-1.44323	1	1	no
KLHDC7B	chr22:50546202-50551023	5.38904	1.73077	9.04732	2.38608	5e-05	0.000319925	up
RASSF5	chr1:206507529-206589284	24.0965	7.73999	40.453	2.38584	5e-05	0.000319925	up
BICD1	chr12:32106806-32383633	2.67474	2.27519	3.0743	0.434271	0.2096	0.32183	no
BICD2	chr9:92711362-92764801	13.509	11.9844	15.0335	0.327025	0.1184	0.205877	no
ABCB4	chr7:87402044-87475703	1.17316	0.378057	1.96826	2.38024	5e-05	0.000319925	up
IFIT3	chr10:89327818-89340968	36.2959	11.718	60.8738	2.3771	5e-05	0.000319925	up
BICRA	chr19:47608195-47703277	5.60138	5.83257	5.37019	-0.11916	0.61745	0.721992	no
BICRAL	chr6:42746957-42868560	6.95289	6.14002	7.76576	0.338884	0.16105	0.262446	no
BID	chr22:17734139-17774665	14.1605	16.0758	12.2451	-0.392686	0.13245	0.224945	no
DEPDC1B	chr5:60596911-60700166	2.29885	0.742856	3.85485	2.37552	0.0009	0.00384112	up
RACGAP1	chr12:49989161-50025557	15.4408	4.99276	25.8888	2.37442	5e-05	0.000319925	up
RAB33A	chrX:130171798-130184870	4.17143	1.35094	6.99192	2.37172	0.00015	0.000839556	up
BIN3	chr8:22604631-22669148	20.655	26.3508	14.9592	-0.816815	0.11585	0.202439	no
BIN3-IT1	chr8:22604631-22669148	0.131817	0.12887	0.134764	0.0645251	1	1	no
BIRC2	chr11:102347181-102378670	32.3006	30.4045	34.1967	0.16957	0.4325	0.555481	no
HIST1H2BG	chr6:26216200-26216644	5.30523	1.72237	8.88808	2.36747	0.00705	0.0209172	up
IL22RA2	chr6:137143819-137173648	0.841368	0.274606	1.40813	2.35835	0.00025	0.00130832	up
CD244	chr1:160830159-160862902	2.17072	0.709162	3.63227	2.35669	5e-05	0.000319925	up
BIRC6-AS2	chr2:32357027-32618898	0.057448	0	0.114896	inf	1	1	no
BIRC7	chr20:63235882-63240507	0.253254	0.155539	0.350968	1.17407	1	1	no
BIRC8	chr19:53289600-53291622	0.005239	0.010478	0	#NAME?	1	1	no
BISPR	chr19:17405685-17425339	6.86982	2.18923	11.5504	2.39945	0.09735	0.176916	no
BIVM	chr13:102784280-102876001	9.8353	11.8938	7.77681	-0.612965	0.1513	0.24966	no
BIVM-ERCC5	chr13:102784280-102876001	0.204371	0.000629412	0.408113	9.34075	1	1	no
BLACAT1	chr1:205434885-205469024	0.464496	0.634485	0.294507	-1.10729	1	1	no
BLACE	chr7:155356987-155367933	0.00193666	0	0.00387331	inf	1	1	no
BLCAP	chr20:37517416-37527931	59.7724	68.9927	50.5521	-0.448672	0.0332	0.0743696	no
BLID	chr11:122028328-122422871	0.0150496	0.0300993	0	#NAME?	1	1	no
MCOLN2	chr1:84925582-84997122	5.49469	1.79826	9.19112	2.35364	5e-05	0.000319925	up
CACNG1	chr17:67044535-67056795	0.916311	0.300111	1.53251	2.35233	0.00585	0.0179529	up
RGS13	chr1:192636137-192660310	2.14223	0.702333	3.58212	2.35059	0.00035	0.00173878	up
VNN2	chr6:132743869-132763459	6.62054	2.17687	11.0642	2.34557	5e-05	0.000319925	up
BLOC1S1	chr12:55716033-55724742	134.89	144.116	125.664	-0.197654	0.42435	0.547695	no
BLOC1S1-RDH5	chr12:55716033-55724742	1.0367	1.25505	0.818344	-0.616966	0.80585	0.866016	no
BLOC1S2	chr10:100273277-100286712	19.8612	18.3449	21.3776	0.220718	0.3164	0.439625	no
BLOC1S3	chr19:45178744-45181801	6.84527	5.89733	7.79322	0.402158	0.18165	0.28791	no
BLOC1S4	chr4:6716114-6717660	14.8298	16.7838	12.8757	-0.382417	0.1913	0.29973	no
BLOC1S5	chr6:7726098-8102595	8.30167	7.50591	9.09744	0.277435	0.8371	0.890168	no
BLOC1S5-TXNDC5	chr6:7726098-8102595	0.660188	0.966499	0.353877	-1.44952	0.68125	0.774429	no
BLOC1S6	chr15:45587122-45609716	21.5098	17.9048	25.1147	0.488188	0.02135	0.0519147	no
BLVRA	chr7:43758672-43807342	96.6343	87.8125	105.456	0.264143	0.2008	0.311375	no
EIF2AK2	chr2:37105140-37157047	8.17135	2.6902	13.6525	2.34338	5e-05	0.000319925	up
BLZF1	chr1:169106708-169460669	13.2191	9.37171	17.0664	0.864776	0.114	0.200066	no
HLA-DQA1	chr6:32637405-32643652	212.438	69.9462	354.929	2.34321	5e-05	0.000319925	up
CDC6	chr17:40287893-40303161	4.31607	1.42193	7.21022	2.3422	5e-05	0.000319925	up
ANKRD55	chr5:56099679-56233359	0.585498	0.192998	0.977999	2.34124	0.01865	0.0466609	up
BMP10	chr2:68860915-68871517	0.0278813	0.00516695	0.0505956	3.29163	1	1	no
BMP15	chrX:50910734-50916641	0	0	0	0	1	1	no
BMP2	chr20:6768097-6780278	1.65679	2.11486	1.19872	-0.819066	0.0621	0.122968	no
BMP2K	chr4:78776377-78912187	10.6516	10.5366	10.7666	0.0311469	0.90635	0.936224	no
BMP3	chr4:81030964-81057625	0.0425348	0.0497054	0.0353643	-0.491109	1	1	no
EMB	chr5:50396196-50441400	26.3137	8.68405	43.9433	2.3392	5e-05	0.000319925	up
HS3ST3B1	chr17:14301049-14349404	2.47047	0.815808	4.12513	2.33814	0.0001	0.000589739	up
BMP6	chr6:7726098-8102595	3.00367	2.42061	3.58674	0.567307	0.71345	0.799192	no
ARAP2	chr4:36005403-36274215	6.05923	2.00236	10.1161	2.33688	5e-05	0.000319925	up
BMP7-AS1	chr20:57168752-57266651	0.005601	0	0.011202	inf	1	1	no
BMP8A	chr1:39491645-39559698	1.50189	0.912464	2.09132	1.19658	0.03195	0.0720459	no
BMP8B	chr1:39738844-39788861	1.31434	0.992909	1.63577	0.72024	0.3273	0.451185	no
BMPER	chr7:33904910-34155872	0.665282	0.92848	0.402084	-1.20737	0.0478	0.0998288	no
BMPR1A	chr10:86756638-86925188	7.94065	8.23137	7.64993	-0.105686	0.67515	0.769485	no
TNFAIP8	chr5:119268691-119394604	37.6865	12.4639	62.9091	2.33551	5e-05	0.000319925	up
BMPR1B-AS1	chr4:94743667-94757533	1.07967	0.480972	1.67837	1.80303	0.0412	0.0884294	no
BMPR2	chr2:202376326-202567751	8.5961	8.67851	8.51369	-0.0276625	0.8893	0.925363	no
BMS1	chr10:42782505-42834937	8.86332	8.18611	9.54054	0.220894	0.26875	0.388656	no
BMS1P1	chr10:46759022-46811988	0.880512	0.844485	0.916539	0.118125	0.8078	0.867306	no
BMS1P14	chr2:94192530-94208419	0.808368	0.96375	0.652986	-0.561606	0.2247	0.339062	no
BMS1P18	chr22:15784953-15827434	0	0	0	0	1	1	no
BMS1P2	chr10:47535580-47553523	0.0729888	0.0638607	0.0821169	0.362752	1	1	no
CD1E	chr1:158353695-158357553	4.99949	1.65665	8.34234	2.33218	5e-05	0.000319925	up
BMS1P21	chr10:79904897-79931801	0.115846	0.0621327	0.16956	1.44837	1	1	no
BMS1P22	chr22:15784953-15827434	0.170123	0.115101	0.225144	0.967944	1	1	no
BMS1P4	chr10:73699150-73730514	1.99438	1.4147	2.57406	0.863545	0.05655	0.11416	no
BMT2	chr7:112819146-112939877	4.15055	3.88406	4.41704	0.185514	0.5478	0.662254	no
BMX	chrX:15500776-15556529	1.62719	2.18313	1.07125	-1.0271	0.0417	0.0892905	no
LEF1	chr4:108047544-108176430	12.495	4.14141	20.8486	2.33176	5e-05	0.000319925	up
BNC2	chr9:16409502-16870788	1.27853	1.26264	1.29442	0.0358596	0.9068	0.936451	no
BNC2-AS1	chr9:16409502-16870788	0.125865	0.203132	0.0485982	-2.06344	1	1	no
BNIP1	chr5:173144441-173164387	12.2115	13.4926	10.9305	-0.303803	0.3533	0.477794	no
BNIP2	chr15:59659145-59689534	15.0669	13.964	16.1698	0.211585	0.2907	0.41273	no
BNIP3	chr10:131967682-131982013	20.6904	24.3203	17.0604	-0.511509	0.0429	0.0913549	no
ADAM8	chr10:133262415-133276903	13.7172	4.55345	22.881	2.32912	5e-05	0.000319925	up
NEU3	chr11:74988904-75007698	3.12038	1.03596	5.2048	2.32887	0.00015	0.000839556	up
CCNA2	chr4:121801316-121824001	6.81785	2.2666	11.3691	2.32652	0.00565	0.017471	up
CDC25A	chr3:48157177-48188311	1.67895	0.561532	2.79637	2.31612	0.0001	0.000589739	up
LOC100996724	chr1:120415026-120665436	2.59481	0.867968	4.32165	2.31587	5e-05	0.000319925	up
BOD1L2	chr18:57147061-57150408	0.00628836	0.00982102	0.00275571	-1.83345	1	1	no
LOC100506178	chr7:22563336-22573998	1.16041	0.388553	1.93227	2.31411	0.00445	0.014324	up
BOK-AS1	chr2:241544385-241574138	0.0379516	0.061258	0.0146452	-2.06447	1	1	no
BOLA1	chr1:149899581-149900795	22.5038	25.2419	19.7656	-0.352832	0.2716	0.391872	no
BOLA2	chr16:30192929-30206927	2.72989e-31	0	5.45977e-31	inf	1	1	no
BOLA2-SMG1P6	chr16:29425410-29467578	6.48681	4.726	8.24762	0.80336	0.04135	0.0887045	no
BOLA2B	chr16:30192929-30206927	6.1492e-31	0	1.22984e-30	inf	1	1	no
BOLA3	chr2:74135400-74147912	43.2051	39.0151	47.3951	0.280704	0.41365	0.537339	no
BOLA3-AS1	chr2:74147980-74152389	2.91969	1.95001	3.88938	0.996061	0.10675	0.189841	no
BOLL	chr2:197726878-197786312	0.0231583	0.00735956	0.038957	2.40419	1	1	no
TNNT1	chr19:55132697-55149354	10.2629	3.43751	17.0883	2.31357	5e-05	0.000319925	up
BORA	chr13:72708356-73016453	3.24169	2.16882	4.31456	0.992305	0.3449	0.468968	no
BORCS5	chr12:12357078-12471221	2.54259	3.01024	2.07495	-0.536807	0.0944	0.172577	no
BORCS6	chr17:8188332-8190246	11.0282	11.9895	10.0668	-0.252161	0.3776	0.502715	no
ZBTB26	chr9:122918028-122931551	3.90328	1.31067	6.4959	2.30923	0.00015	0.000839556	up
BORCS7-ASMT	chr10:102854209-102901898	0.0172574	0.000165983	0.0343489	7.69309	1	1	no
BORCS8	chr19:19145566-19203429	14.7609	14.3879	15.1339	0.072921	0.8954	0.928865	no
BORCS8-MEF2B	chr19:19145566-19203429	1.85792	2.16613	1.54971	-0.483128	0.712	0.798007	no
BPESC1	chr3:139104184-139125163	0.00123594	0	0.00247188	inf	1	1	no
BPGM	chr7:134646778-134679815	16.7928	14.2465	19.3391	0.440921	0.08805	0.163467	no
ZNF367	chr9:96385942-96418387	2.22673	0.748806	3.70465	2.30667	0.0001	0.000589739	up
BPI	chr20:38304149-38337503	0.595496	0.887731	0.303261	-1.54956	0.0253	0.0595951	no
BPIFA1	chr20:33235995-33243309	0	0	0	0	1	1	no
BPIFA2	chr20:33161847-33181417	0	0	0	0	1	1	no
BPIFA3	chr20:33217309-33227806	0	0	0	0	1	1	no
BPIFA4P	chr20:33193604-33210462	0	0	0	0	1	1	no
LINC02081	chr17:78617383-78632057	0.608023	0.204506	1.01154	2.30634	0.0185	0.0463426	up
PBK	chr8:27809620-27838095	4.51499	1.51881	7.51117	2.30609	0.0001	0.000589739	up
BPIFB3	chr20:33055330-33073637	0	0	0	0	1	1	no
BPIFB4	chr20:33081511-33111751	0.00184688	0	0.00369376	inf	1	1	no
BPIFB6	chr20:33031647-33044047	0	0	0	0	1	1	no
BPIFC	chr22:32413846-32457386	0.00237034	0	0.00474069	inf	1	1	no
BPNT1	chr1:220057481-220089853	13.6526	12.5609	14.7443	0.231223	0.3642	0.489118	no
LOC100287329	chr6_GL000256v2_alt:2858851-2873603	1.2169	0.409418	2.02439	2.30584	0.01705	0.0433242	up
BPY2	chrY:25030900-25052104	0	0	0	0	1	1	no
BPY2B	chrY:22984262-23005463	0	0	0	0	1	1	no
BRAF	chr7:140719326-140924928	5.42244	4.83909	6.0058	0.31162	0.15005	0.248201	no
BRAP	chr12:111642145-111685996	8.64927	7.40121	9.89733	0.419279	0.0826	0.155227	no
KIF23	chr15:69298954-69448427	4.55131	1.5331	7.56953	2.30375	0.00045	0.00214893	up
GINS1	chr20:25407682-25448555	3.10446	1.04715	5.16177	2.30139	5e-05	0.000319925	up
RHEBL1	chr12:49064675-49070025	1.83313	0.620725	3.04553	2.29467	0.0003	0.00152389	up
BRCC3	chrX:155071419-155123074	11.9484	9.78471	14.1121	0.528337	0.04015	0.086679	no
LILRA4	chr19_KI270938v1_alt:315569-321554	1.92944	0.65523	3.20365	2.28964	0.00055	0.00253493	up
BRD2	chr6_GL000256v2_alt:4367906-4430762	105.559	98.2123	112.906	0.20115	0.38075	0.505832	no
BRD3	chr9:134025392-134068019	10.2191	11.6261	8.81213	-0.399808	0.09785	0.177567	no
BRD3OS	chr9:134025392-134068019	10.35	12.0381	8.66183	-0.47486	0.2315	0.346824	no
BRD4	chr19:15237489-15332543	23.0976	21.1341	25.0611	0.245875	0.22345	0.337614	no
BRD7	chr16:50319017-50368934	25.9666	25.09	26.8432	0.0974428	0.6505	0.749637	no
BRD7P3	chr6:118460771-118710075	0.0849099	0.0558057	0.114014	1.03073	1	1	no
BRD8	chr5:138139769-138178669	26.9809	26.4388	27.5229	0.057977	0.7764	0.84514	no
BRD9	chr5:863734-892824	17.5699	19.4663	15.6735	-0.31265	0.16785	0.271003	no
BRDT	chr1:91949370-92014428	0.278612	0.124491	0.432733	1.79744	1	1	no
BRDTP1	chrX:96337085-96337902	0	0	0	0	1	1	no
BRE-AS1	chr2:27781363-28338900	4.25834	6.32177	2.19491	-1.52617	0.2429	0.359455	no
BREA2	chr8_KI270816v1_alt:174161-175460	0.522908	0.24244	0.803376	1.72845	0.0433	0.0920139	no
BRF1	chr14:105209285-105398147	16.0811	21.038	11.1242	-0.919296	0.05	0.103441	no
DOK3	chr5:177501904-177510426	17.6473	5.99634	29.2983	2.28866	5e-05	0.000319925	up
SLC9A2	chr2:102619533-102711350	0.650138	0.221026	1.07925	2.28774	0.0031	0.010595	up
TAP2	chr6_GL000256v2_alt:4221234-4238073	57.9008	19.7026	96.0989	2.28613	5e-05	0.000319925	up
BRICD5	chr16:2205176-2211068	4.2573	5.43441	3.08019	-0.819106	0.3934	0.518361	no
STK4	chr20:44966469-45079977	17.5827	5.99026	29.1751	2.28405	5e-05	0.000319925	up
CACNA1I	chr22:39570752-39689736	0.454578	0.155014	0.754142	2.28244	0.00025	0.00130832	up
BRINP3	chr1:190097666-190477882	0.0372398	0.0607576	0.0137219	-2.14658	1	1	no
TNFSF8	chr9:114893342-114930595	8.45386	2.88372	14.024	2.28189	5e-05	0.000319925	up
BRIX1	chr5:34915714-34925682	32.372	33.2075	31.5365	-0.07449	0.76235	0.834934	no
BRK1	chr3:10115648-10127190	198.38	221.896	174.864	-0.343651	0.07735	0.147249	no
BRMS1	chr11:66337332-66345111	47.7307	51.8943	43.5671	-0.252337	0.24075	0.357183	no
BRMS1L	chr14:35826390-35871963	4.32108	5.01248	3.62968	-0.465681	0.17945	0.285257	no
BROX	chr1:222712552-222735196	19.9426	16.869	23.0162	0.44828	0.0396	0.0857192	no
BRPF1	chr3:9731728-9748016	10.2997	10.0461	10.5534	0.071072	0.7531	0.828206	no
GLCCI1	chr7:7949838-8089079	12.6165	4.30382	20.9291	2.28182	5e-05	0.000319925	up
BRS3	chrX:136487965-136492439	0.0369534	0.0519232	0.0219837	-1.23994	1	1	no
BRSK1	chr19:55284165-55312535	4.21372	3.17741	5.25003	0.724475	0.0354	0.0783695	no
BRSK2	chr11:1389898-1462689	0.242156	0.373858	0.110453	-1.75906	1	1	no
BRWD1	chr21:39185477-39313786	13.5175	11.0489	15.986	0.532902	0.10175	0.18301	no
BRWD1-AS1	chr21:39315706-39323218	0.00901705	0	0.0180341	inf	1	1	no
BRWD1-AS2	chr21:39313906-39314915	1.22164	1.12267	1.32061	0.234263	0.679	0.77306	no
ADA2	chr22:17178789-17221854	28.8285	9.85031	47.8067	2.27897	5e-05	0.000319925	up
BSCL2	chr11:62690261-62727385	46.4399	59.9925	32.8873	-0.867251	0.0881	0.163485	no
BSDC1	chr1:32364632-32394461	44.3401	47.3554	41.3247	-0.196524	0.33195	0.455818	no
PIK3CD	chr1:9651730-9728922	18.8616	6.45244	31.2707	2.27689	5e-05	0.000319925	up
SPAG5	chr17:28577564-28599038	7.9625	2.72769	13.1973	2.2745	5e-05	0.000319925	up
BSN-AS2	chr3:49549305-49554366	0.0471722	0.00789897	0.0864454	3.45205	1	1	no
BSND	chr1:54998943-55008792	0.0925713	0.128746	0.0563967	-1.19084	1	1	no
BSPH1	chr19:47968045-47992170	0	0	0	0	1	1	no
ISG20	chr15:88635636-88656344	31.1377	10.6768	51.5985	2.27285	5e-05	0.000319925	up
DOK7	chr4:3463305-3501473	5.75354	1.97316	9.53392	2.27256	5e-05	0.000319925	up
ORC6	chr16:46689645-46698394	4.24297	1.45656	7.02938	2.27083	0.0001	0.000589739	up
BSX	chr11:122977648-122981671	0	0	0	0	1	1	no
CYP27B1	chr12:57762333-57767193	3.14081	1.0796	5.20202	2.26858	5e-05	0.000319925	up
BTBD1	chr15:83016428-83067415	28.4457	24.4282	32.4632	0.410258	0.0427	0.0910482	no
BTBD10	chr11:13387995-13463297	15.549	14.1306	16.9673	0.263935	0.2748	0.395437	no
BTBD11	chr12:107318419-107659642	1.98857	2.45886	1.51829	-0.695543	0.06955	0.135201	no
BTBD16	chr10:122271295-122338180	0.082487	0.128767	0.036207	-1.83042	1	1	no
BTBD17	chr17:74356415-74361868	0.0558632	0.0786675	0.0330588	-1.25073	1	1	no
BTBD18	chr11:57712522-57819180	0.156005	0.162416	0.149594	-0.118638	1	1	no
BTBD19	chr1:44808481-44814129	2.08949	1.7632	2.41577	0.454292	0.34715	0.471436	no
ADCY7	chr16:50266539-50318134	16.1054	5.54588	26.665	2.26546	5e-05	0.000319925	up
CHST11	chr12:104456913-104762014	8.35932	2.87984	13.8388	2.26466	5e-05	0.000319925	up
WIPF1	chr2:174559573-174682899	37.1667	12.807	61.5264	2.26428	5e-05	0.000319925	up
BTBD7	chr14_KI270847v1_alt:352111-447654	7.1346	8.30074	5.96847	-0.475879	0.08395	0.157273	no
BTBD8	chr1:92080304-92147841	0.29828	0.103556	0.493003	2.25118	1	1	no
BTBD9	chr6:38168450-38640148	4.21376	3.68078	4.74675	0.366929	0.13115	0.223203	no
BTBD9-AS1	chr6:38168450-38640148	0.0738666	0.0882588	0.0594744	-0.569471	1	1	no
BTC	chr4:74744759-74794686	3.20325	3.41944	2.98707	-0.19503	0.6215	0.72521	no
BTD	chr3:15560703-15647634	11.643	10.5711	12.715	0.266407	0.5568	0.670096	no
OTX1	chr2:63050056-63057831	0.510191	0.17592	0.844462	2.26312	0.00145	0.00568295	up
BTF3L4	chr1:52056184-52090716	10.7815	11.0881	10.4749	-0.0820739	0.72065	0.804156	no
BTF3P11	chr13:76928450-76929090	0	0	0	0	1	1	no
FLJ32255	chr5:42985398-42993333	6.21616	2.14342	10.2889	2.2631	5e-05	0.000319925	up
BTG2	chr1:203305535-203309601	100.539	113.173	87.9055	-0.364507	0.0704	0.136511	no
HLA-DMB	chr6_GL000256v2_alt:4333861-4340303	105.893	36.5807	175.205	2.25989	5e-05	0.000319925	up
BTG3-AS1	chr21_KI270873v1_alt:447-10410	0.405004	0.56445	0.245558	-1.20078	1	1	no
BTG4	chr11:111467530-111513888	0.0150461	0	0.0300923	inf	1	1	no
PARVG	chr22:44172955-44208469	11.483	3.96815	18.9978	2.25929	5e-05	0.000319925	up
CD83	chr6:14117255-14136917	18.8548	6.51671	31.1928	2.259	5e-05	0.000319925	up
BTN1A1	chr6:26501266-26510424	0.122143	0.0134242	0.230862	4.10412	1	1	no
NCF1	chr7:74773961-74789376	15.5009	5.36645	25.6353	2.25609	5e-05	0.000319925	up
LMBRD2	chr5:36103311-36151913	2.48565	0.860548	4.11075	2.25608	5e-05	0.000319925	up
GPR183	chr13:99196373-99386499	30.4879	10.5592	50.4165	2.2554	0.00045	0.00214893	up
ARL11	chr13:49628298-49633872	2.39789	0.831188	3.9646	2.25393	5e-05	0.000319925	up
SPC24	chr19:11145493-11155812	2.68759	0.93236	4.44282	2.25252	0.0006	0.00272979	up
NDC80	chr18:2571510-2616635	5.31962	1.84721	8.79202	2.25085	5e-05	0.000319925	up
BTNL10	chr1:228510358-228512288	0.0079673	0	0.0159346	inf	1	1	no
BTNL2	chr6_KI270758v1_alt:46225-63457	0.0400853	0	0.0801705	inf	1	1	no
BTNL3	chr5:180988844-181006727	0.00855441	0.013863	0.00324583	-2.09458	1	1	no
BTNL8	chr5:180899076-180950906	0.180642	0.13774	0.223545	0.698623	1	1	no
INPP5D	chr2:233059966-233207903	22.2717	7.74904	36.7943	2.24739	5e-05	0.000319925	up
BTRC	chr10:101354032-101557321	7.25235	7.2156	7.2891	0.0146216	0.9493	0.965807	no
ADAM28	chr8:24294039-24548618	8.82763	3.07286	14.5824	2.24657	5e-05	0.000319925	up
CIP2A	chr3:108549870-108694846	2.12998	0.742065	3.51789	2.24509	0.00575	0.0177061	up
BUB1B-PAK6	chr15:40161008-40277487	3.49894	4.99952	1.99836	-1.32297	0.03265	0.0733599	no
CLECL1	chr12:9715859-9733299	7.15077	2.49384	11.8077	2.24329	0.0012	0.00487341	up
BUD13	chr11:116748169-116772998	15.5361	16.8705	14.2017	-0.248441	0.30385	0.426888	no
BUD23	chr7:73683567-73698221	73.6811	78.1628	69.1994	-0.175723	0.39175	0.516857	no
BUD31	chr7:99408977-99466201	60.0871	71.9939	48.1804	-0.57943	0.13185	0.22416	no
BVES	chr6:105096823-105137174	0.465595	0.50591	0.425279	-0.250471	1	1	no
BVES-AS1	chr6:105137686-105179983	0.0921573	0.155639	0.0286757	-2.4403	1	1	no
BYSL	chr6:41921226-41933046	11.5617	12.2104	10.9129	-0.162071	0.56495	0.677698	no
BZW1	chr2:200695722-200823851	49.8933	52.4511	47.3355	-0.148049	0.45375	0.575862	no
BZW2	chr7:16646133-16706523	48.317	43.3601	53.2738	0.297056	0.1423	0.23856	no
C10orf105	chr10:71396933-71815947	0.491095	0.534058	0.448132	-0.253073	1	1	no
C10orf111	chr10:15095384-15104257	0.239825	0.233669	0.245981	0.0740837	1	1	no
C10orf113	chr10:20779973-21174923	0.0106984	0	0.0213967	inf	1	1	no
C10orf120	chr10:122697708-122699825	0	0	0	0	1	1	no
C10orf126	chr10:28846407-28881897	0.00237143	0	0.00474287	inf	1	1	no
C10orf128	chr10:49154723-49188414	18.0152	20.4528	15.5776	-0.392829	0.1536	0.25243	no
C10orf142	chr10:44292749-44294649	0.236013	0.348371	0.123656	-1.4943	1	1	no
C10orf143	chr10:130063897-130110821	6.8613	8.48658	5.23601	-0.696717	0.19395	0.303268	no
C10orf25	chr10:44959770-45005329	1.60096	1.68064	1.52128	-0.143726	0.91325	0.940893	no
C10orf53	chr10:49679629-49710261	0.00315851	0	0.00631702	inf	1	1	no
C10orf55	chr10:73909968-73922777	0.397492	0.447728	0.347256	-0.366626	1	1	no
C10orf62	chr10:97584344-97612798	0.0428741	0.0373107	0.0484376	0.376539	1	1	no
C10orf67	chr10:23302235-23344845	0.0472639	0.0354996	0.0590283	0.733606	1	1	no
C10orf71	chr10:49299141-49327492	0.00973695	0.0036969	0.015777	2.09344	1	1	no
C10orf71-AS1	chr10:49296282-49298893	0	0	0	0	1	1	no
C10orf76	chr10:101845598-102056175	9.11345	8.10819	10.1187	0.319574	0.16665	0.26944	no
C10orf82	chr10:116662211-116670264	1.00388	1.85884	0.148925	-3.64175	0.09525	0.173799	no
C10orf88	chr10:122930902-122954403	4.0916	3.6589	4.52431	0.306285	0.3342	0.458018	no
C10orf90	chr10:126424996-126670510	0.905907	1.37899	0.432824	-1.67176	0.059	0.11808	no
C10orf91	chr10:132445188-132448306	0.057625	0	0.11525	inf	1	1	no
C10orf95	chr10:102449816-102456293	0.619683	0.621938	0.617428	-0.0105004	1	1	no
C10orf99	chr10:84173797-84185294	0	0	0	0	1	1	no
IRF4	chr6:391738-411443	7.50037	2.61653	12.3842	2.24278	5e-05	0.000319925	up
C11orf16	chr11:8911153-8933006	0.106391	0.0890231	0.123758	0.475268	1	1	no
VSIG1	chrX:108044969-108079184	0.555613	0.194156	0.917071	2.23982	0.00225	0.00818891	up
C11orf24	chr11:68261334-68272001	19.9194	20.7216	19.1172	-0.116263	0.61825	0.722506	no
C11orf40	chr11:4571422-4577820	0	0	0	0	1	1	no
C11orf42	chr11:6205567-6211135	0.0492192	0	0.0984383	inf	1	1	no
[truncated: 25,944 more rows]
